# Supplementary material for: A tale of two parasites: a glimpse into the RNA methylome of patient-derived Plasmodium falciparum and Plasmodium vivax isolates
Source: Malar J. 2025 May 2;24:139. doi: 10.1186/s12936-025-05376-9 (PMC12046715; doi:10.1186/s12936-025-05376-9)
Supplement: Supplementary file 1 — Supplementary material 1 [file 12936_2025_5376_MOESM1_ESM.zip]

Archive with 9 entries (8 files):
- Supplementary Data050425/
- Supplementary Data050425/SupplementaryData2.xlsx
- Supplementary Data050425/SupplementaryData3.xlsx
- Supplementary Data050425/SupplementaryData6.xlsx
- Supplementary Data050425/SupplementaryData5.xlsx
- Supplementary Data050425/SupplementaryData4.xlsx
- Supplementary Data050425/SupplementaryData8.xlsx
- Supplementary Data050425/SupplementaryData7.xlsx
- Supplementary Data050425/SupplementaryData1.docx
