# Supplementary material for: A tale of two parasites: a glimpse into the RNA methylome of patient-derived Plasmodium falciparum and Plasmodium vivax isolates
Source: Malar J. 2025 May 2;24:139. doi: 10.1186/s12936-025-05376-9 (PMC12046715; doi:10.1186/s12936-025-05376-9)
Supplement: Supplementary file 1 — Supplementary material 1 [file 12936_2025_5376_MOESM1_ESM.zip › Supplementary Data050425/SupplementaryData4.xlsx]

## Sheet: Liftover_m5C_PvSal1
chromosome	start	end	strand	transcript	start	end	name	score	strand	motif	coverage	stoichiometry	probability
Pv_Sal1_chr07	1140904	1140905	+	0c4447e4-c664-4d21-8781-fe980881464e	733	734	.	.	+	CACGCGGTC	134	0.567308	0.971236
Pv_Sal1_chr03	811060	811061	+	00b87653-5dd0-4dc0-b7b7-3da3508933ba	951	952	.	.	+	ACAACCGCA	28	0.588235	0.961774
Pv_Sal1_chr10	1083510	1083511	+	02c35815-6332-4966-a71a-dddf8ec03261	1219	1220	.	.	+	CGACCATTT	44	0.4	0.999815
Pv_Sal1_chr10	1082461	1082462	+	02c35815-6332-4966-a71a-dddf8ec03261	629	630	.	.	+	CTGACGTCT	21	0.368421	0.90258
Pv_Sal1_chr12	1365544	1365545	-	0522b44e-b578-4a5e-be07-14760b8ed611	1064	1065	.	.	+	GCAGCAGGC	49	0.676471	0.943358
Pv_Sal1_chr12	1365411	1365412	-	0522b44e-b578-4a5e-be07-14760b8ed611	1197	1198	.	.	+	GATCCTGGG	61	0.0677966	0.931328
Pv_Sal1_chr12	1365192	1365193	-	0522b44e-b578-4a5e-be07-14760b8ed611	1416	1417	.	.	+	TGCCCTGCC	76	0.761905	0.998646
Pv_Sal1_chr12	1365117	1365118	-	0522b44e-b578-4a5e-be07-14760b8ed611	1491	1492	.	.	+	CTGTCCAGA	24	0.6	0.999951
Pv_Sal1_chr12	131626	131627	+	0756e77e-b4d7-4f8c-8a4b-83fcc50cc7ed	151	152	.	.	+	CACACCAAC	31	0.148148	0.997568
Pv_Sal1_chr11	914777	914778	+	0bc21d05-d9dc-4ab7-ad08-4fb3510be09b	248	249	.	.	+	AATGCAAAT	23	0.35	0.928799
Pv_Sal1_chr07	1141065	1141066	+	0c4447e4-c664-4d21-8781-fe980881464e	894	895	.	.	+	ACTCCTTGT	123	0.059322	0.962085
Pv_Sal1_chr08	1013784	1013785	-	0d742543-0a9f-4d79-90a3-c4b100cd5e37	1103	1104	.	.	+	TTCGCTCTT	53	0.636364	0.929574
Pv_Sal1_chr07	1041679	1041680	-	0f712093-7ce9-4446-b4d8-fef494bc172b	1184	1185	.	.	+	AAGTCAAAC	36	0.458333	0.99449
Pv_Sal1_chr07	1041455	1041456	-	0f712093-7ce9-4446-b4d8-fef494bc172b	1408	1409	.	.	+	CATTCCTTT	20	0.15	0.978993
Pv_Sal1_chr06	670600	670601	+	122378cb-6f31-488f-b0cc-1d5c36eb4319	40	41	.	.	+	TCGACGAAT	31	0.4	0.914268
Pv_Sal1_chr11	361859	361860	-	12f20908-5096-4907-8bf3-313efa8998da	1545	1546	.	.	+	CGCGCAACG	32	0.5	0.962283
Pv_Sal1_chr11	361785	361786	-	12f20908-5096-4907-8bf3-313efa8998da	1619	1620	.	.	+	GCGCCCTTT	21	0.315789	0.943141
Pv_Sal1_chr07	845181	845182	+	167c3a24-99fa-494e-aa15-d156c5cc82af	462	463	.	.	+	AGCGCAAAA	32	0.615385	0.991537
Pv_Sal1_chr07	84837	84838	+	17682645-29f1-4a8a-b978-e08a5510a9e9	1733	1734	.	.	+	ACGGCTGAC	50	0.647059	0.903036
Pv_Sal1_chr12	501997	501998	-	183f7b60-0186-4e51-b286-19ba485627cc	1214	1215	.	.	+	GCTGCAGCT	25	0.823529	0.912326
Pv_Sal1_chr12	501823	501824	-	183f7b60-0186-4e51-b286-19ba485627cc	1388	1389	.	.	+	TATACTGGC	46	0.870968	0.904253
Pv_Sal1_chr06	664122	664123	-	1c02f3c3-8c8f-469b-bcd1-4f00a4e7d985	438	439	.	.	+	TTTACAAGT	504	0.93617	0.933672
Pv_Sal1_chr06	663661	663662	-	1c02f3c3-8c8f-469b-bcd1-4f00a4e7d985	899	900	.	.	+	TCCGCGTGT	1414	0.309846	0.96535
Pv_Sal1_chr12	865765	865766	-	19ee1251-ab25-4277-bde9-4cb366af6f5f	1096	1097	.	.	+	TGCGCGCCA	27	0.733333	0.964619
Pv_Sal1_chr12	865451	865452	-	19ee1251-ab25-4277-bde9-4cb366af6f5f	1410	1411	.	.	+	CAGACAAAA	20	0.666667	0.943061
Pv_Sal1_chr12	22747	22748	-	1ad8fa26-da38-4ee9-99b4-20b411f89f88	602	603	.	.	+	CATGCAAAT	39	0.594595	0.993068
Pv_Sal1_chr11	1521144	1521145	+	1af429a3-afb3-477b-883c-c7758f7c0f11	370	371	.	.	+	ACTCCACGT	92	0.0879121	0.996423
Pv_Sal1_chr13	1811150	1811151	-	1b4a2508-ab48-4f9f-9695-1011056fadfc	1620	1621	.	.	+	GGTCCCAGA	25	0.347826	0.998757
Pv_Sal1_chr13	1810862	1810863	-	1b4a2508-ab48-4f9f-9695-1011056fadfc	1908	1909	.	.	+	CTCACAAAA	88	0.807018	0.957142
Pv_Sal1_chr06	664405	664406	-	1c02f3c3-8c8f-469b-bcd1-4f00a4e7d985	155	156	.	.	+	AACCCAGAC	64	0.511628	0.908537
Pv_Sal1_chr09	535246	535247	+	1cf721ae-abc4-4659-8bc9-e8fa8be8357b	121	122	.	.	+	GTGGCGGTC	30	1	0.955045
Pv_Sal1_chr12	1037628	1037629	-	1ee13c38-5424-47d0-a4ba-666e73bdb90f	1167	1168	.	.	+	GGGGCAGCT	24	0.8	0.968903
Pv_Sal1_chr14	1428983	1428984	+	212870b2-d5b1-4996-91f3-5f354c858dee	1006	1007	.	.	+	CTACCTTTA	83	0.0759494	0.99512
PVAD80_MIT	2283	2284	-	27dfa0b9-c4ad-47ee-994d-5000fbfcab83	499	500	.	.	+	CAAACAACT	30	0.823529	0.916983
PVAD80_MIT	2064	2065	-	27dfa0b9-c4ad-47ee-994d-5000fbfcab83	718	719	.	.	+	ATTACAATA	36	1	0.957993
Pv_Sal1_chr12	1049517	1049518	+	28718aa6-360f-42bc-bda5-7c34b99dc034	267	268	.	.	+	CCCACAACT	24	0.866667	0.92903
Pv_Sal1_chr10	672448	672449	+	2f28a3bc-af2b-41b3-a5c0-36e956f8a6be	121	122	.	.	+	TTTCCTGCC	21	0.466667	0.929276
Pv_Sal1_chr06	663803	663804	-	51fe2dbd-fe89-4b56-b92f-1b51dbca4b99	1242	1243	.	.	+	AATACGCAA	1591	0.486915	0.915646
Pv_Sal1_chr06	663664	663665	-	51fe2dbd-fe89-4b56-b92f-1b51dbca4b99	1381	1382	.	.	+	AGCTCCGCG	1277	0.146242	0.986249
Pv_Sal1_chr11	738812	738813	-	322f7061-2af2-46b5-8834-abc28554df47	998	999	.	.	+	CTTGCGCGC	22	0.733333	0.906525
Pv_Sal1_chr06	52759	52760	+	38800f8f-0947-4687-97b9-9d92383be2b5	125	126	.	.	+	TCTACGTTT	31	0.8	0.909014
Pv_Sal1_chr06	52939	52940	+	38800f8f-0947-4687-97b9-9d92383be2b5	305	306	.	.	+	GTATCGTTA	20	0.5	0.933361
Pv_Sal1_chr01	672154	672155	+	3b64911f-45a0-4edd-bb1f-66f9d7dfa169	1158	1159	.	.	+	ACCGCAGCG	27	1	0.979943
Pv_Sal1_chr09	1211381	1211382	+	444122d7-8684-4145-bb8a-e8ef4ae71e70	103	104	.	.	+	CGCGCAATC	84	0.447761	0.970475
Pv_Sal1_chr10	47160	47161	-	44e53c84-de91-4a18-8608-08f868aba5d7	637	638	.	.	+	ATTACAGCT	26	0.863636	0.995285
Pv_Sal1_chr14	1090150	1090151	+	463e73b5-8a62-439f-8313-8194a29bec8f	824	825	.	.	+	TTCGCGGCG	37	0.714286	0.90446
Pv_Sal1_chr10	786298	786299	-	4819d558-7bbc-4b29-8d18-3d7f8cfc5e7e	664	665	.	.	+	CAAACCCAC	36	0.321429	0.959721
Pv_Sal1_chr09	1811344	1811345	-	4b379f6d-6c3d-4a34-aad9-f72fd361063d	976	977	.	.	+	CTTCCTTCG	139	0.0652174	0.992641
Pv_Sal1_chr08	1465578	1465579	+	58cc3c3b-bf14-44f5-a613-c9519c3b5071	66	67	.	.	+	ACTGCTATC	118	0.963855	0.983613
Pv_Sal1_chr06	664606	664607	-	51fe2dbd-fe89-4b56-b92f-1b51dbca4b99	439	440	.	.	+	ATTGCGCTA	95	0.540984	0.946142
Pv_Sal1_chr14	1684510	1684511	+	5243ef94-01ab-439a-860a-54bb8cbca09b	862	863	.	.	+	TTTGCAAAA	47	0.625	0.97585
Pv_Sal1_chr10	1041769	1041770	+	56825962-1c6b-4ece-9eb7-a55fd197098b	431	432	.	.	+	AAAACTGTT	31	1	0.925898
Pv_Sal1_chr03	805995	805996	+	57772e56-18df-4939-981f-bbf79002a7ce	536	537	.	.	+	TATGCTTGT	38	0.5	0.921622
Pv_Sal1_chr12	1771856	1771857	-	580a5c3e-69b3-485b-96b0-87c8a288bba8	1284	1285	.	.	+	TTTGCAATA	47	0.805556	0.997374
Pv_Sal1_chr05	647311	647312	+	583220be-0ec8-45d1-8b98-2f63767d557a	162	163	.	.	+	CCAACAGCA	23	0.823529	0.909648
Pv_Sal1_chr05	647393	647394	+	583220be-0ec8-45d1-8b98-2f63767d557a	244	245	.	.	+	CGCGCGGCT	29	0.652174	0.930708
Pv_Sal1_chr10	882479	882480	-	5a7eecdb-b20c-4159-8c40-d20b1d6efbe9	430	431	.	.	+	AAGGCGCAT	27	0.272727	0.911202
Pv_Sal1_chr09	698687	698688	-	5aed5377-12f0-49ac-a6ee-8343e6df0d38	1108	1109	.	.	+	ACGGCGCAG	54	0.641026	0.986501
Pv_Sal1_chr14	483425	483426	+	5d2482f6-b2ac-426a-9319-63ad2bddf970	240	241	.	.	+	CCTGCGGGG	29	0.611111	0.986244
Pv_Sal1_chr01	581452	581453	-	5dde283a-8c7f-45fb-be57-992f0cb3d9d0	1310	1311	.	.	+	CCTGCTGAA	28	0.555556	0.976741
Pv_Sal1_chr12	258500	258501	-	629d23ad-0d2f-4ab4-85c9-fe3fd2fcb359	454	455	.	.	+	GACGCAAGT	27	0.45	0.94231
Pv_Sal1_chr12	257799	257800	-	629d23ad-0d2f-4ab4-85c9-fe3fd2fcb359	673	674	.	.	+	TGCGCGTAG	82	0.796296	0.959962
Pv_Sal1_chr12	257641	257642	-	629d23ad-0d2f-4ab4-85c9-fe3fd2fcb359	831	832	.	.	+	TTCCCATAG	82	0.102564	0.963329
Pv_Sal1_chr12	1576166	1576167	-	641f99e2-0e07-49f1-8e55-b87d0b3e3cfd	450	451	.	.	+	CGTGCGCCG	29	0.722222	0.928997
Pv_Sal1_chr10	704922	704923	-	6815437f-3cbc-4b8c-b1e5-48c09c9bc775	1062	1063	.	.	+	GGTGCGTCA	33	0.681818	0.96896
Pv_Sal1_chr13	15022	15023	-	694c67a7-b120-41ca-9a6a-fb6038442eaf	305	306	.	.	+	AAAACAAAA	103	0.760563	0.977656
Pv_Sal1_chr06	663663	663664	-	6cf7a427-238e-47a6-a67b-4d8b1337e8d9	1053	1054	.	.	+	GCTCCGCGT	1289	0.14787	0.994521
Pv_Sal1_chr06	663842	663843	-	6cf7a427-238e-47a6-a67b-4d8b1337e8d9	874	875	.	.	+	CCCACTATT	1470	0.453083	0.909104
Pv_Sal1_chr13	491223	491224	+	6e89bf6e-74f8-4be9-9039-60563c653368	210	211	.	.	+	TACGCGTGT	105	0.37037	0.971258
Pv_Sal1_chr02	251584	251585	-	682b54f0-cb47-4ba0-be36-ceb4d39cd363	741	742	.	.	+	GACGCTGCT	35	0.925926	0.995682
Pv_Sal1_chr13	15172	15173	-	694c67a7-b120-41ca-9a6a-fb6038442eaf	155	156	.	.	+	TACGCAAAA	76	0.540984	0.995998
Pv_Sal1_chr05	296294	296295	-	69b959db-cac7-4208-9c81-68236af6ed06	1200	1201	.	.	+	TATGCAAAT	54	0.45	0.968847
Pv_Sal1_chr05	296118	296119	-	69b959db-cac7-4208-9c81-68236af6ed06	1376	1377	.	.	+	CATCCCCAC	64	0.181818	0.903598
Pv_Sal1_chr12	1845956	1845957	-	6a27cb03-721b-441d-90e6-83161907683f	814	815	.	.	+	TTTACGTGA	29	0.5	0.932711
Pv_Sal1_chr14	932251	932252	+	6a7a7bb1-8a33-424a-9fa8-759959da45bc	629	630	.	.	+	ACAACAAAA	46	0.405405	0.964086
Pv_Sal1_chr03	686636	686637	-	6c1e9a87-7233-4036-b7dd-e65917d253c5	1101	1102	.	.	+	TCCACAGCG	23	0.619048	0.955078
Pv_Sal1_chr06	664563	664564	-	6cf7a427-238e-47a6-a67b-4d8b1337e8d9	153	154	.	.	+	TATGCAAAA	100	0.867647	0.997136
Pv_Sal1_chr06	663756	663757	-	6cf7a427-238e-47a6-a67b-4d8b1337e8d9	960	961	.	.	+	ACTCCTTTG	1740	0.0239626	0.985936
Pv_Sal1_chr06	498991	498992	+	6d99b63a-fabc-4a7a-9be3-918427564517	342	343	.	.	+	CTCTCCGGG	56	0.536585	0.998575
Pv_Sal1_chr13	1147883	1147884	+	6eca9edb-5e64-4986-96a7-2e0b77d14712	105	106	.	.	+	ACATCGATT	51	0.585366	0.913599
Pv_Sal1_chr13	1148291	1148292	+	6eca9edb-5e64-4986-96a7-2e0b77d14712	513	514	.	.	+	CCTACGAAA	35	0.444444	0.967277
Pv_Sal1_chr11	534011	534012	-	6ecf8347-d9d4-4868-98c8-68d40d7d8363	1350	1351	.	.	+	CTCACCGGC	91	0.484375	0.966474
Pv_Sal1_chr13	631877	631878	-	71c2f37c-7314-4f0b-9944-473a3294a35c	563	564	.	.	+	CCCACTTTT	24	0.5625	0.973226
Pv_Sal1_chr13	631619	631620	-	71c2f37c-7314-4f0b-9944-473a3294a35c	821	822	.	.	+	TACACACAG	33	0.608696	0.963158
Pv_Sal1_chr05	1247531	1247532	-	863f491a-7667-4b16-96d4-f596e42def63	879	880	.	.	+	TCGTCCGTC	216	0.715152	0.997579
Pv_Sal1_chr13	282594	282595	-	73a18371-6a53-4f82-b1f5-41e0338e5a47	22	23	.	.	+	AATGCTTTA	37	0.586207	0.959949
Pv_Sal1_chr05	208615	208616	-	7780d268-fe11-42fb-a07f-7f961c80d284	1219	1220	.	.	+	AAGACTTGC	32	0.392857	0.967141
Pv_Sal1_chr12	1051097	1051098	+	790969a6-60f6-4078-9561-8d0e27bcc168	408	409	.	.	+	TTTGCATCG	71	0.611111	0.922726
Pv_Sal1_chr12	2055822	2055823	-	7929eec6-f78a-4cb4-a4ea-b8ef15d5d3ab	1550	1551	.	.	+	CCCACAACT	22	0.928571	0.923724
Pv_Sal1_chr12	2055655	2055656	-	7929eec6-f78a-4cb4-a4ea-b8ef15d5d3ab	1717	1718	.	.	+	CTTACTGTG	31	0.9	0.927579
Pv_Sal1_chr12	2055376	2055377	-	7929eec6-f78a-4cb4-a4ea-b8ef15d5d3ab	1996	1997	.	.	+	CCGTCACCG	66	0.944444	0.99868
Pv_Sal1_chr12	1576451	1576452	-	7b4a7f81-141b-450d-b63a-0499307d4aaf	149	150	.	.	+	GAATCTCCC	30	0.722222	0.909546
Pv_Sal1_chr05	672581	672582	+	7c3af468-c633-4120-96f1-57e9a9da80ec	494	495	.	.	+	TCAACAAGA	46	0.875	0.967802
Pv_Sal1_chr14	2444695	2444696	-	7f92f93f-0445-4d0a-a736-5f46983e0171	1153	1154	.	.	+	CATGCAAAC	20	0.666667	0.996447
PVAD80_MIT	4680	4681	+	807760e5-a57a-4b52-ac45-13c4c40c17f8	158	159	.	.	+	TTATCCAGA	33	0.72	0.997873
Pv_Sal1_chr12	258320	258321	-	8330fc0f-8e01-4acc-a4f9-7639f13bccf7	588	589	.	.	+	AAAACAAAA	41	0.857143	0.994626
Pv_Sal1_chr12	257659	257660	-	8330fc0f-8e01-4acc-a4f9-7639f13bccf7	897	898	.	.	+	CTCACGAAT	67	0.27907	0.983309
Pv_Sal1_chr14	1428927	1428928	+	845e220f-21a0-457e-be85-c0174fb9970b	854	855	.	.	+	CACGCATAT	43	0.580645	0.972087
Pv_Sal1_chr14	2297415	2297416	-	84ce64b3-8b10-4a1d-a478-8ee8cb7a94af	489	490	.	.	+	CAGCCCTGC	27	0.217391	0.911681
Pv_Sal1_chr14	2297156	2297157	-	84ce64b3-8b10-4a1d-a478-8ee8cb7a94af	748	749	.	.	+	ACGACGACG	48	0.272727	0.924569
Pv_Sal1_chr07	848693	848694	+	85086950-03f1-468c-b55e-aa6bc6e7f9c6	757	758	.	.	+	ACCTCTCCC	40	0.4	0.910524
Pv_Sal1_chr12	634910	634911	+	86661817-b390-4931-bb99-cf680fed4d93	17	18	.	.	+	TGTGCAAAA	50	0.769231	0.950994
PVAD80_MIT	1025	1026	-	87dc6f2d-d439-47a4-9139-492deeff8ea2	229	230	.	.	+	ATTCCTTGT	169	0.633333	0.998813
Pv_Sal1_chr13	15022	15023	-	8f9a9138-77e9-4391-8f45-b53049d59dd1	1754	1755	.	.	+	AAAACAAAA	129	0.703297	0.967947
Pv_Sal1_chr12	634973	634974	+	86661817-b390-4931-bb99-cf680fed4d93	80	81	.	.	+	GTCCCCGTC	55	0.473684	0.990449
Pv_Sal1_chr10	1082127	1082128	+	872d8490-8de2-4dcb-a987-b399598b649d	268	269	.	.	+	CGGTCAAGT	30	0.666667	0.930172
Pv_Sal1_chr10	1083510	1083511	+	872d8490-8de2-4dcb-a987-b399598b649d	653	654	.	.	+	CGACCATTT	52	0.391304	0.999885
Pv_Sal1_chr09	278828	278829	-	8a54359a-a4a4-4950-9af8-13713126a9ff	500	501	.	.	+	GCTTCCGCC	20	0.222222	0.929069
Pv_Sal1_chr01	312678	312679	+	8c779425-537d-4cda-bb60-563291d10d30	79	80	.	.	+	CCTCCTTGT	36	0.151515	0.969258
Pv_Sal1_chr03	371883	371884	+	8f79168e-6363-414f-be1a-5daf49b49e8c	220	221	.	.	+	AGCGCGTTT	22	0.736842	0.965959
Pv_Sal1_chr03	372085	372086	+	8f79168e-6363-414f-be1a-5daf49b49e8c	422	423	.	.	+	TTAACCTTC	22	0.470588	0.999783
Pv_Sal1_chr13	14710	14711	-	8f9a9138-77e9-4391-8f45-b53049d59dd1	2066	2067	.	.	+	TTTCCTTTT	233	0.0478261	0.995306
Pv_Sal1_chr12	287724	287725	+	910b76e5-88bc-4551-9055-ec081856efbe	422	423	.	.	+	AGCGCTGAA	24	0.647059	0.935594
Pv_Sal1_chr09	1359881	1359882	+	91d90012-66c0-46ab-ab26-71f05d200b93	732	733	.	.	+	CTTGCAGCG	66	0.851064	0.983852
Pv_Sal1_chr07	955493	955494	-	93170896-7522-4e36-a4ab-5a87b8927508	982	983	.	.	+	CGTGCTAAT	20	1	0.986226
Pv_Sal1_chr13	334915	334916	-	967f136f-5363-47c9-8e9a-1d1f3f33157e	2450	2451	.	.	+	CATGCAAAA	20	0.625	0.986803
Pv_Sal1_chr10	7186	7187	-	99d8f617-5dfb-4f67-a4cf-a41c0f9382b6	1757	1758	.	.	+	TATCCTCAG	22	0.333333	0.998665
Pv_Sal1_chr07	452073	452074	-	9af38d30-a131-438e-b235-3fcb67341dad	1347	1348	.	.	+	CCTGCTGCG	29	0.590909	0.937008
Pv_Sal1_chr12	2242815	2242816	+	a1c05daa-6af1-444d-a255-5bd4c2c78105	246	247	.	.	+	TTTCCTCAG	102	0.125	0.915485
Pv_Sal1_chr09	1148629	1148630	-	a080e8f4-4638-44e3-ad4a-e669d4f388e8	1388	1389	.	.	+	CTAGCTACG	58	0.634146	0.944841
Pv_Sal1_chr09	1148430	1148431	-	a080e8f4-4638-44e3-ad4a-e669d4f388e8	1587	1588	.	.	+	ACTCCGTCG	61	0.153846	0.987224
Pv_Sal1_chr12	2242746	2242747	+	a1c05daa-6af1-444d-a255-5bd4c2c78105	177	178	.	.	+	TGGCCACTT	88	0.0987654	0.968022
Pv_Sal1_chr12	2242814	2242815	+	a1c05daa-6af1-444d-a255-5bd4c2c78105	245	246	.	.	+	TTTTCCTCA	100	0.0666667	0.925363
Pv_Sal1_chr14	1039763	1039764	-	a3a4136f-ad3e-4e47-a775-5ea9a4423dcb	650	651	.	.	+	ATTGCGGGA	21	0.642857	0.947633
Pv_Sal1_chr09	210717	210718	-	ad8642dd-70bc-463b-82a1-d3ce6a10eee2	1188	1189	.	.	+	GAGTCCTCC	25	0.578947	0.981746
Pv_Sal1_chr09	210462	210463	-	ad8642dd-70bc-463b-82a1-d3ce6a10eee2	1443	1444	.	.	+	TTCCCCCTC	27	0.111111	0.944867
Pv_Sal1_chr06	214131	214132	-	aeee8c4e-561e-4183-ae0c-37cdbfe30690	783	784	.	.	+	GGCTCGGCA	29	0.363636	0.980674
Pv_Sal1_chr10	561111	561112	+	b06257a5-2232-4e46-bc79-eb77effe420e	1241	1242	.	.	+	ATTACGCTT	81	0.596154	0.916825
Pv_Sal1_chr13	1811149	1811150	-	b4c01c15-360b-4e2e-ba4c-87b7333083f0	191	192	.	.	+	GTCCCAGAC	20	0.3125	0.990004
Pv_Sal1_chr02	79822	79823	-	b5b9c403-bc75-42fc-9e02-9c1d064a127d	1161	1162	.	.	+	TTTTCCTAA	34	0.181818	0.997721
Pv_Sal1_chr12	501744	501745	-	baa8112d-39d8-4d20-a565-12aba04c7c2c	368	369	.	.	+	CGTGCACAC	38	0.655172	0.938676
Pv_Sal1_chr11	1799702	1799703	-	bb36b173-0c52-4739-bfc4-e648bf23e867	726	727	.	.	+	TTTGCTTTG	45	0.655172	0.968129
Pv_Sal1_chr11	1799555	1799556	-	bb36b173-0c52-4739-bfc4-e648bf23e867	873	874	.	.	+	ATAGCGGTA	46	0.575758	0.921978
Pv_Sal1_chr10	691906	691907	+	bb4cc097-e961-4977-86ee-5a775cb60d73	28	29	.	.	+	CCAACAAAA	24	0.588235	0.915316
Pv_Sal1_chr10	692366	692367	+	bb4cc097-e961-4977-86ee-5a775cb60d73	488	489	.	.	+	AGTGCTATG	30	0.7	0.925012
Pv_Sal1_chr03	864546	864547	+	bc10ec12-507c-4081-9fbf-9a7e37d1b256	1547	1548	.	.	+	CGTACTTGC	25	1	0.995991
Pv_Sal1_chr03	350310	350311	-	bd427589-f053-4784-bc9c-8465d28dd4e1	1291	1292	.	.	+	GGGGCCTCC	48	0.564103	0.997993
Pv_Sal1_chr03	385214	385215	-	c48394a2-3bb5-4951-8cb3-e37941a0bfef	717	718	.	.	+	AGCGCGTCG	47	0.676471	0.983688
Pv_Sal1_chr12	2946477	2946478	+	c4afec47-e1c5-46d6-aa22-3b48f7236250	795	796	.	.	+	GTTACGTTT	54	0.758621	0.905981
Pv_Sal1_chr06	383498	383499	+	c93bf390-d4c6-4db6-a1a7-fa65ae4ea9b6	72	73	.	.	+	GTTGCGTGT	24	0.647059	0.945867
Pv_Sal1_chr11	1185232	1185233	-	cac21f42-1ba3-4f75-b9cb-2558b2f037fe	1069	1070	.	.	+	TTTGCGCCG	51	0.636364	0.911875
Pv_Sal1_chr12	865451	865452	-	cb3d4814-c8db-4ec8-a5cb-f59c0dadd136	1289	1290	.	.	+	CAGACAAAA	29	0.565217	0.947802
Pv_Sal1_chr14	2459770	2459771	+	cb3dead3-9abb-4ce6-9edb-c071a9e56666	2068	2069	.	.	+	CCCACATAT	33	0.714286	0.994127
Pv_Sal1_chr14	2459981	2459982	+	cb3dead3-9abb-4ce6-9edb-c071a9e56666	2279	2280	.	.	+	CCCACCGTG	31	0.518519	0.996465
Pv_Sal1_chr10	1083531	1083532	+	cb7a3cb6-4c9f-455b-a9b1-2d93588a72db	1278	1279	.	.	+	CCCGCTTGG	31	0.75	0.933515
Pv_Sal1_chr01	112952	112953	+	cc522132-05af-402c-afb0-4d5c9430b4b1	535	536	.	.	+	GTGACAGCT	26	0.681818	0.992111
Pv_Sal1_chr10	1058497	1058498	+	ce8fdf56-2292-4695-82e1-0a843f504d8a	310	311	.	.	+	CATGCGTCT	28	0.47619	0.916596
Pv_Sal1_chr05	1198548	1198549	+	cfe02201-25d0-471c-b74f-b63297701608	1085	1086	.	.	+	CGTGCAGTT	22	0.692308	0.947378
Pv_Sal1_chr08	914127	914128	-	d01f1912-2207-4a39-ba19-033012db67b7	357	358	.	.	+	CCCTCGTGT	25	0.318182	0.970386
Pv_Sal1_chr11	640033	640034	-	d4217c67-de1e-405b-b4dc-eb6908901549	412	413	.	.	+	CGTGCTGAA	24	0.95	0.995853
Pv_Sal1_chr13	1141627	1141628	+	d5d65213-064e-4807-9233-6bd861d98cc2	702	703	.	.	+	TCTGCGAGG	22	0.380952	0.911595
Pv_Sal1_chr14	2875155	2875156	+	da658191-2807-4dc1-8a05-f042c53f06a0	113	114	.	.	+	GCGGCGAAT	133	0.907216	0.987319
Pv_Sal1_chr06	663803	663804	-	e40dac52-9830-43e4-a302-1efc0704df19	560	561	.	.	+	AATACGCAA	1449	0.496954	0.934547
Pv_Sal1_chr06	663663	663664	-	e40dac52-9830-43e4-a302-1efc0704df19	700	701	.	.	+	GCTCCGCGT	1202	0.153501	0.988552
Pv_Sal1_chr11	1289996	1289997	-	d83dbf11-4db2-4006-bd9d-37195cded572	1240	1241	.	.	+	TGATCTGCT	34	0.888889	0.983223
Pv_Sal1_chr07	100038	100039	+	d88dc855-9e1c-4c1e-b282-5a3067648b59	134	135	.	.	+	CTCGCTGCG	24	0.8	0.945654
Pv_Sal1_chr09	1811345	1811346	-	d8ffe284-3612-43aa-a69e-5d1a2cd95244	929	930	.	.	+	CCTTCCTTC	161	0.05625	0.992389
Pv_Sal1_chr09	1653487	1653488	-	daf7c3ca-0c2a-4ed7-a4c0-f08d32ce0ed9	1881	1882	.	.	+	TATCCCTTT	53	0.14	0.952392
Pv_Sal1_chr09	1653441	1653442	-	daf7c3ca-0c2a-4ed7-a4c0-f08d32ce0ed9	1927	1928	.	.	+	TAGTCAATC	27	0.375	0.95204
Pv_Sal1_chr14	1392025	1392026	-	e27cc2d5-cb82-4464-b44a-02de086988c6	1103	1104	.	.	+	CACTCGCCT	21	0.923077	0.93202
Pv_Sal1_chr05	541203	541204	-	e452f8d0-012a-4dd6-b27c-422b272eccb4	1128	1129	.	.	+	GTTGCGTGA	29	0.714286	0.965209
Pv_Sal1_chr05	540967	540968	-	e452f8d0-012a-4dd6-b27c-422b272eccb4	1364	1365	.	.	+	CCCACGAGT	56	0.139535	0.903744
Pv_Sal1_chr12	576698	576699	+	e5b7176b-3a5c-4eb5-9d0b-fb3784855a0c	1500	1501	.	.	+	TTTGCTGAC	45	0.8	0.991386
Pv_Sal1_chr13	129263	129264	-	e7e3a7f3-bfef-422b-b304-04ca8bdec4cf	345	346	.	.	+	CAGGCGATG	21	0.375	0.94193
Pv_Sal1_chr13	128278	128279	-	e7e3a7f3-bfef-422b-b304-04ca8bdec4cf	805	806	.	.	+	CCCTCTTTT	82	0.230769	0.950188
Pv_Sal1_chr07	848487	848488	+	e9a17c69-9911-43a8-bc69-448923054eda	1043	1044	.	.	+	CCCTCTCTT	49	0.361111	0.953048
Pv_Sal1_chr12	1227681	1227682	-	eaaa49d3-e323-4662-83d5-b8aff3aba040	724	725	.	.	+	CCCGCTGCT	38	0.708333	0.947614
Pv_Sal1_chr12	131624	131625	+	f2316880-8906-4b2a-af7b-1016cb793caa	1200	1201	.	.	+	GACACACCA	106	0.0714286	0.952442
Pv_Sal1_chr12	131367	131368	+	f2316880-8906-4b2a-af7b-1016cb793caa	943	944	.	.	+	TTTGCGCAA	90	0.737705	0.989965
Pv_Sal1_chr02	401792	401793	+	f3fd0783-946d-4509-a444-43b4c334ee12	627	628	.	.	+	TGTGCTACT	50	0.576923	0.907839
Pv_Sal1_chr02	402140	402141	+	f3fd0783-946d-4509-a444-43b4c334ee12	975	976	.	.	+	TTAGCAGCT	38	0.483871	0.991944
Pv_Sal1_chr10	47213	47214	-	f5deac30-a714-4b3b-aa2a-0b2df3d6035c	581	582	.	.	+	GGGCCTGCG	73	0.253968	0.943546
Pv_Sal1_chr06	660836	660837	-	fd66e503-7973-4c1c-b7d2-97a775227cec	1551	1552	.	.	+	ATGTCCATG	338	0.0545455	0.998348
Pv_Sal1_chr06	213606	213607	-	fec99a17-9a07-4297-abb2-4691a997495a	115	116	.	.	+	GCGGCGCCA	27	0.470588	0.943018
Pv_Sal1_chr06	213623	213624	-	fec99a17-9a07-4297-abb2-4691a997495a	98	99	.	.	+	CCTGCGTCT	27	0.545455	0.924181
Pv_Sal1_chr11	1770848	1770849	+	ffd95aea-5517-4e37-bd18-bfbf607ed144	559	560	.	.	+	AGCGCATCG	40	0.607143	0.946251
Pv_Sal1_chr03	477756	477757	-	PVX_000550.1	1135	1136	.	.	+	CGAGCCACC	57	0.108696	0.907604
Pv_Sal1_chr03	478828	478829	-	PVX_000550.1	485	486	.	.	+	AGAGCTCAA	22	0.642857	0.908869
Pv_Sal1_chr12	257673	257674	-	PVX_083275.1	998	999	.	.	+	TATGCACAT	106	0.53012	0.934752
Pv_Sal1_chr04	468996	468997	-	PVX_003955.1	561	562	.	.	+	CCTGCATGG	27	0.888889	0.984297
Pv_Sal1_chr10	120651	120652	+	PVX_079805.1	955	956	.	.	+	ATAGCGAAT	25	0.947368	0.942246
Pv_Sal1_chr10	354096	354097	+	PVX_080085.1	609	610	.	.	+	TTTGCATTT	24	0.555556	0.939991
Pv_Sal1_chr10	667480	667481	-	PVX_080425.1	1489	1490	.	.	+	GCGTCAAGT	66	0.765957	0.91756
Pv_Sal1_chr10	739931	739932	+	PVX_080520.1	901	902	.	.	+	TTTGCGCCA	44	0.459459	0.929635
Pv_Sal1_chr12	361714	361715	-	PVX_083150.1	1978	1979	.	.	+	CCCTCGCGC	25	0.368421	0.984232
Pv_Sal1_chr12	257641	257642	-	PVX_083275.1	1030	1031	.	.	+	TTCCCATAG	110	0.0849057	0.931304
Pv_Sal1_chr12	258320	258321	-	PVX_083275.1	703	704	.	.	+	AAAACAAAA	60	0.869565	0.99514
Pv_Sal1_chr13	128345	128346	-	PVX_084260.1	1310	1311	.	.	+	GGAACGCAA	77	0.109589	0.913231
Pv_Sal1_chr13	129296	129297	-	PVX_084260.1	812	813	.	.	+	GCGTCCGTC	26	0.409091	0.917653
Pv_Sal1_chr13	282726	282727	-	PVX_084420.1	1110	1111	.	.	+	AATTCTAGA	53	0.880952	0.9939
Pv_Sal1_chr13	1161330	1161331	+	PVX_085420.1	623	624	.	.	+	CTTACGCAG	24	0.65	0.978047
Pv_Sal1_chr13	1519488	1519489	+	PVX_085785.1	763	764	.	.	+	TGTACGTAT	39	0.76	0.987081
Pv_Sal1_chr05	1247530	1247531	-	PVX_090230.1	773	774	.	.	+	CGTCCGTCC	199	0.606061	0.913891
Pv_Sal1_chr13	1823767	1823768	+	PVX_086090.1	1231	1232	.	.	+	GTTGCACAT	32	0.619048	0.946128
Pv_Sal1_chr13	1932079	1932080	-	PVX_086225.1	473	474	.	.	+	TTCGCTGTT	25	0.733333	0.941875
Pv_Sal1_chr07	1248814	1248815	+	PVX_087095.1	1027	1028	.	.	+	ACTTCGCCT	48	0.818182	0.908257
Pv_Sal1_chr07	1248505	1248506	+	PVX_087095.1	718	719	.	.	+	CAGACGGCT	67	0.701754	0.999551
Pv_Sal1_chr07	1239283	1239284	+	PVX_087107.1	790	791	.	.	+	GTGTCCGTC	21	1	0.999847
Pv_Sal1_chr01	208199	208200	-	PVX_087830.1	603	604	.	.	+	TGGCCTCCC	24	0.5	0.961002
Pv_Sal1_chr01	317473	317474	-	PVX_087960.1	1468	1469	.	.	+	TCTGCCGCG	60	0.641026	0.91101
Pv_Sal1_chr05	182118	182119	-	PVX_088955.1	680	681	.	.	+	ACCGCGCCA	53	0.918919	0.996162
Pv_Sal1_chr05	311974	311975	-	PVX_089110.1	393	394	.	.	+	ACCTCATGT	23	0.263158	0.952036
Pv_Sal1_chr05	672336	672337	+	PVX_089570.1	1112	1113	.	.	+	TTCGCTCTG	53	0.806452	0.975617
Pv_Sal1_chr05	679041	679042	-	PVX_089585.1	783	784	.	.	+	CCTGCTTTT	24	0.6875	0.954212
Pv_Sal1_chr05	800368	800369	-	PVX_089750.1	1040	1041	.	.	+	TACGCATGC	21	0.333333	0.96394
Pv_Sal1_chr05	800364	800365	-	PVX_089750.1	1044	1045	.	.	+	CATGCCTTG	21	0.555556	0.991689
Pv_Sal1_chr05	958609	958610	+	PVX_089940.1	495	496	.	.	+	CATGCGCTG	36	0.555556	0.9814
Pv_Sal1_chr05	958734	958735	+	PVX_089940.1	620	621	.	.	+	CTCGCGCCC	49	0.6	0.968931
Pv_Sal1_chr05	1248839	1248840	-	PVX_090230.1	138	139	.	.	+	CATCCGGCC	25	0.529412	0.964336
Pv_Sal1_chr09	714978	714979	-	PVX_091680.1	568	569	.	.	+	CATACGCAT	26	0.666667	0.962268
Pv_Sal1_chr09	875818	875819	-	PVX_091825.1	1452	1453	.	.	+	ACCACTGCA	22	0.8	0.936044
Pv_Sal1_chr10	947518	947519	+	PVX_098045.1	1538	1539	.	.	+	GTTACGTGG	158	0.605505	0.916435
Pv_Sal1_chr10	947905	947906	+	PVX_098045.1	1925	1926	.	.	+	CCATCCGCG	229	0.235294	0.999641
Pv_Sal1_chr09	914231	914232	+	PVX_091865.1	785	786	.	.	+	TTAACGAGT	44	0.232558	0.991177
Pv_Sal1_chr09	1685851	1685852	-	PVX_092735.1	432	433	.	.	+	CCAACATCC	20	0.9	0.972737
Pv_Sal1_chr08	301545	301546	-	PVX_094510.1	492	493	.	.	+	GCAACTTAG	29	0.809524	0.954481
Pv_Sal1_chr08	301148	301149	-	PVX_094510.1	604	605	.	.	+	TTTGCGGTA	55	0.594595	0.945591
Pv_Sal1_chr08	300947	300948	-	PVX_094510.1	805	806	.	.	+	CCCGCGCGT	53	0.868421	0.986785
Pv_Sal1_chr08	300872	300873	-	PVX_094510.1	880	881	.	.	+	CCACCTCTA	66	0.171875	0.99904
Pv_Sal1_chr08	784094	784095	+	PVX_095080.1	945	946	.	.	+	AGTGCTGAG	22	0.714286	0.960211
Pv_Sal1_chr08	1075818	1075819	-	PVX_095390.1	749	750	.	.	+	CATGCTGAG	22	0.411765	0.915159
Pv_Sal1_chr03	586724	586725	-	PVX_096345.1	1019	1020	.	.	+	TACTCGATC	20	1	0.992756
Pv_Sal1_chr07	78798	78799	+	PVX_098630.1	1548	1549	.	.	+	TGCCCACTT	23	0.217391	0.972827
Pv_Sal1_chr07	79184	79185	+	PVX_098630.1	1934	1935	.	.	+	AGTACGTAT	29	0.625	0.97822
Pv_Sal1_chr07	79237	79238	+	PVX_098630.1	1987	1988	.	.	+	CCACCTGCC	53	0.657143	0.946286
Pv_Sal1_chr07	452052	452053	-	PVX_099015.1	1093	1094	.	.	+	TTGCCACGA	27	0.444444	0.96043
Pv_Sal1_chr07	452330	452331	-	PVX_099015.1	815	816	.	.	+	ATCGCTGTA	41	1	0.998905
Pv_Sal1_chr07	547011	547012	+	PVX_099145.1	986	987	.	.	+	GCGCCGCTG	98	0.119565	0.940146
Pv_Sal1_chr07	674775	674776	-	PVX_099320.1	1730	1731	.	.	+	TTGACAACC	63	0.386364	0.902962
Pv_Sal1_chr07	769402	769403	+	PVX_099430.1	754	755	.	.	+	ATTGCTAAA	38	0.96875	0.993846
Pv_Sal1_chr07	1077315	1077316	+	PVX_099845.1	510	511	.	.	+	CGTGCGGCT	38	0.884615	0.980836
Pv_Sal1_chr07	1077453	1077454	+	PVX_099845.1	648	649	.	.	+	AATCCAACA	24	0.416667	0.998708
Pv_Sal1_chr07	1130516	1130517	-	PVX_099940.1	801	802	.	.	+	TCTGCGCCG	62	0.423077	0.985163
Pv_Sal1_chr14	2312881	2312882	-	PVX_100705.1	721	722	.	.	+	TGCACAAGT	31	1	0.986364
Pv_Sal1_chr14	2592497	2592498	+	PVX_101035.1	834	835	.	.	+	ACAGCCACG	23	0.285714	0.969688
Pv_Sal1_chr11	1852958	1852959	-	PVX_113385.1	498	499	.	.	+	GCAGCGCAA	36	0.37037	0.932114
Pv_Sal1_chr11	1852683	1852684	-	PVX_113385.1	773	774	.	.	+	CATGCTAAC	79	0.847458	0.995217
Pv_Sal1_chr11	1770442	1770443	+	PVX_113490.1	195	196	.	.	+	ACAGCGGCG	40	0.695652	0.955747
Pv_Sal1_chr11	1771043	1771044	+	PVX_113490.1	557	558	.	.	+	GCGTCCAAA	50	0.0816327	0.973546
Pv_Sal1_chr11	1437705	1437706	+	PVX_113860.1	1274	1275	.	.	+	CACGCGCCA	26	0.55	0.9928
Pv_Sal1_chr11	1415620	1415621	-	PVX_113895.1	1868	1869	.	.	+	CCCACAATG	24	0.5	0.993006
Pv_Sal1_chr11	778321	778322	-	PVX_114610.1	409	410	.	.	+	TCGGCGTTC	68	0.755556	0.920166
Pv_Sal1_chr11	525573	525574	-	PVX_114910.1	641	642	.	.	+	AGCACGGCT	31	0.833333	0.972565
Pv_Sal1_chr11	525388	525389	-	PVX_114910.1	826	827	.	.	+	AACGCCGGA	21	0.285714	0.999198
Pv_Sal1_chr11	380919	380920	-	PVX_115025.1	826	827	.	.	+	CCCACAGGT	60	0.44186	0.900652
Pv_Sal1_chr11	332946	332947	-	PVX_115085.1	624	625	.	.	+	AAGGCTTCC	47	0.405405	0.966677
Pv_Sal1_chr11	201095	201096	-	PVX_115265.1	1449	1450	.	.	+	TATACGCAC	27	0.73913	0.985289
Pv_Sal1_chr11	115100	115101	+	PVX_115380.1	1132	1133	.	.	+	TATGCTTAT	41	0.774194	0.976811
Pv_Sal1_chr12	1732259	1732260	-	PVX_117290.1	945	946	.	.	+	CATGCACTT	22	0.368421	0.927572
Pv_Sal1_chr12	2008773	2008774	-	PVX_117620.1	674	675	.	.	+	TGCGCAAAC	20	0.785714	0.99042
Pv_Sal1_chr08	1564396	1564397	+	PVX_119320.1	673	674	.	.	+	CCGGCTGTC	52	0.7	0.914232
Pv_Sal1_chr08	1449709	1449710	+	PVX_119475.1	721	722	.	.	+	TTGCCGCCG	21	0.571429	0.929942
Pv_Sal1_chr14	119990	119991	-	PVX_121935.1	1964	1965	.	.	+	AAATCCTTT	22	0.238095	0.978908
Pv_Sal1_chr14	739736	739737	-	PVX_122637.1	500	501	.	.	+	AGCACATAT	37	0.655172	0.977044
Pv_Sal1_chr14	1427434	1427435	+	PVX_123410.1	399	400	.	.	+	TTATCAAAT	26	0.6	0.959435
Pv_Sal1_chr14	1434251	1434252	+	PVX_123425.1	683	684	.	.	+	AGTTCTACA	30	1	0.980736
Pv_Sal1_chr14	1767865	1767866	-	PVX_123770.1	1328	1329	.	.	+	AGCGCGAAA	27	1	0.916263
Pv_Sal1_chr10	1058553	1058554	+	0468e794-39dc-46b6-b297-9d14c58d3c1c	1408	1409	.	.	+	CCTGCGCTA	27	0.8	0.962558
Pv_Sal1_chr12	1365339	1365340	-	0522b44e-b578-4a5e-be07-14760b8ed611	1269	1270	.	.	+	ATCGCTCCT	73	0.454545	0.937138
Pv_Sal1_chr12	1365143	1365144	-	0522b44e-b578-4a5e-be07-14760b8ed611	1465	1466	.	.	+	GACCCTTTG	61	0.214286	0.98482
Pv_Sal1_chr12	1365632	1365633	-	0522b44e-b578-4a5e-be07-14760b8ed611	976	977	.	.	+	TCTACTGCC	41	0.571429	0.907435
Pv_Sal1_chr12	131579	131580	+	0756e77e-b4d7-4f8c-8a4b-83fcc50cc7ed	104	105	.	.	+	TCCGCAATT	24	0.785714	0.913507
Pv_Sal1_chr12	2144775	2144776	-	0bafb21c-01e7-4f2f-ba6f-5fa659a1374d	660	661	.	.	+	CATGCACCC	21	0.285714	0.964843
Pv_Sal1_chr11	914800	914801	+	0bc21d05-d9dc-4ab7-ad08-4fb3510be09b	271	272	.	.	+	ACCGCCGTA	23	0.823529	0.983777
Pv_Sal1_chr13	894301	894302	+	0c18fffd-eb36-459c-8550-1d4f17ad9e8d	131	132	.	.	+	TGCGCTGTG	40	0.833333	0.964081
Pv_Sal1_chr07	1141064	1141065	+	0c4447e4-c664-4d21-8781-fe980881464e	893	894	.	.	+	AACTCCTTG	120	0.0504202	0.950111
Pv_Sal1_chr08	1013730	1013731	-	0d742543-0a9f-4d79-90a3-c4b100cd5e37	1157	1158	.	.	+	CACGCAGTG	54	0.695652	0.999917
Pv_Sal1_chr07	1041691	1041692	-	0f712093-7ce9-4446-b4d8-fef494bc172b	1172	1173	.	.	+	GCAGCCGAT	38	0.730769	0.987268
Pv_Sal1_chr06	670691	670692	+	122378cb-6f31-488f-b0cc-1d5c36eb4319	131	132	.	.	+	TACGCGTTT	29	0.727273	0.982055
Pv_Sal1_chr11	362040	362041	-	12f20908-5096-4907-8bf3-313efa8998da	1364	1365	.	.	+	ATTGCCGAT	25	0.722222	0.955857
Pv_Sal1_chr07	84869	84870	+	17682645-29f1-4a8a-b978-e08a5510a9e9	1765	1766	.	.	+	GTTCCGCCC	31	0.25	0.955319
Pv_Sal1_chr12	501985	501986	-	183f7b60-0186-4e51-b286-19ba485627cc	1226	1227	.	.	+	ACTGCTGCT	26	0.733333	0.954974
Pv_Sal1_chr05	367880	367881	+	18a9aa22-cf76-4dc9-8ee9-62d6091cefa5	148	149	.	.	+	TCTGCGGCT	101	0.616438	0.955948
Pv_Sal1_chr06	663803	663804	-	1c02f3c3-8c8f-469b-bcd1-4f00a4e7d985	757	758	.	.	+	AATACGCAA	1556	0.487409	0.947557
Pv_Sal1_chr12	501624	501625	-	183f7b60-0186-4e51-b286-19ba485627cc	1587	1588	.	.	+	GTTGCAAAA	49	0.243902	0.933356
Pv_Sal1_chr12	865621	865622	-	19ee1251-ab25-4277-bde9-4cb366af6f5f	1240	1241	.	.	+	GGTTCCCCT	41	0.3125	0.928603
Pv_Sal1_chr12	865471	865472	-	19ee1251-ab25-4277-bde9-4cb366af6f5f	1390	1391	.	.	+	TGTGCGGTT	34	0.344828	0.921663
Pv_Sal1_chr12	22822	22823	-	1ad8fa26-da38-4ee9-99b4-20b411f89f88	527	528	.	.	+	CTTGCAACA	59	0.777778	0.954196
Pv_Sal1_chr11	1520939	1520940	+	1af429a3-afb3-477b-883c-c7758f7c0f11	165	166	.	.	+	ACTGCGGAG	97	0.942529	0.997818
Pv_Sal1_chr11	1521188	1521189	+	1af429a3-afb3-477b-883c-c7758f7c0f11	414	415	.	.	+	TGCGCAGAT	50	0.341463	0.989861
Pv_Sal1_chr13	1810697	1810698	-	1b4a2508-ab48-4f9f-9695-1011056fadfc	2073	2074	.	.	+	ACGGCAATT	81	0.679245	0.961535
Pv_Sal1_chr06	663772	663773	-	1c02f3c3-8c8f-469b-bcd1-4f00a4e7d985	788	789	.	.	+	CCCTCCATG	1759	0.0689231	0.902188
Pv_Sal1_chr09	535255	535256	+	1cf721ae-abc4-4659-8bc9-e8fa8be8357b	130	131	.	.	+	GTGGCGGTC	29	1	0.99203
Pv_Sal1_chr09	535474	535475	+	1cf721ae-abc4-4659-8bc9-e8fa8be8357b	349	350	.	.	+	GCGACTTGA	33	0.947368	0.944345
Pv_Sal1_chr12	1037600	1037601	-	1ee13c38-5424-47d0-a4ba-666e73bdb90f	1195	1196	.	.	+	GGACCTTCG	21	0.15	0.986798
Pv_Sal1_chr14	1427434	1427435	+	212870b2-d5b1-4996-91f3-5f354c858dee	289	290	.	.	+	TTATCAAAT	26	0.6	0.959435
Pv_Sal1_chr14	1428973	1428974	+	212870b2-d5b1-4996-91f3-5f354c858dee	996	997	.	.	+	CTCACGTGT	87	0.171429	0.949781
Pv_Sal1_chr12	1050353	1050354	+	28718aa6-360f-42bc-bda5-7c34b99dc034	496	497	.	.	+	ACAACAAAA	33	0.625	0.991282
Pv_Sal1_chr07	594848	594849	+	2afc7dee-c4c0-4bbc-af53-3e0411248b40	992	993	.	.	+	ACAACAGCT	21	0.785714	0.957347
Pv_Sal1_chr06	663908	663909	-	51fe2dbd-fe89-4b56-b92f-1b51dbca4b99	1137	1138	.	.	+	TGATCAAGT	1457	0.85936	0.975212
Pv_Sal1_chr11	738491	738492	-	322f7061-2af2-46b5-8834-abc28554df47	1319	1320	.	.	+	CCCGCAGCT	27	0.952381	0.984868
Pv_Sal1_chr06	52836	52837	+	38800f8f-0947-4687-97b9-9d92383be2b5	202	203	.	.	+	CTTGCACAA	32	0.695652	0.975482
Pv_Sal1_chr06	334679	334680	-	3acf22c9-cfd2-4153-92ec-c3e4d2f6d697	1091	1092	.	.	+	TTTTCCCCA	28	0.823529	0.991318
Pv_Sal1_chr01	672202	672203	+	3b64911f-45a0-4edd-bb1f-66f9d7dfa169	1206	1207	.	.	+	CCTACTCGT	55	0.583333	0.906748
Pv_Sal1_chr02	721372	721373	+	3cea80e8-28ca-4167-8970-2a3c16a6be2b	104	105	.	.	+	CTTACCATT	28	0.28	0.954379
Pv_Sal1_chr05	1236293	1236294	+	44805531-61cf-466f-93ea-c64a22001ba4	271	272	.	.	+	CATGCAATC	40	0.352941	0.981626
Pv_Sal1_chr10	46841	46842	-	44e53c84-de91-4a18-8608-08f868aba5d7	872	873	.	.	+	TTTACATTG	25	0.866667	0.932852
Pv_Sal1_chr09	698526	698527	-	463a0d40-0003-4369-baa9-286a06d4f3a1	300	301	.	.	+	TTTGCACCT	33	0.692308	0.982754
Pv_Sal1_chr14	1090093	1090094	+	463e73b5-8a62-439f-8313-8194a29bec8f	767	768	.	.	+	TTTGCGCCG	39	0.314286	0.990947
Pv_Sal1_chr14	1090286	1090287	+	463e73b5-8a62-439f-8313-8194a29bec8f	960	961	.	.	+	CGTACGTAT	61	0.680851	0.999049
Pv_Sal1_chr10	786297	786298	-	4819d558-7bbc-4b29-8d18-3d7f8cfc5e7e	665	666	.	.	+	AAACCCACA	38	0.481481	0.997566
Pv_Sal1_chr14	2852963	2852964	-	48590c67-718a-4b75-acd2-0648afd51a0d	890	891	.	.	+	GCGGCAAAG	35	0.62963	0.931841
Pv_Sal1_chr10	13897	13898	-	4a9c5c1a-e6e8-4bba-8837-98925b6b6ee4	609	610	.	.	+	ACGGCTCAT	41	0.424242	0.999298
Pv_Sal1_chr09	1811918	1811919	-	4b379f6d-6c3d-4a34-aad9-f72fd361063d	530	531	.	.	+	CCAACGTTG	46	0.551724	0.906873
Pv_Sal1_chr13	615601	615602	-	4d5b6d6e-4002-4d1c-b99a-26802a0fa1f9	1210	1211	.	.	+	TACGCACTG	25	0.75	0.990887
Pv_Sal1_chr06	664122	664123	-	51fe2dbd-fe89-4b56-b92f-1b51dbca4b99	923	924	.	.	+	TTTACAAGT	541	0.94051	0.934448
Pv_Sal1_chr03	686332	686333	+	5ac4becc-75f1-4b60-a7f0-39208e535a21	58	59	.	.	+	CCCGCGCAC	125	0.731707	0.965367
Pv_Sal1_chr14	1684037	1684038	+	5243ef94-01ab-439a-860a-54bb8cbca09b	389	390	.	.	+	CTTGCCTTC	22	0.722222	0.999252
Pv_Sal1_chr10	8902	8903	-	539c7ab2-473e-470c-95eb-406f1530ee35	897	898	.	.	+	ACAACCGCA	28	0.588235	0.961774
Pv_Sal1_chr03	805895	805896	+	57772e56-18df-4939-981f-bbf79002a7ce	436	437	.	.	+	ATGGCGTCG	34	0.958333	0.994974
Pv_Sal1_chr12	1771958	1771959	-	580a5c3e-69b3-485b-96b0-87c8a288bba8	1182	1183	.	.	+	ATCGCTATA	35	0.909091	0.985851
Pv_Sal1_chr12	1771689	1771690	-	580a5c3e-69b3-485b-96b0-87c8a288bba8	1451	1452	.	.	+	AAGACCGAT	43	0.636364	0.978194
Pv_Sal1_chr05	647369	647370	+	583220be-0ec8-45d1-8b98-2f63767d557a	220	221	.	.	+	GCTGCTGAA	26	0.894737	0.995148
Pv_Sal1_chr08	1085043	1085044	-	58472948-5870-48cd-8dbf-026fedaf85fd	741	742	.	.	+	TCCTCCGCG	25	0.291667	0.9998
Pv_Sal1_chr03	686528	686529	+	5ac4becc-75f1-4b60-a7f0-39208e535a21	254	255	.	.	+	TCTCCTTTG	139	0.0797101	0.99939
Pv_Sal1_chr14	483513	483514	+	5d2482f6-b2ac-426a-9319-63ad2bddf970	328	329	.	.	+	GCCGCGCTG	23	0.9	0.987865
Pv_Sal1_chr12	258154	258155	-	629d23ad-0d2f-4ab4-85c9-fe3fd2fcb359	552	553	.	.	+	CCCACGCGG	58	0.648649	0.909376
Pv_Sal1_chr12	257648	257649	-	629d23ad-0d2f-4ab4-85c9-fe3fd2fcb359	824	825	.	.	+	AGACCTTTT	66	0.152542	0.997984
Pv_Sal1_chr12	1577304	1577305	-	641f99e2-0e07-49f1-8e55-b87d0b3e3cfd	16	17	.	.	+	GCTGCTCCT	23	0.777778	0.96879
Pv_Sal1_chr09	481593	481594	-	6639674f-ec50-4f9a-8cd5-3c852fc62a93	1256	1257	.	.	+	GTGACGCAC	20	0.15	0.997013
Pv_Sal1_chr02	251455	251456	-	682b54f0-cb47-4ba0-be36-ceb4d39cd363	870	871	.	.	+	GATGCAAGA	50	0.710526	0.999797
Pv_Sal1_chr05	296426	296427	-	69b959db-cac7-4208-9c81-68236af6ed06	1068	1069	.	.	+	TTTGCGTAT	68	0.729167	0.969407
Pv_Sal1_chr09	115642	115643	+	6aff31d8-ec26-4314-8b97-14423c1f2445	1273	1274	.	.	+	ACATCGTGC	42	0.766667	0.941207
Pv_Sal1_chr10	760231	760232	-	6c3065be-4a7e-428d-8fc7-643e2d69cab9	1072	1073	.	.	+	GTTACGCGA	45	0.65625	0.934979
Pv_Sal1_chr10	760132	760133	-	6c3065be-4a7e-428d-8fc7-643e2d69cab9	1171	1172	.	.	+	TCAGCGGCG	64	0.645833	0.909998
Pv_Sal1_chr10	759967	759968	-	6c3065be-4a7e-428d-8fc7-643e2d69cab9	1336	1337	.	.	+	CCGCCACGT	65	0.1875	0.999413
Pv_Sal1_chr10	760372	760373	-	6c3065be-4a7e-428d-8fc7-643e2d69cab9	931	932	.	.	+	CCATCTACC	29	0.888889	0.920687
Pv_Sal1_chr02	230898	230899	-	6ca5f3d6-0267-439e-8c8c-c573c3e9a4c2	1395	1396	.	.	+	TTCGCAAAC	39	0.939394	0.994118
Pv_Sal1_chr06	663772	663773	-	6cf7a427-238e-47a6-a67b-4d8b1337e8d9	944	945	.	.	+	CCCTCCATG	1791	0.068799	0.928185
Pv_Sal1_chr06	498888	498889	+	6d99b63a-fabc-4a7a-9be3-918427564517	239	240	.	.	+	CCCGCGGCG	51	0.815789	0.946636
Pv_Sal1_chr13	491070	491071	+	6e89bf6e-74f8-4be9-9039-60563c653368	57	58	.	.	+	TAAACGTTA	85	0.396552	0.914163
Pv_Sal1_chr13	1148064	1148065	+	6eca9edb-5e64-4986-96a7-2e0b77d14712	286	287	.	.	+	AGGCCCTAC	74	0.412698	0.985463
Pv_Sal1_chr12	2055037	2055038	-	7929eec6-f78a-4cb4-a4ea-b8ef15d5d3ab	2335	2336	.	.	+	CTAGCACAT	123	0.436782	0.98053
Pv_Sal1_chr14	2782619	2782620	+	7bc48328-caca-4e3d-8bb5-6cb40bc2ad1c	154	155	.	.	+	GTTGCACAC	252	0.741379	0.971216
Pv_Sal1_chr14	2782800	2782801	+	7bc48328-caca-4e3d-8bb5-6cb40bc2ad1c	335	336	.	.	+	CTTACTCAG	284	0.886792	0.994019
Pv_Sal1_chr13	282428	282429	-	73a18371-6a53-4f82-b1f5-41e0338e5a47	188	189	.	.	+	TGGTCGCCA	84	0.733333	0.948172
Pv_Sal1_chr05	208632	208633	-	7780d268-fe11-42fb-a07f-7f961c80d284	1202	1203	.	.	+	GTGGCAAAT	35	0.78125	0.988085
Pv_Sal1_chr12	1050927	1050928	+	790969a6-60f6-4078-9561-8d0e27bcc168	238	239	.	.	+	CCCACTGCT	37	0.62069	0.924797
Pv_Sal1_chr12	1051291	1051292	+	790969a6-60f6-4078-9561-8d0e27bcc168	602	603	.	.	+	AATACGCAA	37	0.5	0.98469
Pv_Sal1_chr12	2055531	2055532	-	7929eec6-f78a-4cb4-a4ea-b8ef15d5d3ab	1841	1842	.	.	+	AAAGCTAGA	46	0.333333	0.929144
Pv_Sal1_chr12	2055112	2055113	-	7929eec6-f78a-4cb4-a4ea-b8ef15d5d3ab	2260	2261	.	.	+	AGCACAAGT	81	0.827586	0.978893
Pv_Sal1_chr05	673581	673582	+	7c3af468-c633-4120-96f1-57e9a9da80ec	1068	1069	.	.	+	CCCACAAAT	61	0.676471	0.905844
Pv_Sal1_chr05	673437	673438	+	7c3af468-c633-4120-96f1-57e9a9da80ec	924	925	.	.	+	CCATCAAGG	87	0.636364	0.932835
Pv_Sal1_chr07	354389	354390	+	827fd587-3563-41a9-b09e-df337a197b14	604	605	.	.	+	TCAACAAGA	37	0.88	0.979606
Pv_Sal1_chr12	258152	258153	-	8330fc0f-8e01-4acc-a4f9-7639f13bccf7	638	639	.	.	+	CACGCGGCC	71	0.666667	0.983425
Pv_Sal1_chr12	257635	257636	-	8330fc0f-8e01-4acc-a4f9-7639f13bccf7	921	922	.	.	+	TAGACTGAG	62	0.898305	0.999969
Pv_Sal1_chr14	1428982	1428983	+	845e220f-21a0-457e-be85-c0174fb9970b	909	910	.	.	+	GCTACCTTT	44	0.119048	0.988367
Pv_Sal1_chr14	2297323	2297324	-	84ce64b3-8b10-4a1d-a478-8ee8cb7a94af	581	582	.	.	+	ACCGCTAAA	32	0.823529	0.939678
Pv_Sal1_chr07	848691	848692	+	85086950-03f1-468c-b55e-aa6bc6e7f9c6	755	756	.	.	+	GTACCTCTC	36	0.615385	0.964568
Pv_Sal1_chr14	1090452	1090453	+	862f1381-2e28-429c-bb80-469b20a8ab4d	263	264	.	.	+	TGATCCCCC	25	0.611111	0.923148
Pv_Sal1_chr12	635085	635086	+	86661817-b390-4931-bb99-cf680fed4d93	192	193	.	.	+	TTAGCTTTG	56	0.454545	0.918705
PVAD80_MIT	971	972	-	87dc6f2d-d439-47a4-9139-492deeff8ea2	283	284	.	.	+	GTCGCTAGT	170	0.846847	0.967036
Pv_Sal1_chr09	1360150	1360151	+	91d90012-66c0-46ab-ab26-71f05d200b93	1001	1002	.	.	+	ATAACGATA	107	0.535714	0.973878
Pv_Sal1_chr10	1082019	1082020	+	872d8490-8de2-4dcb-a987-b399598b649d	160	161	.	.	+	CCCGCACGC	27	0.928571	0.937634
Pv_Sal1_chr10	1083382	1083383	+	872d8490-8de2-4dcb-a987-b399598b649d	525	526	.	.	+	TGAGCACAG	52	0.229167	0.995136
Pv_Sal1_chr03	961451	961452	-	89d91d5a-c830-471a-a8da-634edb306120	171	172	.	.	+	GTGACGATT	30	0.541667	0.996132
Pv_Sal1_chr14	1842747	1842748	+	8bf56a00-a9c7-44ab-b78e-c960b4bebedf	285	286	.	.	+	TGCACGCTT	31	0.684211	0.960951
Pv_Sal1_chr14	1843124	1843125	+	8bf56a00-a9c7-44ab-b78e-c960b4bebedf	662	663	.	.	+	ACCACAAAC	34	0.826087	0.956644
Pv_Sal1_chr12	2428752	2428753	+	8c7c232e-5b4d-4c41-9f0b-3a724e13c807	288	289	.	.	+	GCGACAGCG	59	0.702128	0.997975
Pv_Sal1_chr13	15489	15490	-	8f9a9138-77e9-4391-8f45-b53049d59dd1	1287	1288	.	.	+	ACGACTGGA	37	0.703704	0.966102
Pv_Sal1_chr12	287559	287560	+	910b76e5-88bc-4551-9055-ec081856efbe	257	258	.	.	+	CGTGCTAGC	29	0.736842	0.980464
Pv_Sal1_chr12	287801	287802	+	910b76e5-88bc-4551-9055-ec081856efbe	499	500	.	.	+	GAGACAGCC	30	0.625	0.993774
Pv_Sal1_chr09	1360003	1360004	+	91d90012-66c0-46ab-ab26-71f05d200b93	854	855	.	.	+	TCGGCGATC	91	0.835616	0.961001
Pv_Sal1_chr10	786298	786299	-	9556aaf2-93ae-4705-970b-6e071065d820	1374	1375	.	.	+	CAAACCCAC	41	0.34375	0.943831
Pv_Sal1_chr13	334584	334585	-	967f136f-5363-47c9-8e9a-1d1f3f33157e	2781	2782	.	.	+	TCAACGCGA	21	0.222222	0.904207
Pv_Sal1_chr07	452144	452145	-	9af38d30-a131-438e-b235-3fcb67341dad	1276	1277	.	.	+	TGGACGGGT	31	0.25	0.993069
Pv_Sal1_chr07	452041	452042	-	9af38d30-a131-438e-b235-3fcb67341dad	1379	1380	.	.	+	TCCACGTCA	27	0.75	0.967812
Pv_Sal1_chr09	1148550	1148551	-	a080e8f4-4638-44e3-ad4a-e669d4f388e8	1467	1468	.	.	+	GATGCAAAT	38	0.464286	0.985939
Pv_Sal1_chr09	481696	481697	-	a0f6c76b-0c05-4fb5-8777-61bc6eab8b30	791	792	.	.	+	GCCGCTTTG	45	0.388889	0.963801
Pv_Sal1_chr06	213623	213624	-	aeee8c4e-561e-4183-ae0c-37cdbfe30690	1291	1292	.	.	+	CCTGCGTCT	51	0.702703	0.976631
Pv_Sal1_chr06	214107	214108	-	aeee8c4e-561e-4183-ae0c-37cdbfe30690	807	808	.	.	+	GGCTCGGTT	30	0.52381	0.96413
Pv_Sal1_chr10	560678	560679	+	b06257a5-2232-4e46-bc79-eb77effe420e	808	809	.	.	+	TTAACAAGA	29	0.952381	0.990392
Pv_Sal1_chr13	1811150	1811151	-	b4c01c15-360b-4e2e-ba4c-87b7333083f0	190	191	.	.	+	GGTCCCAGA	20	0.368421	0.996497
Pv_Sal1_chr13	1810731	1810732	-	b4c01c15-360b-4e2e-ba4c-87b7333083f0	609	610	.	.	+	TGCCCTCAA	87	0.338235	0.984314
Pv_Sal1_chr02	79763	79764	-	b5b9c403-bc75-42fc-9e02-9c1d064a127d	1220	1221	.	.	+	TGTACTATG	22	0.625	0.947909
Pv_Sal1_chr05	1056108	1056109	+	bb03dda0-3389-433f-8dcb-a87906c39c22	783	784	.	.	+	TGAACAAGT	24	0.75	0.966784
Pv_Sal1_chr03	350558	350559	-	bd427589-f053-4784-bc9c-8465d28dd4e1	1043	1044	.	.	+	CACGCAGTT	51	0.391304	0.995849
Pv_Sal1_chr03	350777	350778	-	bd427589-f053-4784-bc9c-8465d28dd4e1	824	825	.	.	+	CATGCAAAC	28	0.705882	0.983855
Pv_Sal1_chr03	385030	385031	-	c48394a2-3bb5-4951-8cb3-e37941a0bfef	901	902	.	.	+	CTTGCCTTC	54	0.238095	0.904076
Pv_Sal1_chr12	2946491	2946492	+	c4afec47-e1c5-46d6-aa22-3b48f7236250	809	810	.	.	+	GCTACGTTT	62	0.8	0.991674
Pv_Sal1_chr06	383682	383683	+	c93bf390-d4c6-4db6-a1a7-fa65ae4ea9b6	256	257	.	.	+	CTCACTTGA	25	0.928571	0.944093
Pv_Sal1_chr09	1772040	1772041	-	ca2acbd8-b572-4226-9cc0-dc5874144c1d	1044	1045	.	.	+	TACACAAAC	43	0.807692	0.909745
Pv_Sal1_chr12	865621	865622	-	cb3d4814-c8db-4ec8-a5cb-f59c0dadd136	1119	1120	.	.	+	GGTTCCCCT	46	0.277778	0.902081
Pv_Sal1_chr14	2459696	2459697	+	cb3dead3-9abb-4ce6-9edb-c071a9e56666	1994	1995	.	.	+	TACGCACGC	23	0.285714	0.92539
Pv_Sal1_chr10	1083384	1083385	+	cb7a3cb6-4c9f-455b-a9b1-2d93588a72db	1131	1132	.	.	+	AGCACAGCT	36	0.545455	0.961552
Pv_Sal1_chr10	1082104	1082105	+	cb7a3cb6-4c9f-455b-a9b1-2d93588a72db	474	475	.	.	+	CCTGCTGAT	21	0.733333	0.926234
Pv_Sal1_chr05	1198364	1198365	+	cfe02201-25d0-471c-b74f-b63297701608	901	902	.	.	+	CCTGCGGAG	23	0.85	0.977323
Pv_Sal1_chr02	275356	275357	-	d1722e2b-b5d6-40e0-bf8d-32485cb67a05	782	783	.	.	+	TGTGCTGGT	20	0.928571	0.9893
Pv_Sal1_chr07	1066839	1066840	+	d48d68a6-c3ce-41e0-bab0-a6bb9729ad1e	463	464	.	.	+	CTCGCTAAA	20	0.916667	0.97075
Pv_Sal1_chr09	1811435	1811436	-	d8ffe284-3612-43aa-a69e-5d1a2cd95244	839	840	.	.	+	GTAGCTGCT	166	0.570175	0.937524
Pv_Sal1_chr09	1812144	1812145	-	d8ffe284-3612-43aa-a69e-5d1a2cd95244	412	413	.	.	+	AGCACAACA	40	0.6	0.966504
Pv_Sal1_chr14	2875334	2875335	+	da658191-2807-4dc1-8a05-f042c53f06a0	292	293	.	.	+	TATCCTCAT	135	0.0615385	0.994189
Pv_Sal1_chr09	1653857	1653858	-	daf7c3ca-0c2a-4ed7-a4c0-f08d32ce0ed9	1511	1512	.	.	+	GCGGCGCAT	30	0.782609	0.983827
Pv_Sal1_chr14	2370641	2370642	-	de406da6-7715-47af-bc73-3702902c643a	1190	1191	.	.	+	GCTGCGTAT	20	0.666667	0.983912
Pv_Sal1_chr06	663757	663758	-	e40dac52-9830-43e4-a302-1efc0704df19	606	607	.	.	+	TACTCCTTT	1607	0.0241577	0.988018
Pv_Sal1_chr05	541026	541027	-	e452f8d0-012a-4dd6-b27c-422b272eccb4	1305	1306	.	.	+	ATTGCGCTA	57	0.583333	0.912104
Pv_Sal1_chr12	576749	576750	+	e5b7176b-3a5c-4eb5-9d0b-fb3784855a0c	1551	1552	.	.	+	ATCCCCTTT	46	0.155556	0.927612
Pv_Sal1_chr13	128544	128545	-	e7e3a7f3-bfef-422b-b304-04ca8bdec4cf	539	540	.	.	+	TCAACAAGC	71	0.652174	0.921489
Pv_Sal1_chr13	128345	128346	-	e7e3a7f3-bfef-422b-b304-04ca8bdec4cf	738	739	.	.	+	GGAACGCAA	75	0.112676	0.913231
Pv_Sal1_chr07	848693	848694	+	e9a17c69-9911-43a8-bc69-448923054eda	1249	1250	.	.	+	ACCTCTCCC	41	0.387097	0.907872
Pv_Sal1_chr12	2535212	2535213	+	ebe18d7f-f9c6-403e-bdca-47fcbbdd723c	311	312	.	.	+	GAGACTTTT	47	0.974359	0.996296
Pv_Sal1_chr06	661040	661041	-	fd66e503-7973-4c1c-b7d2-97a775227cec	1347	1348	.	.	+	CAAACCGTT	272	0.663265	0.942215
Pv_Sal1_chr06	660765	660766	-	fd66e503-7973-4c1c-b7d2-97a775227cec	1622	1623	.	.	+	TTAACCGAA	288	0.9163	0.982356
Pv_Sal1_chr14	2491679	2491680	-	ee307b4f-f889-4350-b307-3bed87ade323	1165	1166	.	.	+	TAGTCAAAT	83	0.685185	0.982936
Pv_Sal1_chr14	2492163	2492164	-	ee307b4f-f889-4350-b307-3bed87ade323	681	682	.	.	+	GGCACACTT	33	0.65	0.913736
Pv_Sal1_chr04	124390	124391	-	eeeb969c-34d1-4585-bfa9-b9020883cd64	1271	1272	.	.	+	CATGCGCAT	20	0.8125	0.99811
Pv_Sal1_chr04	123976	123977	-	eeeb969c-34d1-4585-bfa9-b9020883cd64	1685	1686	.	.	+	CATCCTCCC	37	0.37037	0.949554
Pv_Sal1_chr12	131627	131628	+	f2316880-8906-4b2a-af7b-1016cb793caa	1203	1204	.	.	+	ACACCAACT	122	0.0877193	0.997034
Pv_Sal1_chr12	131369	131370	+	f2316880-8906-4b2a-af7b-1016cb793caa	945	946	.	.	+	TGCGCAAAA	89	0.707692	0.998642
Pv_Sal1_chr02	401857	401858	+	f3fd0783-946d-4509-a444-43b4c334ee12	692	693	.	.	+	GTCGCGCTG	70	0.865385	0.994392
Pv_Sal1_chr11	1557892	1557893	+	f44ba1bc-ea48-4f30-9a3c-302f55940c2e	406	407	.	.	+	ACTACGCTT	49	0.897436	0.997186
Pv_Sal1_chr10	47210	47211	-	f5deac30-a714-4b3b-aa2a-0b2df3d6035c	584	585	.	.	+	CCTGCGACC	73	0.891304	0.987954
Pv_Sal1_chr06	660849	660850	-	fd66e503-7973-4c1c-b7d2-97a775227cec	1538	1539	.	.	+	TGTCCACGT	375	0.0710383	0.998415
Pv_Sal1_chr13	14799	14800	-	fd9413a8-1ba7-4889-89ad-21173473fa9e	731	732	.	.	+	TTTCCATGG	210	0.0628019	0.904375
Pv_Sal1_chr06	213051	213052	-	fec99a17-9a07-4297-abb2-4691a997495a	670	671	.	.	+	AAAACGAAA	42	0.166667	0.952896
Pv_Sal1_chr11	1770811	1770812	+	ffd95aea-5517-4e37-bd18-bfbf607ed144	522	523	.	.	+	ATTGCGGGC	41	0.448276	0.922059
Pv_Sal1_chr03	477843	477844	-	PVX_000550.1	1048	1049	.	.	+	TGTGCTGCG	66	0.822222	0.955416
Pv_Sal1_chr03	478760	478761	-	PVX_000550.1	553	554	.	.	+	TCGTCACGG	26	0.7	0.986113
Pv_Sal1_chr13	282428	282429	-	PVX_084420.1	1408	1409	.	.	+	TGGTCGCCA	161	0.769912	0.95319
Pv_Sal1_chr04	743421	743422	+	PVX_003605.1	910	911	.	.	+	CCTGCTGCT	37	0.939394	0.998979
Pv_Sal1_chr10	47151	47152	-	PVX_079725.1	862	863	.	.	+	GCCGCGACG	74	0.826087	0.915641
Pv_Sal1_chr10	667596	667597	-	PVX_080425.1	1373	1374	.	.	+	CTGGCTGCT	50	0.914286	0.927817
Pv_Sal1_chr10	667106	667107	-	PVX_080425.1	1863	1864	.	.	+	GACCCTTGG	99	0.166667	0.996291
Pv_Sal1_chr12	361963	361964	-	PVX_083150.1	1729	1730	.	.	+	GGGACTTCA	31	0.384615	0.935105
Pv_Sal1_chr12	257611	257612	-	PVX_083275.1	1060	1061	.	.	+	TGCACCGTT	49	0.235294	0.984478
Pv_Sal1_chr12	258300	258301	-	PVX_083275.1	723	724	.	.	+	ATAGCTGGA	76	0.527273	0.962858
Pv_Sal1_chr13	128328	128329	-	PVX_084260.1	1327	1328	.	.	+	GTTCCTTAA	91	0.0549451	0.985079
Pv_Sal1_chr13	129022	129023	-	PVX_084260.1	890	891	.	.	+	AGCTCGGTG	34	0.652174	0.963293
Pv_Sal1_chr13	282300	282301	-	PVX_084420.1	1536	1537	.	.	+	TCATCCGTG	66	0.229508	0.999875
Pv_Sal1_chr13	1161426	1161427	+	PVX_085420.1	719	720	.	.	+	TTATCCTGC	24	0.238095	0.938978
Pv_Sal1_chr05	1247531	1247532	-	PVX_090230.1	772	773	.	.	+	TCGTCCGTC	220	0.708333	0.994697
Pv_Sal1_chr05	1247302	1247303	-	PVX_090230.1	1001	1002	.	.	+	CATGCATTG	236	0.525714	0.948494
Pv_Sal1_chr13	1823487	1823488	+	PVX_086090.1	951	952	.	.	+	GTGTCCCCC	20	0.333333	0.985113
Pv_Sal1_chr07	1248808	1248809	+	PVX_087095.1	1021	1022	.	.	+	CCACCCACT	50	0.351351	0.959715
Pv_Sal1_chr07	1248780	1248781	+	PVX_087095.1	993	994	.	.	+	ACCTCCAAC	77	0.2	0.999383
Pv_Sal1_chr01	207672	207673	-	PVX_087830.1	1130	1131	.	.	+	CTTGCTAAC	29	0.652174	0.918426
Pv_Sal1_chr01	208028	208029	-	PVX_087830.1	774	775	.	.	+	TTGACTCTC	49	0.55	0.933023
Pv_Sal1_chr05	181925	181926	-	PVX_088955.1	719	720	.	.	+	ACTACAGCT	70	0.727273	0.951948
Pv_Sal1_chr05	671955	671956	+	PVX_089570.1	1018	1019	.	.	+	TGTGCTGGA	38	0.814815	0.989864
Pv_Sal1_chr05	673286	673287	+	PVX_089570.1	1479	1480	.	.	+	CTGACTGAG	95	0.666667	0.947689
Pv_Sal1_chr05	800512	800513	-	PVX_089750.1	896	897	.	.	+	TATGCGCAT	20	0.6	0.987231
Pv_Sal1_chr05	958664	958665	+	PVX_089940.1	550	551	.	.	+	TACGCTTGC	40	0.548387	0.958055
Pv_Sal1_chr05	958879	958880	+	PVX_089940.1	765	766	.	.	+	GTATCAAAT	39	0.4	0.92173
Pv_Sal1_chr09	361613	361614	+	PVX_091250.1	367	368	.	.	+	GCAGCTGGC	41	0.392857	0.900392
Pv_Sal1_chr09	1811435	1811436	-	PVX_092905.1	1068	1069	.	.	+	GTAGCTGCT	151	0.590476	0.931466
Pv_Sal1_chr10	947881	947882	+	PVX_098045.1	1901	1902	.	.	+	ACGTCCATG	192	0.10582	0.953182
Pv_Sal1_chr09	953750	953751	-	PVX_091925.1	545	546	.	.	+	ACAACTGCT	28	0.6	0.920766
Pv_Sal1_chr09	1736655	1736656	+	PVX_092805.1	316	317	.	.	+	ATTGCGTTA	52	0.789474	0.909804
Pv_Sal1_chr09	1813054	1813055	-	PVX_092905.1	387	388	.	.	+	CACGCTCGA	25	0.470588	0.937117
Pv_Sal1_chr08	301010	301011	-	PVX_094510.1	742	743	.	.	+	GTTCCTACC	39	0.642857	0.980188
Pv_Sal1_chr08	300918	300919	-	PVX_094510.1	834	835	.	.	+	TGCACGACA	57	0.317073	0.981113
Pv_Sal1_chr08	300825	300826	-	PVX_094510.1	927	928	.	.	+	CCCACCTTG	55	0.270833	0.963372
Pv_Sal1_chr08	920302	920303	-	PVX_095235.1	933	934	.	.	+	CAAGCGGTG	21	0.714286	0.936522
Pv_Sal1_chr10	947901	947902	+	PVX_098045.1	1921	1922	.	.	+	TTTTCCATC	219	0.0849057	0.981564
Pv_Sal1_chr07	99355	99356	+	PVX_098655.1	69	70	.	.	+	CCCGCAAGT	66	0.782609	0.965768
Pv_Sal1_chr07	452484	452485	-	PVX_099015.1	661	662	.	.	+	ACGCCGAAG	25	0.857143	0.915307
Pv_Sal1_chr07	546370	546371	+	PVX_099145.1	488	489	.	.	+	ACAACATCA	27	0.823529	0.964397
Pv_Sal1_chr07	547013	547014	+	PVX_099145.1	988	989	.	.	+	GCCGCTGTG	92	0.289855	0.962822
Pv_Sal1_chr07	674772	674773	-	PVX_099320.1	1733	1734	.	.	+	ACAACCTGT	85	0.141026	0.9176
Pv_Sal1_chr07	898119	898120	+	PVX_099585.1	635	636	.	.	+	ACAACGTTT	23	0.473684	0.948055
Pv_Sal1_chr11	777472	777473	-	PVX_114610.1	905	906	.	.	+	CACGCGTTT	152	0.504425	0.907603
Pv_Sal1_chr07	1130939	1130940	-	PVX_099940.1	378	379	.	.	+	ACAGCAAGA	29	0.652174	0.99347
Pv_Sal1_chr07	1130339	1130340	-	PVX_099940.1	978	979	.	.	+	CGCTCTAAG	57	0.742857	0.910767
Pv_Sal1_chr14	2312839	2312840	-	PVX_100705.1	763	764	.	.	+	GTTGCACAC	43	0.645161	0.91404
Pv_Sal1_chr14	2592498	2592499	+	PVX_101035.1	835	836	.	.	+	CAGCCACGT	23	0.217391	0.999316
Pv_Sal1_chr11	1852956	1852957	-	PVX_113385.1	500	501	.	.	+	AGCGCAAAT	30	0.73913	0.998514
Pv_Sal1_chr11	1770811	1770812	+	PVX_113490.1	325	326	.	.	+	ATTGCGGGC	56	0.487179	0.902882
Pv_Sal1_chr11	1770929	1770930	+	PVX_113490.1	443	444	.	.	+	TTTGCATTT	30	0.75	0.949011
Pv_Sal1_chr11	1437698	1437699	+	PVX_113860.1	1267	1268	.	.	+	CGCACCGCA	25	0.4375	0.950316
Pv_Sal1_chr11	1415684	1415685	-	PVX_113895.1	1804	1805	.	.	+	AAAACTGAG	28	1	0.959662
Pv_Sal1_chr11	777360	777361	-	PVX_114610.1	1017	1018	.	.	+	CGCTCCGCT	71	0.164179	0.934871
Pv_Sal1_chr11	525575	525576	-	PVX_114910.1	639	640	.	.	+	CCAGCACGG	33	0.5	0.925856
Pv_Sal1_chr11	525394	525395	-	PVX_114910.1	820	821	.	.	+	CCTGCGAAC	33	0.684211	0.920475
Pv_Sal1_chr11	381511	381512	-	PVX_115025.1	589	590	.	.	+	TTAGCAAAT	27	0.36	0.91744
Pv_Sal1_chr11	332356	332357	-	PVX_115085.1	1214	1215	.	.	+	ACCGCACCG	78	0.381818	0.960225
Pv_Sal1_chr11	310934	310935	-	PVX_115100.1	1682	1683	.	.	+	CAAACGTTT	27	0.28	0.936653
Pv_Sal1_chr11	115054	115055	+	PVX_115380.1	1086	1087	.	.	+	TTTACGCAC	33	0.521739	0.921033
Pv_Sal1_chr11	43515	43516	-	PVX_115450.1	971	972	.	.	+	GCTACATAT	20	1	0.964025
Pv_Sal1_chr12	1837152	1837153	+	PVX_117370.1	523	524	.	.	+	TTTGCATGC	34	0.583333	0.985136
Pv_Sal1_chr12	1879709	1879710	+	PVX_117440.1	643	644	.	.	+	TGGACTGCT	26	0.695652	0.999738
Pv_Sal1_chr12	2159829	2159830	+	PVX_117805.1	431	432	.	.	+	CCAACGTTG	50	0.547619	0.962862
Pv_Sal1_chr12	2428501	2428502	+	PVX_118115.1	177	178	.	.	+	TGTGCACAA	96	0.686567	0.966296
Pv_Sal1_chr08	1450396	1450397	-	PVX_119470.1	554	555	.	.	+	GGGGCGTCA	24	0.75	0.924969
Pv_Sal1_chr14	120333	120334	-	PVX_121935.1	1621	1622	.	.	+	GAGTCAAAG	20	0.8125	0.998914
Pv_Sal1_chr14	414469	414470	+	PVX_122245.1	123	124	.	.	+	AGTGCAAAT	22	0.588235	0.949795
Pv_Sal1_chr14	1428927	1428928	+	PVX_123410.1	1083	1084	.	.	+	CACGCATAT	83	0.507692	0.913012
Pv_Sal1_chr14	1427786	1427787	+	PVX_123410.1	614	615	.	.	+	CGTTCCGTA	45	0.179487	0.940245
Pv_Sal1_chr14	1434286	1434287	+	PVX_123425.1	718	719	.	.	+	ACGACCGCT	25	0.761905	0.969333
Pv_Sal1_chr14	1767753	1767754	-	PVX_123770.1	1440	1441	.	.	+	AACTCCGTC	35	0.117647	0.984876
Pv_Sal1_chr10	1083509	1083510	+	02c35815-6332-4966-a71a-dddf8ec03261	1218	1219	.	.	+	ACGACCATT	43	0.5	0.999911
Pv_Sal1_chr12	985479	985480	+	05123fa2-4bc9-4fe0-b6b5-53d4d3c635fb	704	705	.	.	+	TATGCACAC	21	0.222222	0.929924
Pv_Sal1_chr12	1365392	1365393	-	0522b44e-b578-4a5e-be07-14760b8ed611	1216	1217	.	.	+	CAATCGCTC	61	0.468085	0.906818
Pv_Sal1_chr12	1365193	1365194	-	0522b44e-b578-4a5e-be07-14760b8ed611	1415	1416	.	.	+	CTGCCCTGC	77	0.823529	0.999834
Pv_Sal1_chr12	1365820	1365821	-	0522b44e-b578-4a5e-be07-14760b8ed611	788	789	.	.	+	ACTACAAAC	21	1	0.946623
Pv_Sal1_chr12	131613	131614	+	0756e77e-b4d7-4f8c-8a4b-83fcc50cc7ed	138	139	.	.	+	GAAACGAAG	28	0.291667	0.999223
Pv_Sal1_chr12	2144654	2144655	-	0bafb21c-01e7-4f2f-ba6f-5fa659a1374d	781	782	.	.	+	GTGACATCT	25	0.5	0.959189
Pv_Sal1_chr13	894299	894300	+	0c18fffd-eb36-459c-8550-1d4f17ad9e8d	129	130	.	.	+	TATGCGCTG	37	0.645161	0.992009
Pv_Sal1_chr07	1140687	1140688	+	0c4447e4-c664-4d21-8781-fe980881464e	516	517	.	.	+	GCTGCTATA	60	0.790698	0.974435
Pv_Sal1_chr11	1620487	1620488	+	0c9a0a77-ce99-4b4c-8d0f-22a8054503a4	630	631	.	.	+	CTTACGTGA	21	0.5	0.946561
Pv_Sal1_chr14	2715025	2715026	+	0cd86d71-58f3-4595-ac88-a329eef8e76a	1782	1783	.	.	+	AAAACTGTA	88	0.888889	0.942259
Pv_Sal1_chr07	1041765	1041766	-	0f712093-7ce9-4446-b4d8-fef494bc172b	1098	1099	.	.	+	GTTGCGCCT	35	0.695652	0.981952
Pv_Sal1_chr07	1041454	1041455	-	0f712093-7ce9-4446-b4d8-fef494bc172b	1409	1410	.	.	+	ATTCCTTTC	20	0.157895	0.901232
Pv_Sal1_chr11	362149	362150	-	12f20908-5096-4907-8bf3-313efa8998da	1255	1256	.	.	+	AGTGCTACG	28	0.5	0.938095
Pv_Sal1_chr11	361847	361848	-	12f20908-5096-4907-8bf3-313efa8998da	1557	1558	.	.	+	CGCGCAAGA	29	0.291667	0.977512
Pv_Sal1_chr07	845030	845031	+	167c3a24-99fa-494e-aa15-d156c5cc82af	311	312	.	.	+	TATGCGTGT	43	0.866667	0.98436
Pv_Sal1_chr07	84589	84590	+	17682645-29f1-4a8a-b978-e08a5510a9e9	1485	1486	.	.	+	CCCGCGACT	30	0.96	0.978123
Pv_Sal1_chr12	502130	502131	-	183f7b60-0186-4e51-b286-19ba485627cc	1081	1082	.	.	+	TCATCAAGC	21	1	0.951893
Pv_Sal1_chr12	501982	501983	-	183f7b60-0186-4e51-b286-19ba485627cc	1229	1230	.	.	+	GCTGCTGGC	25	0.470588	0.903172
Pv_Sal1_chr05	367941	367942	+	18a9aa22-cf76-4dc9-8ee9-62d6091cefa5	209	210	.	.	+	GTTGCGTTG	115	0.8375	0.968702
Pv_Sal1_chr06	663669	663670	-	1c02f3c3-8c8f-469b-bcd1-4f00a4e7d985	891	892	.	.	+	GGCGCAGCT	1284	0.338826	0.924701
Pv_Sal1_chr05	368099	368100	+	18a9aa22-cf76-4dc9-8ee9-62d6091cefa5	367	368	.	.	+	ACTTCCCCG	95	0.557143	0.98486
Pv_Sal1_chr12	865619	865620	-	19ee1251-ab25-4277-bde9-4cb366af6f5f	1242	1243	.	.	+	TTCCCCTCC	42	0.125	0.92086
Pv_Sal1_chr12	22819	22820	-	1ad8fa26-da38-4ee9-99b4-20b411f89f88	530	531	.	.	+	GCAACATGG	57	0.459459	0.953296
Pv_Sal1_chr12	22641	22642	-	1ad8fa26-da38-4ee9-99b4-20b411f89f88	708	709	.	.	+	ATGCCAAGT	36	0.62963	0.996816
Pv_Sal1_chr11	1521182	1521183	+	1af429a3-afb3-477b-883c-c7758f7c0f11	408	409	.	.	+	ATAACATGC	69	0.358974	0.957798
Pv_Sal1_chr13	1811149	1811150	-	1b4a2508-ab48-4f9f-9695-1011056fadfc	1621	1622	.	.	+	GTCCCAGAC	25	0.285714	0.996215
Pv_Sal1_chr06	664406	664407	-	1c02f3c3-8c8f-469b-bcd1-4f00a4e7d985	154	155	.	.	+	AAACCCAGA	64	0.755556	0.99519
Pv_Sal1_chr09	535237	535238	+	1cf721ae-abc4-4659-8bc9-e8fa8be8357b	112	113	.	.	+	GCGGCGGTC	26	0.909091	0.99124
Pv_Sal1_chr09	535460	535461	+	1cf721ae-abc4-4659-8bc9-e8fa8be8357b	335	336	.	.	+	TCGCCAAAG	29	0.636364	0.982379
Pv_Sal1_chr07	703306	703307	+	1d820df2-6cac-4e05-80b3-ff8b63da26b4	225	226	.	.	+	ACGTCCGCA	24	0.0869565	0.939072
Pv_Sal1_chr12	1037899	1037900	-	1ee13c38-5424-47d0-a4ba-666e73bdb90f	896	897	.	.	+	CTTGCCTCC	23	0.533333	0.952035
Pv_Sal1_chr14	1427426	1427427	+	212870b2-d5b1-4996-91f3-5f354c858dee	281	282	.	.	+	ACGACAAAT	25	0.733333	0.940372
Pv_Sal1_chr11	1060100	1060101	-	278c2498-0c88-4e7b-9080-957b104a49ae	932	933	.	.	+	CCCTCTGCG	52	0.485714	0.956357
Pv_Sal1_chr05	209190	209191	-	28dd125c-f315-4f49-bb31-f1a5b17cbd0b	1015	1016	.	.	+	ATGTCAAGT	24	0.666667	0.99711
Pv_Sal1_chr05	208999	209000	-	28dd125c-f315-4f49-bb31-f1a5b17cbd0b	1206	1207	.	.	+	ACAGCGTTG	32	0.434783	0.925466
Pv_Sal1_chr05	208826	208827	-	28dd125c-f315-4f49-bb31-f1a5b17cbd0b	1379	1380	.	.	+	GATACGCTA	36	0.576923	0.93381
Pv_Sal1_chr05	208824	208825	-	28dd125c-f315-4f49-bb31-f1a5b17cbd0b	1381	1382	.	.	+	TACGCTAGA	37	0.666667	0.991749
Pv_Sal1_chr05	208795	208796	-	28dd125c-f315-4f49-bb31-f1a5b17cbd0b	1410	1411	.	.	+	TCGACAAGC	27	0.173913	0.930503
Pv_Sal1_chr10	672577	672578	+	2f28a3bc-af2b-41b3-a5c0-36e956f8a6be	250	251	.	.	+	CCCCCCCTC	20	0.1	0.94794
Pv_Sal1_chr09	1811459	1811460	-	4b379f6d-6c3d-4a34-aad9-f72fd361063d	861	862	.	.	+	CCAGCGTCT	127	0.594595	0.938438
Pv_Sal1_chr06	334676	334677	-	3acf22c9-cfd2-4153-92ec-c3e4d2f6d697	1094	1095	.	.	+	TCCCCATCC	29	0.185185	0.931181
Pv_Sal1_chr01	672383	672384	+	3b64911f-45a0-4edd-bb1f-66f9d7dfa169	1387	1388	.	.	+	CACTCTCAT	46	0.263158	0.999248
Pv_Sal1_chr09	1211462	1211463	+	444122d7-8684-4145-bb8a-e8ef4ae71e70	184	185	.	.	+	CGCACGCAT	86	0.5	0.909632
Pv_Sal1_chr10	47755	47756	-	44e53c84-de91-4a18-8608-08f868aba5d7	229	230	.	.	+	CCTGCAAAA	33	0.521739	0.991552
Pv_Sal1_chr14	1089998	1089999	+	463e73b5-8a62-439f-8313-8194a29bec8f	672	673	.	.	+	CCTGCAGCT	40	0.85	0.930504
Pv_Sal1_chr10	786358	786359	-	4819d558-7bbc-4b29-8d18-3d7f8cfc5e7e	604	605	.	.	+	CACGCGCGT	58	0.292683	0.909656
Pv_Sal1_chr10	786294	786295	-	4819d558-7bbc-4b29-8d18-3d7f8cfc5e7e	668	669	.	.	+	CCCACACAC	47	0.46875	0.997138
Pv_Sal1_chr14	2852927	2852928	-	48590c67-718a-4b75-acd2-0648afd51a0d	926	927	.	.	+	GCTGCAGCT	34	0.857143	0.958345
Pv_Sal1_chr09	1811275	1811276	-	4b379f6d-6c3d-4a34-aad9-f72fd361063d	1045	1046	.	.	+	CCCGCTGGG	59	0.722222	0.939161
Pv_Sal1_chr10	557271	557272	-	4bb24c63-2c55-42b2-837f-2ed78ddc318b	729	730	.	.	+	CTTTCCATC	20	0.210526	0.999028
Pv_Sal1_chr07	1383206	1383207	-	4eeffae0-5cf8-464a-9860-0a0bc13edc81	624	625	.	.	+	GCACCTGTC	24	0.315789	0.971364
Pv_Sal1_chr08	1465739	1465740	+	58cc3c3b-bf14-44f5-a613-c9519c3b5071	227	228	.	.	+	TCTACGCGT	128	0.494382	0.935281
Pv_Sal1_chr02	251070	251071	-	682b54f0-cb47-4ba0-be36-ceb4d39cd363	1255	1256	.	.	+	ACCGCGCAG	121	0.76087	0.968584
Pv_Sal1_chr14	1684401	1684402	+	5243ef94-01ab-439a-860a-54bb8cbca09b	753	754	.	.	+	CATGCGCGG	40	0.375	0.978071
Pv_Sal1_chr10	1041786	1041787	+	56825962-1c6b-4ece-9eb7-a55fd197098b	448	449	.	.	+	TTAGCCGAT	25	0.736842	0.933749
Pv_Sal1_chr03	806065	806066	+	57772e56-18df-4939-981f-bbf79002a7ce	606	607	.	.	+	GGCTCATTA	42	0.481481	0.974065
Pv_Sal1_chr05	647334	647335	+	583220be-0ec8-45d1-8b98-2f63767d557a	185	186	.	.	+	TTCGCCAAG	25	0.470588	0.948025
Pv_Sal1_chr05	647223	647224	+	583220be-0ec8-45d1-8b98-2f63767d557a	74	75	.	.	+	GCGGCGAAA	25	0.526316	0.901082
Pv_Sal1_chr08	1085042	1085043	-	58472948-5870-48cd-8dbf-026fedaf85fd	742	743	.	.	+	CCTCCGCGA	22	0.3	0.999492
Pv_Sal1_chr03	686543	686544	+	5ac4becc-75f1-4b60-a7f0-39208e535a21	269	270	.	.	+	CTTTCCTTT	129	0.064	0.924195
Pv_Sal1_chr14	483483	483484	+	5d2482f6-b2ac-426a-9319-63ad2bddf970	298	299	.	.	+	ACGGCGATC	31	0.736842	0.952648
Pv_Sal1_chr03	812617	812618	+	5d4c6f93-b47c-48b0-945c-af6e27e8a144	1002	1003	.	.	+	AATGCAAAT	22	0.444444	0.954001
Pv_Sal1_chr10	1135454	1135455	-	5e6f0c24-58ba-4f0f-a6ec-be2bbd934131	847	848	.	.	+	TTCGCAATC	20	0.5625	0.939962
Pv_Sal1_chr12	257661	257662	-	629d23ad-0d2f-4ab4-85c9-fe3fd2fcb359	811	812	.	.	+	CACTCACGA	68	0.15	0.992937
Pv_Sal1_chr12	1576451	1576452	-	641f99e2-0e07-49f1-8e55-b87d0b3e3cfd	258	259	.	.	+	GAATCTCCC	42	0.724138	0.957759
Pv_Sal1_chr09	481591	481592	-	6639674f-ec50-4f9a-8cd5-3c852fc62a93	1258	1259	.	.	+	GACGCACGT	20	0.111111	0.939673
Pv_Sal1_chr02	251501	251502	-	682b54f0-cb47-4ba0-be36-ceb4d39cd363	824	825	.	.	+	ATTGCATTT	60	0.710526	0.948952
Pv_Sal1_chr13	14799	14800	-	694c67a7-b120-41ca-9a6a-fb6038442eaf	528	529	.	.	+	TTTCCATGG	193	0.0631579	0.911578
Pv_Sal1_chr05	296156	296157	-	69b959db-cac7-4208-9c81-68236af6ed06	1338	1339	.	.	+	CACGCGGCT	69	0.611111	0.996303
Pv_Sal1_chr05	296529	296530	-	69b959db-cac7-4208-9c81-68236af6ed06	965	966	.	.	+	TGGTCAGTC	46	0.894737	0.998932
Pv_Sal1_chr14	932021	932022	+	6a7a7bb1-8a33-424a-9fa8-759959da45bc	399	400	.	.	+	ATAACCGAT	35	0.692308	0.987805
Pv_Sal1_chr09	115712	115713	+	6aff31d8-ec26-4314-8b97-14423c1f2445	1343	1344	.	.	+	TGGTCAAGT	28	0.92	0.999658
Pv_Sal1_chr10	760291	760292	-	6c3065be-4a7e-428d-8fc7-643e2d69cab9	1012	1013	.	.	+	AGTTCATCG	35	0.625	0.920184
Pv_Sal1_chr10	760161	760162	-	6c3065be-4a7e-428d-8fc7-643e2d69cab9	1142	1143	.	.	+	TTAGCGGTT	55	0.534884	0.907847
Pv_Sal1_chr10	759970	759971	-	6c3065be-4a7e-428d-8fc7-643e2d69cab9	1333	1334	.	.	+	TAACCGCCA	66	0.32	0.989875
Pv_Sal1_chr10	759924	759925	-	6c3065be-4a7e-428d-8fc7-643e2d69cab9	1379	1380	.	.	+	CGCGCTGTT	40	0.576923	0.912875
Pv_Sal1_chr10	760353	760354	-	6c3065be-4a7e-428d-8fc7-643e2d69cab9	950	951	.	.	+	CGTGCACAC	21	0.764706	0.995602
Pv_Sal1_chr02	230889	230890	-	6ca5f3d6-0267-439e-8c8c-c573c3e9a4c2	1404	1405	.	.	+	GGAGCGGCT	44	0.969697	0.976055
Pv_Sal1_chr06	498858	498859	+	6d99b63a-fabc-4a7a-9be3-918427564517	209	210	.	.	+	TTATCACCC	45	0.321429	0.955744
Pv_Sal1_chr13	491118	491119	+	6e89bf6e-74f8-4be9-9039-60563c653368	105	106	.	.	+	TATGCACAG	76	0.416667	0.941248
Pv_Sal1_chr13	1147972	1147973	+	6eca9edb-5e64-4986-96a7-2e0b77d14712	194	195	.	.	+	CAGTCGGCC	53	0.810811	0.969771
Pv_Sal1_chr11	533988	533989	-	6ecf8347-d9d4-4868-98c8-68d40d7d8363	1373	1374	.	.	+	GGTCCAGCC	79	0.507692	0.994205
Pv_Sal1_chr13	631863	631864	-	71c2f37c-7314-4f0b-9944-473a3294a35c	577	578	.	.	+	CTCGCTTGA	20	1	0.946773
Pv_Sal1_chr13	631612	631613	-	71c2f37c-7314-4f0b-9944-473a3294a35c	828	829	.	.	+	AGTACCGTT	34	0.695652	0.933205
Pv_Sal1_chr12	2055035	2055036	-	7929eec6-f78a-4cb4-a4ea-b8ef15d5d3ab	2337	2338	.	.	+	AGCACATGT	119	0.844156	0.978248
Pv_Sal1_chr14	2782701	2782702	+	7bc48328-caca-4e3d-8bb5-6cb40bc2ad1c	236	237	.	.	+	TGTGCAGCG	284	0.658031	0.908999
Pv_Sal1_chr05	1247666	1247667	-	863f491a-7667-4b16-96d4-f596e42def63	744	745	.	.	+	CGTACGTAG	101	0.597222	0.943895
Pv_Sal1_chr05	1247427	1247428	-	863f491a-7667-4b16-96d4-f596e42def63	983	984	.	.	+	TGTACGTCT	179	0.643939	0.977952
Pv_Sal1_chr05	209190	209191	-	7780d268-fe11-42fb-a07f-7f961c80d284	644	645	.	.	+	ATGTCAAGT	29	0.722222	0.99744
Pv_Sal1_chr12	1051052	1051053	+	790969a6-60f6-4078-9561-8d0e27bcc168	363	364	.	.	+	CGTGCTAAC	58	0.795455	0.991932
Pv_Sal1_chr12	1051282	1051283	+	790969a6-60f6-4078-9561-8d0e27bcc168	593	594	.	.	+	TACGCAAAA	52	0.390244	0.940854
Pv_Sal1_chr12	2055583	2055584	-	7929eec6-f78a-4cb4-a4ea-b8ef15d5d3ab	1789	1790	.	.	+	ATGTCGCTT	46	0.628571	0.931801
Pv_Sal1_chr12	2055373	2055374	-	7929eec6-f78a-4cb4-a4ea-b8ef15d5d3ab	1999	2000	.	.	+	TCACCGTCC	70	0.9375	0.988822
Pv_Sal1_chr12	1576031	1576032	-	7b4a7f81-141b-450d-b63a-0499307d4aaf	476	477	.	.	+	GTTTCTTGG	46	0.526316	0.905871
Pv_Sal1_chr05	673339	673340	+	7c3af468-c633-4120-96f1-57e9a9da80ec	826	827	.	.	+	GCTACGCAA	82	0.328767	0.945957
Pv_Sal1_chr14	2444650	2444651	-	7f92f93f-0445-4d0a-a736-5f46983e0171	1198	1199	.	.	+	GGCGCAATT	27	0.578947	0.959687
Pv_Sal1_chr07	354450	354451	+	827fd587-3563-41a9-b09e-df337a197b14	665	666	.	.	+	TTTGCGAAT	39	0.928571	0.978563
Pv_Sal1_chr12	257801	257802	-	8330fc0f-8e01-4acc-a4f9-7639f13bccf7	755	756	.	.	+	CATGCGCGT	88	0.68254	0.985943
Pv_Sal1_chr12	257649	257650	-	8330fc0f-8e01-4acc-a4f9-7639f13bccf7	907	908	.	.	+	AAGACCTTT	69	0.145161	0.99753
Pv_Sal1_chr14	1428775	1428776	+	845e220f-21a0-457e-be85-c0174fb9970b	702	703	.	.	+	GTTACGTTT	30	0.823529	0.977503
Pv_Sal1_chr14	1428983	1428984	+	845e220f-21a0-457e-be85-c0174fb9970b	910	911	.	.	+	CTACCTTTA	44	0.121951	0.994444
Pv_Sal1_chr14	2296925	2296926	-	84ce64b3-8b10-4a1d-a478-8ee8cb7a94af	979	980	.	.	+	GCACCCGCT	51	0.7	0.933122
Pv_Sal1_chr04	778065	778066	-	85b2b340-ebcd-45f5-99d6-09ed6dcce58c	198	199	.	.	+	TATTCCTAC	40	0.764706	0.99997
Pv_Sal1_chr04	777760	777761	-	85b2b340-ebcd-45f5-99d6-09ed6dcce58c	503	504	.	.	+	GAAACTGGA	56	0.93617	0.966974
PVAD80_MIT	1033	1034	-	87dc6f2d-d439-47a4-9139-492deeff8ea2	221	222	.	.	+	GTAGCAAAA	126	0.395604	0.92427
Pv_Sal1_chr12	2429427	2429428	+	8c7c232e-5b4d-4c41-9f0b-3a724e13c807	501	502	.	.	+	CCACCACTT	102	0.10989	0.985063
Pv_Sal1_chr10	1082104	1082105	+	872d8490-8de2-4dcb-a987-b399598b649d	245	246	.	.	+	CCTGCTGAT	36	0.84	0.965769
Pv_Sal1_chr10	1083384	1083385	+	872d8490-8de2-4dcb-a987-b399598b649d	527	528	.	.	+	AGCACAGCT	53	0.533333	0.924962
Pv_Sal1_chr03	961389	961390	-	89d91d5a-c830-471a-a8da-634edb306120	233	234	.	.	+	ACGACAGTA	25	0.833333	0.978192
Pv_Sal1_chr14	1842699	1842700	+	8bf56a00-a9c7-44ab-b78e-c960b4bebedf	237	238	.	.	+	GGTGCGGCG	26	0.578947	0.906545
Pv_Sal1_chr14	1843004	1843005	+	8bf56a00-a9c7-44ab-b78e-c960b4bebedf	542	543	.	.	+	CACGCATTT	36	0.689655	0.969653
Pv_Sal1_chr12	2428501	2428502	+	8c7c232e-5b4d-4c41-9f0b-3a724e13c807	195	196	.	.	+	TGTGCACAA	45	0.806452	0.980549
Pv_Sal1_chr13	15477	15478	-	8f9a9138-77e9-4391-8f45-b53049d59dd1	1299	1300	.	.	+	CTTGCAATT	36	0.423077	0.90506
Pv_Sal1_chr12	287571	287572	+	910b76e5-88bc-4551-9055-ec081856efbe	269	270	.	.	+	CACGCCGCG	30	0.407407	0.910877
Pv_Sal1_chr12	287833	287834	+	910b76e5-88bc-4551-9055-ec081856efbe	531	532	.	.	+	AGCACACTT	36	0.782609	0.992113
Pv_Sal1_chr07	955402	955403	-	93170896-7522-4e36-a4ab-5a87b8927508	1073	1074	.	.	+	GCAACGCAT	21	0.526316	0.989488
Pv_Sal1_chr10	786296	786297	-	9556aaf2-93ae-4705-970b-6e071065d820	1376	1377	.	.	+	AACCCACAC	52	0.581395	0.995127
Pv_Sal1_chr13	125104	125105	-	983b8d35-879d-4151-bed8-89c3a2a83bd0	961	962	.	.	+	CCCACTTTA	21	0.928571	0.922722
Pv_Sal1_chr02	74311	74312	-	9a963715-c4e3-430e-8381-2b70a5d8e093	817	818	.	.	+	ATAACAAGT	27	0.619048	0.953447
Pv_Sal1_chr07	452083	452084	-	9af38d30-a131-438e-b235-3fcb67341dad	1337	1338	.	.	+	CCTCCGCAC	28	0.222222	0.996236
Pv_Sal1_chr09	1148637	1148638	-	a080e8f4-4638-44e3-ad4a-e669d4f388e8	1380	1381	.	.	+	CCACCCTGC	61	0.313725	0.9945
Pv_Sal1_chr09	1148464	1148465	-	a080e8f4-4638-44e3-ad4a-e669d4f388e8	1553	1554	.	.	+	TTGTCGCCT	45	0.676471	0.952011
Pv_Sal1_chr09	481632	481633	-	a0f6c76b-0c05-4fb5-8777-61bc6eab8b30	855	856	.	.	+	ATGTCACAC	41	0.483871	0.949529
Pv_Sal1_chr06	213596	213597	-	aeee8c4e-561e-4183-ae0c-37cdbfe30690	1318	1319	.	.	+	AGCACAAAC	54	0.906977	0.99977
Pv_Sal1_chr13	411064	411065	-	af4d278b-cafa-4481-b473-9f729d2ecdc8	327	328	.	.	+	CCTACCGTT	26	0.8125	0.905966
Pv_Sal1_chr10	560747	560748	+	b06257a5-2232-4e46-bc79-eb77effe420e	877	878	.	.	+	GTTACATTT	31	1	0.968128
Pv_Sal1_chr14	2091718	2091719	-	b3b90bc5-8e79-41d1-8fa2-fc098214e72d	1510	1511	.	.	+	ACCGCGCAG	73	0.796296	0.990323
Pv_Sal1_chr13	1811074	1811075	-	b4c01c15-360b-4e2e-ba4c-87b7333083f0	266	267	.	.	+	CCTGCTGGT	42	0.666667	0.940991
Pv_Sal1_chr04	777760	777761	-	b66f166d-e0c6-463b-b11d-1143c689cfa1	1562	1563	.	.	+	GAAACTGGA	66	0.945455	0.972635
Pv_Sal1_chr05	215014	215015	-	bb1e80f3-78c0-4137-9da3-f23a2cfa71d0	815	816	.	.	+	CGTGCACAT	20	1	0.926995
Pv_Sal1_chr11	1799608	1799609	-	bb36b173-0c52-4739-bfc4-e648bf23e867	820	821	.	.	+	TTGTCAAAA	43	0.27027	0.91621
Pv_Sal1_chr10	692032	692033	+	bb4cc097-e961-4977-86ee-5a775cb60d73	154	155	.	.	+	CCAGCAAGA	29	0.666667	0.97393
Pv_Sal1_chr10	691920	691921	+	bb4cc097-e961-4977-86ee-5a775cb60d73	42	43	.	.	+	CACGCGGGG	26	0.611111	0.979748
Pv_Sal1_chr03	864393	864394	+	bc10ec12-507c-4081-9fbf-9a7e37d1b256	1394	1395	.	.	+	TGCACAAAA	23	0.863636	0.989256
Pv_Sal1_chr03	350384	350385	-	bd427589-f053-4784-bc9c-8465d28dd4e1	1217	1218	.	.	+	CCACCCAGA	64	0.74	0.992574
Pv_Sal1_chr10	882066	882067	-	c08bc755-4340-4123-bbc6-91d900501c8f	92	93	.	.	+	GGTGCGGGT	20	0.25	0.937498
Pv_Sal1_chr12	2946768	2946769	+	c4afec47-e1c5-46d6-aa22-3b48f7236250	1086	1087	.	.	+	AAAACGTAT	22	1	0.967909
Pv_Sal1_chr13	83563	83564	-	c68127d8-d0e0-456c-9a63-21e7a536dc50	927	928	.	.	+	TGTACGTAT	42	0.761905	0.963823
Pv_Sal1_chr09	1772069	1772070	-	ca2acbd8-b572-4226-9cc0-dc5874144c1d	1015	1016	.	.	+	GTCACACAC	48	0.441176	0.941663
Pv_Sal1_chr11	1185172	1185173	-	cac21f42-1ba3-4f75-b9cb-2558b2f037fe	1129	1130	.	.	+	CATACGCAT	51	0.489362	0.987982
Pv_Sal1_chr12	865414	865415	-	cb3d4814-c8db-4ec8-a5cb-f59c0dadd136	1326	1327	.	.	+	CACGCGAAA	28	0.590909	0.988647
Pv_Sal1_chr14	2459795	2459796	+	cb3dead3-9abb-4ce6-9edb-c071a9e56666	2093	2094	.	.	+	AGTCCTCCC	25	0.722222	0.965566
Pv_Sal1_chr10	1083382	1083383	+	cb7a3cb6-4c9f-455b-a9b1-2d93588a72db	1129	1130	.	.	+	TGAGCACAG	37	0.25	0.994358
Pv_Sal1_chr01	112945	112946	+	cc522132-05af-402c-afb0-4d5c9430b4b1	528	529	.	.	+	CCAACTTGT	28	0.875	0.960359
Pv_Sal1_chr05	300503	300504	+	cdb00f33-4b7c-422f-9b5f-ea0e772df5b1	293	294	.	.	+	GAGCCTTTT	55	0.185185	0.999857
Pv_Sal1_chr05	1198476	1198477	+	cfe02201-25d0-471c-b74f-b63297701608	1013	1014	.	.	+	TGTGCGTGA	25	0.823529	0.90602
Pv_Sal1_chr08	914180	914181	-	d01f1912-2207-4a39-ba19-033012db67b7	304	305	.	.	+	TTAACCGAT	25	0.842105	0.933629
Pv_Sal1_chr11	640051	640052	-	d4217c67-de1e-405b-b4dc-eb6908901549	394	395	.	.	+	TGGACATCA	21	0.5625	0.927707
Pv_Sal1_chr13	1141569	1141570	+	d5d65213-064e-4807-9233-6bd861d98cc2	644	645	.	.	+	CTCGCAATT	20	1	0.962054
Pv_Sal1_chr09	1811459	1811460	-	d8ffe284-3612-43aa-a69e-5d1a2cd95244	815	816	.	.	+	CCAGCGTCT	150	0.608696	0.917471
Pv_Sal1_chr09	1811380	1811381	-	d8ffe284-3612-43aa-a69e-5d1a2cd95244	894	895	.	.	+	AGAACCTTG	153	0.04	0.988462
Pv_Sal1_chr09	1653869	1653870	-	daf7c3ca-0c2a-4ed7-a4c0-f08d32ce0ed9	1499	1500	.	.	+	TTCGCAGCT	36	0.903226	0.987029
Pv_Sal1_chr09	1653679	1653680	-	daf7c3ca-0c2a-4ed7-a4c0-f08d32ce0ed9	1689	1690	.	.	+	CTCGCGCAT	51	0.787879	0.913876
Pv_Sal1_chr09	1653480	1653481	-	daf7c3ca-0c2a-4ed7-a4c0-f08d32ce0ed9	1888	1889	.	.	+	TTTTCCATT	57	0.125	0.992848
Pv_Sal1_chr08	926167	926168	+	e13de7dd-f434-49f5-ae4c-0b0714a1dd31	231	232	.	.	+	TGACCGCCC	25	0.388889	0.949139
Pv_Sal1_chr05	540960	540961	-	e452f8d0-012a-4dd6-b27c-422b272eccb4	1371	1372	.	.	+	GTCGCTCTC	63	0.628571	0.9031
Pv_Sal1_chr10	553645	553646	-	e6354bdf-f457-45ca-b742-8ea31e92beae	731	732	.	.	+	CCTACATCG	23	1	0.968869
Pv_Sal1_chr13	128657	128658	-	e7e3a7f3-bfef-422b-b304-04ca8bdec4cf	426	427	.	.	+	CACGCGTTA	39	0.444444	0.958165
Pv_Sal1_chr13	128329	128330	-	e7e3a7f3-bfef-422b-b304-04ca8bdec4cf	754	755	.	.	+	TGTTCCTTA	84	0.0361446	0.920185
Pv_Sal1_chr08	1553684	1553685	-	e849e131-6bec-4a9d-97cf-7be803ff5fc9	710	711	.	.	+	CGCACGGCG	27	0.9	0.955603
Pv_Sal1_chr08	1455438	1455439	+	ea19f725-1b55-4ca2-b11f-aa03297b7adf	17	18	.	.	+	AGAGCACAA	30	0.391304	0.953533
Pv_Sal1_chr08	1455628	1455629	+	ea19f725-1b55-4ca2-b11f-aa03297b7adf	207	208	.	.	+	CCGGCGTCT	49	0.766667	0.932097
Pv_Sal1_chr08	1455665	1455666	+	ea19f725-1b55-4ca2-b11f-aa03297b7adf	244	245	.	.	+	TGTACGTAT	44	0.7	0.989948
Pv_Sal1_chr08	1455698	1455699	+	ea19f725-1b55-4ca2-b11f-aa03297b7adf	277	278	.	.	+	TTTGCGCTC	47	0.678571	0.920371
Pv_Sal1_chr08	1455810	1455811	+	ea19f725-1b55-4ca2-b11f-aa03297b7adf	389	390	.	.	+	CGGTCAAGT	35	0.888889	0.998632
Pv_Sal1_chr12	2106970	2106971	+	ea4d5b83-6048-415d-8a8b-1297e51da974	138	139	.	.	+	CCTGCTACA	75	0.836364	0.993822
Pv_Sal1_chr12	1227690	1227691	-	eaaa49d3-e323-4662-83d5-b8aff3aba040	715	716	.	.	+	TACTCTGTC	42	0.852941	0.998458
Pv_Sal1_chr12	131558	131559	+	f2316880-8906-4b2a-af7b-1016cb793caa	1134	1135	.	.	+	AGTACAATT	85	0.918367	0.904069
Pv_Sal1_chr12	131320	131321	+	f2316880-8906-4b2a-af7b-1016cb793caa	896	897	.	.	+	CTAACGATC	77	0.363636	0.928879
Pv_Sal1_chr02	402352	402353	+	f3fd0783-946d-4509-a444-43b4c334ee12	1187	1188	.	.	+	ACGGCAAAC	65	0.653061	0.989659
Pv_Sal1_chr11	1557894	1557895	+	f44ba1bc-ea48-4f30-9a3c-302f55940c2e	408	409	.	.	+	TACGCTTTG	49	0.794118	0.993169
Pv_Sal1_chr12	97562	97563	-	f84492a1-1bab-4300-8bad-c8c395cf86bf	1311	1312	.	.	+	ACGACATTT	35	0.625	0.963274
Pv_Sal1_chr14	2730525	2730526	+	f9ca41d6-d854-4618-b962-5a3fa380e46e	409	410	.	.	+	TCTGCGCAA	35	0.52	0.984548
Pv_Sal1_chr14	2730593	2730594	+	f9ca41d6-d854-4618-b962-5a3fa380e46e	477	478	.	.	+	ACTGCGCTG	34	0.73913	0.9314
Pv_Sal1_chr14	2730612	2730613	+	f9ca41d6-d854-4618-b962-5a3fa380e46e	496	497	.	.	+	GCGGCGCCT	35	0.458333	0.974662
Pv_Sal1_chr14	2730729	2730730	+	f9ca41d6-d854-4618-b962-5a3fa380e46e	613	614	.	.	+	ATGACCGAT	34	0.884615	0.994121
Pv_Sal1_chr14	2730822	2730823	+	f9ca41d6-d854-4618-b962-5a3fa380e46e	706	707	.	.	+	CGTGCAAAT	33	0.653846	0.965915
Pv_Sal1_chr06	661241	661242	-	fd66e503-7973-4c1c-b7d2-97a775227cec	1146	1147	.	.	+	ATATCGAAT	95	1	0.916766
Pv_Sal1_chr13	15489	15490	-	fd9413a8-1ba7-4889-89ad-21173473fa9e	41	42	.	.	+	ACGACTGGA	21	0.625	0.957965
Pv_Sal1_chr06	213596	213597	-	fec99a17-9a07-4297-abb2-4691a997495a	125	126	.	.	+	AGCACAAAC	25	0.9375	0.998201
Pv_Sal1_chr06	213042	213043	-	fec99a17-9a07-4297-abb2-4691a997495a	679	680	.	.	+	ACATCAAAA	44	0.857143	0.984331
Pv_Sal1_chr11	1770453	1770454	+	ffd95aea-5517-4e37-bd18-bfbf607ed144	309	310	.	.	+	ACGGCGAGA	40	0.6	0.970125
Pv_Sal1_chr14	1767289	1767290	+	ffdd6d37-53dc-4ccf-8982-a48fbc03aa1e	121	122	.	.	+	TGTTCCGTT	45	0.097561	0.996411
Pv_Sal1_chr03	477753	477754	-	PVX_000550.1	1138	1139	.	.	+	GCCACCCTT	61	0.1	0.908822
Pv_Sal1_chr03	350383	350384	-	PVX_000725.1	1094	1095	.	.	+	CACCCAGAA	67	0.470588	0.998259
Pv_Sal1_chr03	350790	350791	-	PVX_000725.1	687	688	.	.	+	GTGACATTG	27	0.611111	0.959691
Pv_Sal1_chr12	257799	257800	-	PVX_083275.1	872	873	.	.	+	TGCGCGTAG	110	0.746479	0.914021
Pv_Sal1_chr04	469226	469227	-	PVX_003955.1	331	332	.	.	+	TAACCACCC	34	0.125	0.915728
Pv_Sal1_chr10	47213	47214	-	PVX_079725.1	800	801	.	.	+	GGGCCTGCG	74	0.253968	0.941874
Pv_Sal1_chr10	354279	354280	+	PVX_080085.1	792	793	.	.	+	TTCACGTTT	25	0.285714	0.912712
Pv_Sal1_chr10	667108	667109	-	PVX_080425.1	1861	1862	.	.	+	GGGACCCTT	97	0.113402	0.999769
Pv_Sal1_chr12	362109	362110	-	PVX_083150.1	1583	1584	.	.	+	ATCGCGCAA	24	0.777778	0.976388
Pv_Sal1_chr12	257661	257662	-	PVX_083275.1	1010	1011	.	.	+	CACTCACGA	91	0.135135	0.980582
Pv_Sal1_chr12	257605	257606	-	PVX_083275.1	1066	1067	.	.	+	GTTTCGTGT	53	0.514286	0.997506
Pv_Sal1_chr13	128544	128545	-	PVX_084260.1	1111	1112	.	.	+	TCAACAAGC	77	0.666667	0.917676
Pv_Sal1_chr13	128294	128295	-	PVX_084260.1	1361	1362	.	.	+	AGTGCAAAC	80	0.683333	0.955278
Pv_Sal1_chr13	128998	128999	-	PVX_084260.1	914	915	.	.	+	AGCACAATT	32	0.9	0.943307
Pv_Sal1_chr13	805881	805882	-	PVX_084955.1	806	807	.	.	+	ACCGCGAAC	23	0.823529	0.938218
Pv_Sal1_chr13	1519578	1519579	+	PVX_085785.1	853	854	.	.	+	CCCTCATTT	46	0.411765	0.950801
Pv_Sal1_chr05	1247504	1247505	-	PVX_090230.1	799	800	.	.	+	TGTTCCGTC	226	0.494318	0.952628
Pv_Sal1_chr13	1823816	1823817	+	PVX_086090.1	1280	1281	.	.	+	TATGCTAAG	52	0.571429	0.978665
Pv_Sal1_chr07	1248794	1248795	+	PVX_087095.1	1007	1008	.	.	+	GTTGCTTTA	59	0.55	0.907656
Pv_Sal1_chr07	1248491	1248492	+	PVX_087095.1	704	705	.	.	+	GGAGCACCC	52	0.530612	0.999955
Pv_Sal1_chr07	1248789	1248790	+	PVX_087095.1	1002	1003	.	.	+	CAAACGTTG	71	0.545455	0.925906
Pv_Sal1_chr01	208471	208472	-	PVX_087830.1	512	513	.	.	+	ATAACGTTG	25	0.5	0.926311
Pv_Sal1_chr01	317734	317735	-	PVX_087960.1	1207	1208	.	.	+	AGCGCAAGT	39	0.482759	0.988511
Pv_Sal1_chr01	317570	317571	-	PVX_087960.1	1371	1372	.	.	+	GTTGCGTCT	56	0.74359	0.986104
Pv_Sal1_chr05	182148	182149	-	PVX_088955.1	650	651	.	.	+	TCTGCGGGG	63	0.92	0.998976
Pv_Sal1_chr05	181707	181708	-	PVX_088955.1	937	938	.	.	+	GCAACAGGG	25	0.736842	0.989958
Pv_Sal1_chr05	672564	672565	+	PVX_089570.1	1183	1184	.	.	+	CGAGCGGCA	56	0.885714	0.948004
Pv_Sal1_chr05	673535	673536	+	PVX_089570.1	1728	1729	.	.	+	GTGCCACAT	68	0.557377	0.995468
Pv_Sal1_chr05	958544	958545	+	PVX_089940.1	430	431	.	.	+	CTTGCGTTT	31	0.857143	0.957213
Pv_Sal1_chr05	958699	958700	+	PVX_089940.1	585	586	.	.	+	AAATCAATT	44	0.771429	0.991739
Pv_Sal1_chr05	1248069	1248070	-	PVX_090230.1	234	235	.	.	+	CGAGCACGG	39	0.454545	0.984065
Pv_Sal1_chr09	714976	714977	-	PVX_091680.1	570	571	.	.	+	TACGCATAC	25	0.555556	0.952975
Pv_Sal1_chr09	875808	875809	-	PVX_091825.1	1462	1463	.	.	+	ACATCGTCT	24	0.894737	0.982341
Pv_Sal1_chr10	947568	947569	+	PVX_098045.1	1588	1589	.	.	+	GACGCGCTA	157	0.743119	0.925649
Pv_Sal1_chr10	947906	947907	+	PVX_098045.1	1926	1927	.	.	+	CATCCGCGT	225	0.231132	0.999469
Pv_Sal1_chr07	675006	675007	-	PVX_099320.1	1499	1500	.	.	+	TATTCCTGC	115	0.417582	0.967704
Pv_Sal1_chr09	1572209	1572210	+	PVX_092615.1	483	484	.	.	+	ACCGCAGTG	25	0.923077	0.910618
Pv_Sal1_chr09	1811379	1811380	-	PVX_092905.1	1124	1125	.	.	+	GAACCTTGT	142	0.0431655	0.978221
Pv_Sal1_chr08	301192	301193	-	PVX_094510.1	560	561	.	.	+	GACGCGCAT	44	0.382353	0.906581
Pv_Sal1_chr08	300959	300960	-	PVX_094510.1	793	794	.	.	+	ATTGCTCTT	53	0.846154	0.997879
Pv_Sal1_chr08	300884	300885	-	PVX_094510.1	868	869	.	.	+	TGGACTCCC	48	0.55	0.956939
Pv_Sal1_chr08	784352	784353	+	PVX_095080.1	1203	1204	.	.	+	CACGCGAGA	26	0.565217	0.981181
Pv_Sal1_chr08	920275	920276	-	PVX_095235.1	960	961	.	.	+	GCTGCTAAT	23	0.846154	0.955617
Pv_Sal1_chr07	78728	78729	+	PVX_098630.1	1478	1479	.	.	+	CACGCGCAA	21	0.5625	0.919402
Pv_Sal1_chr07	78887	78888	+	PVX_098630.1	1637	1638	.	.	+	ACAACAATA	36	0.52	0.983434
Pv_Sal1_chr07	79190	79191	+	PVX_098630.1	1940	1941	.	.	+	TATGCGTAC	47	0.645161	0.983309
Pv_Sal1_chr07	100061	100062	+	PVX_098655.1	599	600	.	.	+	TTTACAGGT	86	0.583333	0.987646
Pv_Sal1_chr07	452041	452042	-	PVX_099015.1	1104	1105	.	.	+	TCCACGTCA	30	0.772727	0.975988
Pv_Sal1_chr07	547047	547048	+	PVX_099145.1	1022	1023	.	.	+	GTAACAAAA	63	0.315789	0.919226
Pv_Sal1_chr07	546691	546692	+	PVX_099145.1	666	667	.	.	+	GACGCTGAA	52	0.55	0.972356
Pv_Sal1_chr07	674887	674888	-	PVX_099320.1	1618	1619	.	.	+	ATATCAAGT	100	0.904762	0.911889
Pv_Sal1_chr07	769354	769355	+	PVX_099430.1	706	707	.	.	+	ACTACAAAC	35	1	0.953292
Pv_Sal1_chr11	777400	777401	-	PVX_114610.1	977	978	.	.	+	CAAACTGGT	143	0.982301	0.989944
Pv_Sal1_chr07	1130731	1130732	-	PVX_099940.1	586	587	.	.	+	ATTGCGCCC	53	0.621622	0.957824
Pv_Sal1_chr14	2312892	2312893	-	PVX_100705.1	710	711	.	.	+	GTGACATGA	41	0.571429	0.910446
Pv_Sal1_chr14	2592388	2592389	+	PVX_101035.1	725	726	.	.	+	CACGCGCTG	28	0.782609	0.991645
Pv_Sal1_chr11	1853026	1853027	-	PVX_113385.1	430	431	.	.	+	TACGCTAAA	29	0.481481	0.975549
Pv_Sal1_chr11	1852607	1852608	-	PVX_113385.1	849	850	.	.	+	GCCACTTCC	62	1	0.997219
Pv_Sal1_chr11	1770873	1770874	+	PVX_113490.1	387	388	.	.	+	CACGCGCCG	35	0.448276	0.935413
Pv_Sal1_chr11	1437486	1437487	+	PVX_113860.1	1055	1056	.	.	+	GGCGCGGCT	29	0.631579	0.961619
Pv_Sal1_chr11	1437699	1437700	+	PVX_113860.1	1268	1269	.	.	+	GCACCGCAC	28	0.363636	0.995915
Pv_Sal1_chr11	1415633	1415634	-	PVX_113895.1	1855	1856	.	.	+	AGTTCGGCT	23	1	0.969068
Pv_Sal1_chr11	778299	778300	-	PVX_114610.1	431	432	.	.	+	CGTTCCTAC	73	0.46875	0.998986
Pv_Sal1_chr11	525390	525391	-	PVX_114910.1	824	825	.	.	+	CGAACGCCG	28	0.222222	0.984298
Pv_Sal1_chr11	381204	381205	-	PVX_115025.1	677	678	.	.	+	TCTGCTGGA	45	0.588235	0.98255
Pv_Sal1_chr11	332916	332917	-	PVX_115085.1	654	655	.	.	+	TGCGCATAC	50	0.65	0.972772
Pv_Sal1_chr11	201049	201050	-	PVX_115265.1	1495	1496	.	.	+	GTGTCACAA	28	0.666667	0.934205
Pv_Sal1_chr11	114942	114943	+	PVX_115380.1	974	975	.	.	+	GTTGCGGCT	22	0.933333	0.942766
Pv_Sal1_chr12	1218971	1218972	+	PVX_116700.1	881	882	.	.	+	AAAACTGTC	30	0.857143	0.934844
Pv_Sal1_chr12	1837281	1837282	+	PVX_117370.1	652	653	.	.	+	CCCACATTT	39	0.571429	0.997161
Pv_Sal1_chr12	2159781	2159782	+	PVX_117805.1	383	384	.	.	+	GCCGCAAGA	37	0.714286	0.917972
Pv_Sal1_chr12	2160042	2160043	+	PVX_117805.1	644	645	.	.	+	TACACACCG	49	0.219512	0.959529
Pv_Sal1_chr12	2429426	2429427	+	PVX_118115.1	558	559	.	.	+	TCCACCACT	234	0.0964912	0.994891
Pv_Sal1_chr14	119984	119985	-	PVX_121935.1	1970	1971	.	.	+	TTTTCCAAG	23	0.5	0.999897
Pv_Sal1_chr14	1049675	1049676	-	PVX_122975.1	374	375	.	.	+	CATGCTGCG	43	0.8125	0.986623
Pv_Sal1_chr14	1428983	1428984	+	PVX_123410.1	1139	1140	.	.	+	CTACCTTTA	83	0.0759494	0.99512
Pv_Sal1_chr14	1434172	1434173	+	PVX_123425.1	604	605	.	.	+	CGCTCTACC	26	0.96	0.995155
Pv_Sal1_chr14	1445580	1445581	-	PVX_123450.1	503	504	.	.	+	ATTACAGCG	22	0.6	0.931351
Pv_Sal1_chr14	2098891	2098892	-	PVX_124155.1	372	373	.	.	+	ACATCGCGC	55	0.815789	0.945305
Pv_Sal1_chr14	2098862	2098863	-	PVX_124155.1	401	402	.	.	+	CCCACTGTG	56	0.585366	0.992782
Pv_Sal1_chr14	2098733	2098734	-	PVX_124155.1	530	531	.	.	+	GGCTCCTTC	27	0.166667	0.997657
Pv_Sal1_chr10	1082104	1082105	+	02c35815-6332-4966-a71a-dddf8ec03261	474	475	.	.	+	CCTGCTGAT	22	0.8	0.913502
Pv_Sal1_chr12	1365194	1365195	-	0522b44e-b578-4a5e-be07-14760b8ed611	1414	1415	.	.	+	ACTGCCCTG	77	0.855072	0.998733
Pv_Sal1_chr13	1884054	1884055	+	05f2feb3-1f85-4b99-9a57-43a498e7745e	36	37	.	.	+	CCTGCTGTG	26	0.761905	0.942585
Pv_Sal1_chr12	131534	131535	+	0756e77e-b4d7-4f8c-8a4b-83fcc50cc7ed	59	60	.	.	+	CCCGCATTT	35	0.863636	0.93824
Pv_Sal1_chr11	914709	914710	+	0bc21d05-d9dc-4ab7-ad08-4fb3510be09b	180	181	.	.	+	TGCGCGGGG	28	0.681818	0.99181
Pv_Sal1_chr07	1140636	1140637	+	0c4447e4-c664-4d21-8781-fe980881464e	465	466	.	.	+	TTTACGCAA	34	0.32	0.956445
Pv_Sal1_chr07	1141098	1141099	+	0c4447e4-c664-4d21-8781-fe980881464e	927	928	.	.	+	TTGCCTTCG	94	0.186667	0.957017
Pv_Sal1_chr14	2714706	2714707	+	0cd86d71-58f3-4595-ac88-a329eef8e76a	1463	1464	.	.	+	CGTGCCTCC	84	0.619048	0.976033
Pv_Sal1_chr08	1013944	1013945	-	0d742543-0a9f-4d79-90a3-c4b100cd5e37	943	944	.	.	+	TGCTCTGCA	40	0.774194	0.97674
Pv_Sal1_chr07	1041660	1041661	-	0f712093-7ce9-4446-b4d8-fef494bc172b	1203	1204	.	.	+	CGTGCTGGA	40	1	0.999814
Pv_Sal1_chr07	1041958	1041959	-	0f712093-7ce9-4446-b4d8-fef494bc172b	905	906	.	.	+	AAGGCGCTC	28	0.434783	0.969882
Pv_Sal1_chr06	670607	670608	+	122378cb-6f31-488f-b0cc-1d5c36eb4319	47	48	.	.	+	ATTGCACAT	30	0.904762	0.986537
Pv_Sal1_chr11	361988	361989	-	12f20908-5096-4907-8bf3-313efa8998da	1416	1417	.	.	+	CTTGCTTGC	27	0.473684	0.973272
Pv_Sal1_chr07	845022	845023	+	167c3a24-99fa-494e-aa15-d156c5cc82af	303	304	.	.	+	CGTGCGTAT	43	0.571429	0.927715
Pv_Sal1_chr07	84553	84554	+	17682645-29f1-4a8a-b978-e08a5510a9e9	1449	1450	.	.	+	TCCGCGCAC	27	0.611111	0.979861
Pv_Sal1_chr12	502093	502094	-	183f7b60-0186-4e51-b286-19ba485627cc	1118	1119	.	.	+	CGTGCCTTC	22	0.555556	0.98639
Pv_Sal1_chr12	501833	501834	-	183f7b60-0186-4e51-b286-19ba485627cc	1378	1379	.	.	+	TTCGCGCCG	39	0.851852	0.987636
Pv_Sal1_chr06	664143	664144	-	1c02f3c3-8c8f-469b-bcd1-4f00a4e7d985	417	418	.	.	+	TCTGCAAAA	436	0.58042	0.91474
Pv_Sal1_chr06	663663	663664	-	1c02f3c3-8c8f-469b-bcd1-4f00a4e7d985	897	898	.	.	+	GCTCCGCGT	1268	0.14881	0.978503
Pv_Sal1_chr11	1060116	1060117	-	18d80039-8549-4e81-b981-4f8e3e28c68e	610	611	.	.	+	TGAGCACCG	31	0.166667	0.900707
Pv_Sal1_chr13	1811074	1811075	-	1b4a2508-ab48-4f9f-9695-1011056fadfc	1696	1697	.	.	+	CCTGCTGGT	51	0.736842	0.950571
Pv_Sal1_chr06	664553	664554	-	1c02f3c3-8c8f-469b-bcd1-4f00a4e7d985	7	8	.	.	+	TGGACAGCT	49	0.428571	0.951894
Pv_Sal1_chr09	535351	535352	+	1cf721ae-abc4-4659-8bc9-e8fa8be8357b	226	227	.	.	+	CTTACGCTT	34	0.823529	0.971381
Pv_Sal1_chr09	535201	535202	+	1cf721ae-abc4-4659-8bc9-e8fa8be8357b	76	77	.	.	+	GCGGCGGTA	30	0.9	0.929069
Pv_Sal1_chr12	1037601	1037602	-	1ee13c38-5424-47d0-a4ba-666e73bdb90f	1194	1195	.	.	+	GGGACCTTC	21	0.190476	0.991111
Pv_Sal1_chr14	1428982	1428983	+	212870b2-d5b1-4996-91f3-5f354c858dee	1005	1006	.	.	+	GCTACCTTT	83	0.0789474	0.986797
Pv_Sal1_chr14	1428927	1428928	+	212870b2-d5b1-4996-91f3-5f354c858dee	950	951	.	.	+	CACGCATAT	83	0.507692	0.913012
Pv_Sal1_chr12	1050794	1050795	+	28718aa6-360f-42bc-bda5-7c34b99dc034	528	529	.	.	+	ATGACGATC	45	0.285714	0.987101
Pv_Sal1_chr10	672447	672448	+	2f28a3bc-af2b-41b3-a5c0-36e956f8a6be	120	121	.	.	+	TTTTCCTGC	21	0.588235	0.973008
Pv_Sal1_chr09	1811435	1811436	-	4b379f6d-6c3d-4a34-aad9-f72fd361063d	885	886	.	.	+	GTAGCTGCT	143	0.494845	0.921482
Pv_Sal1_chr01	672131	672132	+	3b64911f-45a0-4edd-bb1f-66f9d7dfa169	1135	1136	.	.	+	TGCGCGCGA	25	0.869565	0.995431
Pv_Sal1_chr09	1211464	1211465	+	444122d7-8684-4145-bb8a-e8ef4ae71e70	186	187	.	.	+	CACGCATAT	91	0.628571	0.987261
Pv_Sal1_chr10	47210	47211	-	44e53c84-de91-4a18-8608-08f868aba5d7	587	588	.	.	+	CCTGCGACC	20	0.916667	0.977472
Pv_Sal1_chr14	1090452	1090453	+	463e73b5-8a62-439f-8313-8194a29bec8f	1126	1127	.	.	+	TGATCCCCC	65	0.734694	0.962024
Pv_Sal1_chr14	1090266	1090267	+	463e73b5-8a62-439f-8313-8194a29bec8f	940	941	.	.	+	CCCACATAT	77	0.6875	0.946024
Pv_Sal1_chr10	786302	786303	-	4819d558-7bbc-4b29-8d18-3d7f8cfc5e7e	660	661	.	.	+	AACTCAAAC	40	0.869565	0.951712
Pv_Sal1_chr14	2853040	2853041	-	48590c67-718a-4b75-acd2-0648afd51a0d	813	814	.	.	+	CACGCAGCG	34	0.484848	0.996401
Pv_Sal1_chr10	13895	13896	-	4a9c5c1a-e6e8-4bba-8837-98925b6b6ee4	611	612	.	.	+	GGCTCATTA	43	0.576923	0.988719
Pv_Sal1_chr09	1811380	1811381	-	4b379f6d-6c3d-4a34-aad9-f72fd361063d	940	941	.	.	+	AGAACCTTG	129	0.047619	0.989925
Pv_Sal1_chr13	615603	615604	-	4d5b6d6e-4002-4d1c-b99a-26802a0fa1f9	1208	1209	.	.	+	CATACGCAC	25	0.73913	0.994366
Pv_Sal1_chr06	664563	664564	-	51fe2dbd-fe89-4b56-b92f-1b51dbca4b99	482	483	.	.	+	TATGCAAAA	107	0.864865	0.998552
Pv_Sal1_chr02	251234	251235	-	682b54f0-cb47-4ba0-be36-ceb4d39cd363	1091	1092	.	.	+	CGCGCGTCA	116	0.666667	0.994092
Pv_Sal1_chr14	1684255	1684256	+	5243ef94-01ab-439a-860a-54bb8cbca09b	607	608	.	.	+	CACTCTCAC	50	0.314286	0.981078
Pv_Sal1_chr14	1684522	1684523	+	5243ef94-01ab-439a-860a-54bb8cbca09b	874	875	.	.	+	CTCGCAAAA	38	0.888889	0.960353
Pv_Sal1_chr03	805817	805818	+	57772e56-18df-4939-981f-bbf79002a7ce	358	359	.	.	+	TCAGCTGTG	40	0.464286	0.934817
Pv_Sal1_chr03	806063	806064	+	57772e56-18df-4939-981f-bbf79002a7ce	604	605	.	.	+	ACGGCTCAT	40	0.387097	0.995912
Pv_Sal1_chr12	1771803	1771804	-	580a5c3e-69b3-485b-96b0-87c8a288bba8	1337	1338	.	.	+	CATGCATAT	41	0.846154	0.994389
Pv_Sal1_chr08	1085046	1085047	-	58472948-5870-48cd-8dbf-026fedaf85fd	738	739	.	.	+	ACTTCCTCC	22	0.190476	0.995658
Pv_Sal1_chr10	882134	882135	-	5a7eecdb-b20c-4159-8c40-d20b1d6efbe9	775	776	.	.	+	CATACGTAA	54	0.634146	0.977441
Pv_Sal1_chr09	698896	698897	-	5aed5377-12f0-49ac-a6ee-8343e6df0d38	899	900	.	.	+	ACGACGAGC	27	0.588235	0.973542
Pv_Sal1_chr03	812775	812776	+	5d4c6f93-b47c-48b0-945c-af6e27e8a144	1160	1161	.	.	+	TTATCCTCA	20	0.375	0.991816
Pv_Sal1_chr10	1135505	1135506	-	5e6f0c24-58ba-4f0f-a6ec-be2bbd934131	796	797	.	.	+	ATGCCCTCC	21	0.75	0.992863
Pv_Sal1_chr12	257659	257660	-	629d23ad-0d2f-4ab4-85c9-fe3fd2fcb359	813	814	.	.	+	CTCACGAAT	64	0.238095	0.986253
Pv_Sal1_chr12	257605	257606	-	629d23ad-0d2f-4ab4-85c9-fe3fd2fcb359	867	868	.	.	+	GTTTCGTGT	43	0.548387	0.998091
Pv_Sal1_chr09	481586	481587	-	6639674f-ec50-4f9a-8cd5-3c852fc62a93	1263	1264	.	.	+	ACGTCAAGT	21	0.823529	0.990288
Pv_Sal1_chr13	15147	15148	-	694c67a7-b120-41ca-9a6a-fb6038442eaf	180	181	.	.	+	GTAACAAAA	93	0.714286	0.950394
Pv_Sal1_chr05	296173	296174	-	69b959db-cac7-4208-9c81-68236af6ed06	1321	1322	.	.	+	TACGCGGGG	64	0.236364	0.972303
Pv_Sal1_chr05	296116	296117	-	69b959db-cac7-4208-9c81-68236af6ed06	1378	1379	.	.	+	TCCCCACAC	71	0.163934	0.965197
Pv_Sal1_chr14	932437	932438	+	6a7a7bb1-8a33-424a-9fa8-759959da45bc	815	816	.	.	+	AGCTCGCTT	54	0.243243	0.95633
Pv_Sal1_chr03	686845	686846	-	6c1e9a87-7233-4036-b7dd-e65917d253c5	892	893	.	.	+	CCTGCGAGA	32	1	0.996363
Pv_Sal1_chr06	664670	664671	-	6cf7a427-238e-47a6-a67b-4d8b1337e8d9	46	47	.	.	+	ATAACAACT	72	0.770833	0.948886
Pv_Sal1_chr06	498861	498862	+	6d99b63a-fabc-4a7a-9be3-918427564517	212	213	.	.	+	TCACCCTTC	43	0.441176	0.985336
Pv_Sal1_chr13	491282	491283	+	6e89bf6e-74f8-4be9-9039-60563c653368	269	270	.	.	+	CAAACGAAT	71	0.278689	0.927577
Pv_Sal1_chr13	1148063	1148064	+	6eca9edb-5e64-4986-96a7-2e0b77d14712	285	286	.	.	+	AAGGCCCTA	70	0.5	0.997336
Pv_Sal1_chr11	534305	534306	-	6ecf8347-d9d4-4868-98c8-68d40d7d8363	1056	1057	.	.	+	GCAGCGGAT	50	0.805556	0.963284
Pv_Sal1_chr12	2055048	2055049	-	7929eec6-f78a-4cb4-a4ea-b8ef15d5d3ab	2324	2325	.	.	+	CCCGCAGGC	169	0.953125	0.991621
Pv_Sal1_chr12	2054865	2054866	-	7929eec6-f78a-4cb4-a4ea-b8ef15d5d3ab	2507	2508	.	.	+	CGCGCAACT	162	0.627273	0.964866
Pv_Sal1_chr05	1247530	1247531	-	863f491a-7667-4b16-96d4-f596e42def63	880	881	.	.	+	CGTCCGTCC	196	0.615385	0.94975
Pv_Sal1_chr05	208782	208783	-	7780d268-fe11-42fb-a07f-7f961c80d284	1052	1053	.	.	+	CACGCGAAC	57	0.465116	0.974091
Pv_Sal1_chr12	1050878	1050879	+	790969a6-60f6-4078-9561-8d0e27bcc168	189	190	.	.	+	ACAGCGCGG	20	0.4375	0.920109
Pv_Sal1_chr12	1051293	1051294	+	790969a6-60f6-4078-9561-8d0e27bcc168	604	605	.	.	+	TACGCAAAA	30	0.583333	0.999772
Pv_Sal1_chr12	2055475	2055476	-	7929eec6-f78a-4cb4-a4ea-b8ef15d5d3ab	1897	1898	.	.	+	CTTGCATTG	56	0.657143	0.955502
Pv_Sal1_chr12	2054933	2054934	-	7929eec6-f78a-4cb4-a4ea-b8ef15d5d3ab	2439	2440	.	.	+	TATGCTTTG	92	0.464789	0.914699
Pv_Sal1_chr05	671955	671956	+	7c3af468-c633-4120-96f1-57e9a9da80ec	388	389	.	.	+	TGTGCTGGA	26	0.722222	0.992107
Pv_Sal1_chr05	673422	673423	+	7c3af468-c633-4120-96f1-57e9a9da80ec	909	910	.	.	+	CCGACAGGT	86	0.711864	0.918189
Pv_Sal1_chr07	354066	354067	+	827fd587-3563-41a9-b09e-df337a197b14	281	282	.	.	+	ACATCGGGC	25	0.944444	0.902594
Pv_Sal1_chr12	257799	257800	-	8330fc0f-8e01-4acc-a4f9-7639f13bccf7	757	758	.	.	+	TGCGCGTAG	90	0.75	0.945211
Pv_Sal1_chr12	257641	257642	-	8330fc0f-8e01-4acc-a4f9-7639f13bccf7	915	916	.	.	+	TTCCCATAG	91	0.091954	0.949175
Pv_Sal1_chr14	1428973	1428974	+	845e220f-21a0-457e-be85-c0174fb9970b	900	901	.	.	+	CTCACGTGT	47	0.225	0.982732
Pv_Sal1_chr14	2297279	2297280	-	84ce64b3-8b10-4a1d-a478-8ee8cb7a94af	625	626	.	.	+	GCTACGACT	43	0.424242	0.947331
Pv_Sal1_chr07	848487	848488	+	85086950-03f1-468c-b55e-aa6bc6e7f9c6	551	552	.	.	+	CCCTCTCTT	45	0.375	0.915928
Pv_Sal1_chr05	1248069	1248070	-	863f491a-7667-4b16-96d4-f596e42def63	341	342	.	.	+	CGAGCACGG	35	0.451613	0.986084
Pv_Sal1_chr12	635062	635063	+	86661817-b390-4931-bb99-cf680fed4d93	169	170	.	.	+	CCTGCGTCA	51	0.942857	0.999223
PVAD80_MIT	973	974	-	87dc6f2d-d439-47a4-9139-492deeff8ea2	281	282	.	.	+	TTGTCGCTA	163	0.809524	0.938112
Pv_Sal1_chr09	1360267	1360268	+	91d90012-66c0-46ab-ab26-71f05d200b93	1118	1119	.	.	+	CATGCGGGG	110	0.671053	0.907094
Pv_Sal1_chr10	1082139	1082140	+	872d8490-8de2-4dcb-a987-b399598b649d	280	281	.	.	+	CCCGCGCGG	36	0.961538	0.992367
Pv_Sal1_chr10	1083509	1083510	+	872d8490-8de2-4dcb-a987-b399598b649d	652	653	.	.	+	ACGACCATT	52	0.465116	0.999898
Pv_Sal1_chr03	961384	961385	-	89d91d5a-c830-471a-a8da-634edb306120	238	239	.	.	+	AGTACAGTA	23	0.866667	0.90328
Pv_Sal1_chr14	1842739	1842740	+	8bf56a00-a9c7-44ab-b78e-c960b4bebedf	277	278	.	.	+	CGTACGCTT	28	0.636364	0.933346
Pv_Sal1_chr14	1843122	1843123	+	8bf56a00-a9c7-44ab-b78e-c960b4bebedf	660	661	.	.	+	ATACCACAA	39	0.114286	0.987112
Pv_Sal1_chr12	2428749	2428750	+	8c7c232e-5b4d-4c41-9f0b-3a724e13c807	285	286	.	.	+	CCAGCGACA	63	0.893617	0.972363
Pv_Sal1_chr03	372086	372087	+	8f79168e-6363-414f-be1a-5daf49b49e8c	423	424	.	.	+	TAACCTTCT	20	0.470588	0.999682
Pv_Sal1_chr12	287527	287528	+	910b76e5-88bc-4551-9055-ec081856efbe	225	226	.	.	+	CTTGCTGCT	31	0.833333	0.982163
Pv_Sal1_chr12	287769	287770	+	910b76e5-88bc-4551-9055-ec081856efbe	467	468	.	.	+	GCGGCGCTC	28	0.842105	0.976181
Pv_Sal1_chr09	1359963	1359964	+	91d90012-66c0-46ab-ab26-71f05d200b93	814	815	.	.	+	AGCGCAAAC	80	0.614035	0.948476
Pv_Sal1_chr10	786302	786303	-	9556aaf2-93ae-4705-970b-6e071065d820	1370	1371	.	.	+	AACTCAAAC	45	0.857143	0.974078
Pv_Sal1_chr07	452332	452333	-	9af38d30-a131-438e-b235-3fcb67341dad	1088	1089	.	.	+	ACATCGCTG	36	0.866667	0.990662
Pv_Sal1_chr07	452068	452069	-	9af38d30-a131-438e-b235-3fcb67341dad	1352	1353	.	.	+	TGCGCCATC	33	0.206897	0.975083
Pv_Sal1_chr09	1148626	1148627	-	a080e8f4-4638-44e3-ad4a-e669d4f388e8	1391	1392	.	.	+	GCTACGTAA	47	0.676471	0.985014
Pv_Sal1_chr09	1148424	1148425	-	a080e8f4-4638-44e3-ad4a-e669d4f388e8	1593	1594	.	.	+	TCGCCGCGT	66	0.346154	0.97257
Pv_Sal1_chr12	2242793	2242794	+	a1c05daa-6af1-444d-a255-5bd4c2c78105	224	225	.	.	+	GTCCCACCC	91	0.21519	0.939488
Pv_Sal1_chr12	2242853	2242854	+	a1c05daa-6af1-444d-a255-5bd4c2c78105	284	285	.	.	+	TTCACAGCA	55	0.59375	0.950388
Pv_Sal1_chr06	535559	535560	-	ad1d9ff3-6dc6-4207-ac9c-3b9fc374928d	641	642	.	.	+	CACGCGGTG	20	0.611111	0.996344
Pv_Sal1_chr09	210560	210561	-	ad8642dd-70bc-463b-82a1-d3ce6a10eee2	1345	1346	.	.	+	ATCGCAATT	22	0.941176	0.972393
Pv_Sal1_chr10	885606	885607	+	add0d253-9887-48a8-a51f-84393a0cb846	102	103	.	.	+	CGTGCAATT	71	0.934426	0.994371
Pv_Sal1_chr06	213540	213541	-	aeee8c4e-561e-4183-ae0c-37cdbfe30690	1374	1375	.	.	+	CGAGCCCCT	38	0.0540541	0.931855
Pv_Sal1_chr06	214109	214110	-	aeee8c4e-561e-4183-ae0c-37cdbfe30690	805	806	.	.	+	ACGGCTCGG	30	0.407407	0.919363
Pv_Sal1_chr10	561117	561118	+	b06257a5-2232-4e46-bc79-eb77effe420e	1247	1248	.	.	+	CTTACGTTT	91	0.666667	0.972905
Pv_Sal1_chr14	2092243	2092244	-	b3b90bc5-8e79-41d1-8fa2-fc098214e72d	985	986	.	.	+	TTAGCGGTG	45	0.655172	0.953722
Pv_Sal1_chr13	1810862	1810863	-	b4c01c15-360b-4e2e-ba4c-87b7333083f0	478	479	.	.	+	CTCACAAAA	80	0.788462	0.937142
Pv_Sal1_chr02	79821	79822	-	b5b9c403-bc75-42fc-9e02-9c1d064a127d	1162	1163	.	.	+	TTTCCTAAT	32	0.16129	0.992376
Pv_Sal1_chr05	1057265	1057266	+	bb03dda0-3389-433f-8dcb-a87906c39c22	1338	1339	.	.	+	ATTTCACCT	44	0.714286	0.935616
Pv_Sal1_chr03	864550	864551	+	bc10ec12-507c-4081-9fbf-9a7e37d1b256	1551	1552	.	.	+	CTTGCACAT	28	0.75	0.964618
Pv_Sal1_chr03	350790	350791	-	bd427589-f053-4784-bc9c-8465d28dd4e1	811	812	.	.	+	GTGACATTG	24	0.625	0.932861
Pv_Sal1_chr03	385034	385035	-	c48394a2-3bb5-4951-8cb3-e37941a0bfef	897	898	.	.	+	GGGACTTGC	54	0.575	0.984728
Pv_Sal1_chr12	2946543	2946544	+	c4afec47-e1c5-46d6-aa22-3b48f7236250	861	862	.	.	+	GTTGCTACG	62	0.390244	0.916137
Pv_Sal1_chr06	383680	383681	+	c93bf390-d4c6-4db6-a1a7-fa65ae4ea9b6	254	255	.	.	+	TCCTCACTT	23	0.25	0.995261
Pv_Sal1_chr09	1772450	1772451	-	ca2acbd8-b572-4226-9cc0-dc5874144c1d	634	635	.	.	+	ACGGCGATG	21	0.647059	0.952501
Pv_Sal1_chr12	865620	865621	-	cb3d4814-c8db-4ec8-a5cb-f59c0dadd136	1120	1121	.	.	+	GTTCCCCTC	46	0.0909091	0.985172
Pv_Sal1_chr12	865831	865832	-	cb3d4814-c8db-4ec8-a5cb-f59c0dadd136	909	910	.	.	+	ATCGCAAGA	20	1	0.999569
Pv_Sal1_chr10	1083509	1083510	+	cb7a3cb6-4c9f-455b-a9b1-2d93588a72db	1256	1257	.	.	+	ACGACCATT	39	0.571429	0.999973
Pv_Sal1_chr10	1082139	1082140	+	cb7a3cb6-4c9f-455b-a9b1-2d93588a72db	509	510	.	.	+	CCCGCGCGG	22	1	0.975766
Pv_Sal1_chr05	300477	300478	+	cdb00f33-4b7c-422f-9b5f-ea0e772df5b1	267	268	.	.	+	AACGCAAAT	73	0.147059	0.922613
Pv_Sal1_chr11	1679742	1679743	-	cee69824-11b2-42ea-ba29-9fa55ee2f55d	968	969	.	.	+	TTTTCCCTC	24	0.555556	0.94321
Pv_Sal1_chr05	1198442	1198443	+	cfe02201-25d0-471c-b74f-b63297701608	979	980	.	.	+	ACTACGTGG	26	0.714286	0.998086
Pv_Sal1_chr14	1478349	1478350	-	d1c650bc-d1ab-4153-a9bc-da166fe4c7bd	702	703	.	.	+	CCAACGTTT	22	0.692308	0.941002
Pv_Sal1_chr07	1066828	1066829	+	d48d68a6-c3ce-41e0-bab0-a6bb9729ad1e	452	453	.	.	+	TAAACTGTA	23	1	0.980473
Pv_Sal1_chr09	1811572	1811573	-	d8ffe284-3612-43aa-a69e-5d1a2cd95244	702	703	.	.	+	ACAGCGCCT	122	0.387097	0.935194
Pv_Sal1_chr09	1811379	1811380	-	d8ffe284-3612-43aa-a69e-5d1a2cd95244	895	896	.	.	+	GAACCTTGT	158	0.038961	0.974723
Pv_Sal1_chr06	663771	663772	-	e40dac52-9830-43e4-a302-1efc0704df19	592	593	.	.	+	CCTCCATGT	1627	0.0457143	0.957954
Pv_Sal1_chr05	541178	541179	-	e452f8d0-012a-4dd6-b27c-422b272eccb4	1153	1154	.	.	+	TATACGTAT	26	0.65	0.971995
Pv_Sal1_chr05	540859	540860	-	e452f8d0-012a-4dd6-b27c-422b272eccb4	1472	1473	.	.	+	TGTGCTAAC	90	0.885246	0.979718
Pv_Sal1_chr13	129267	129268	-	e7e3a7f3-bfef-422b-b304-04ca8bdec4cf	341	342	.	.	+	GAGTCAGGC	22	0.625	0.974734
Pv_Sal1_chr13	128521	128522	-	e7e3a7f3-bfef-422b-b304-04ca8bdec4cf	562	563	.	.	+	TGTGCAAAT	68	0.5625	0.939146
Pv_Sal1_chr08	1553729	1553730	-	e849e131-6bec-4a9d-97cf-7be803ff5fc9	665	666	.	.	+	TCGGCGGTG	29	0.888889	0.900125
Pv_Sal1_chr07	848607	848608	+	e9a17c69-9911-43a8-bc69-448923054eda	1163	1164	.	.	+	TCCGCAAAG	40	0.5	0.901746
Pv_Sal1_chr12	2535194	2535195	+	ebe18d7f-f9c6-403e-bdca-47fcbbdd723c	293	294	.	.	+	GTGTCAAGC	37	0.827586	0.992103
Pv_Sal1_chr14	2491686	2491687	-	ee307b4f-f889-4350-b307-3bed87ade323	1158	1159	.	.	+	TAAACGGTA	109	0.823529	0.999167
Pv_Sal1_chr06	660793	660794	-	fd66e503-7973-4c1c-b7d2-97a775227cec	1594	1595	.	.	+	CTCCCAAAA	261	0.321586	0.984877
Pv_Sal1_chr13	15022	15023	-	fd9413a8-1ba7-4889-89ad-21173473fa9e	508	509	.	.	+	AAAACAAAA	118	0.714286	0.979489
Pv_Sal1_chr14	2492212	2492213	-	ee307b4f-f889-4350-b307-3bed87ade323	632	633	.	.	+	AGAGCAACT	33	0.5	0.918139
Pv_Sal1_chr10	1003768	1003769	-	ee9221f2-f667-48c2-abcd-3c4dfe27422b	365	366	.	.	+	ACGACAATG	20	0.857143	0.962919
Pv_Sal1_chr04	124033	124034	-	eeeb969c-34d1-4585-bfa9-b9020883cd64	1628	1629	.	.	+	TTGCCGCAT	45	0.0789474	0.933533
Pv_Sal1_chr12	131513	131514	+	f2316880-8906-4b2a-af7b-1016cb793caa	1089	1090	.	.	+	TCTACAATT	76	0.875	0.954134
Pv_Sal1_chr12	131286	131287	+	f2316880-8906-4b2a-af7b-1016cb793caa	862	863	.	.	+	GCTGCTGGA	72	0.72093	0.991433
Pv_Sal1_chr02	402347	402348	+	f3fd0783-946d-4509-a444-43b4c334ee12	1182	1183	.	.	+	CCCGCACGG	65	0.72973	0.9151
Pv_Sal1_chr02	401872	401873	+	f3fd0783-946d-4509-a444-43b4c334ee12	707	708	.	.	+	CCTGCGTCT	64	0.692308	0.987385
Pv_Sal1_chr11	1557900	1557901	+	f44ba1bc-ea48-4f30-9a3c-302f55940c2e	414	415	.	.	+	TTGACGCAA	59	0.230769	0.965005
Pv_Sal1_chr10	47160	47161	-	f5deac30-a714-4b3b-aa2a-0b2df3d6035c	634	635	.	.	+	ATTACAGCT	75	0.779661	0.998508
Pv_Sal1_chr06	660850	660851	-	fd66e503-7973-4c1c-b7d2-97a775227cec	1537	1538	.	.	+	ATGTCCACG	379	0.0679348	0.997763
Pv_Sal1_chr13	15007	15008	-	fd9413a8-1ba7-4889-89ad-21173473fa9e	523	524	.	.	+	AAAACAAAA	80	0.793103	0.977786
Pv_Sal1_chr06	213170	213171	-	fec99a17-9a07-4297-abb2-4691a997495a	551	552	.	.	+	CCCGCGAGG	54	0.72973	0.978113
Pv_Sal1_chr11	1770405	1770406	+	ffd95aea-5517-4e37-bd18-bfbf607ed144	261	262	.	.	+	GCATCGATA	34	0.724138	0.948481
Pv_Sal1_chr14	1767224	1767225	+	ffdd6d37-53dc-4ccf-8982-a48fbc03aa1e	56	57	.	.	+	CCCGCATAC	52	0.9375	0.958846
Pv_Sal1_chr03	477752	477753	-	PVX_000550.1	1139	1140	.	.	+	CCACCCTTC	60	0.166667	0.942128
Pv_Sal1_chr03	478040	478041	-	PVX_000550.1	851	852	.	.	+	TGCTCGGCC	50	0.709677	0.942356
Pv_Sal1_chr06	134954	134955	+	PVX_001783.1	429	430	.	.	+	TAAACGATT	22	0.222222	0.99281
Pv_Sal1_chr06	135150	135151	+	PVX_001783.1	625	626	.	.	+	CATGCCGAT	32	0.391304	0.99033
Pv_Sal1_chr04	119611	119612	-	PVX_002585.1	603	604	.	.	+	TTTGCGGTG	40	0.866667	0.974385
Pv_Sal1_chr04	470007	470008	-	PVX_003955.1	122	123	.	.	+	GTCGCGAAG	20	0.5625	0.968376
Pv_Sal1_chr04	469218	469219	-	PVX_003955.1	339	340	.	.	+	CCCGCGGCG	29	0.956522	0.994188
Pv_Sal1_chr10	47160	47161	-	PVX_079725.1	853	854	.	.	+	ATTACAGCT	76	0.783333	0.998609
Pv_Sal1_chr10	667591	667592	-	PVX_080425.1	1378	1379	.	.	+	TGCTCTGCG	48	0.5	0.941744
Pv_Sal1_chr10	739657	739658	+	PVX_080520.1	627	628	.	.	+	TATGCTAAC	24	0.944444	0.996133
Pv_Sal1_chr12	361955	361956	-	PVX_083150.1	1737	1738	.	.	+	ACGGCGAAC	33	0.730769	0.987959
Pv_Sal1_chr12	257648	257649	-	PVX_083275.1	1023	1024	.	.	+	AGACCTTTT	90	0.153846	0.997811
Pv_Sal1_chr12	258152	258153	-	PVX_083275.1	753	754	.	.	+	CACGCGGCC	92	0.647887	0.97667
Pv_Sal1_chr13	128329	128330	-	PVX_084260.1	1326	1327	.	.	+	TGTTCCTTA	90	0.0337079	0.920185
Pv_Sal1_chr13	129030	129031	-	PVX_084260.1	882	883	.	.	+	TGATCCCCA	26	0.636364	0.952877
Pv_Sal1_chr13	282594	282595	-	PVX_084420.1	1242	1243	.	.	+	AATGCTTTA	92	0.553846	0.924685
Pv_Sal1_chr13	1161360	1161361	+	PVX_085420.1	653	654	.	.	+	ACGACACAG	26	0.857143	0.997639
Pv_Sal1_chr05	1247666	1247667	-	PVX_090230.1	637	638	.	.	+	CGTACGTAG	102	0.589041	0.952378
Pv_Sal1_chr13	1823557	1823558	+	PVX_086090.1	1021	1022	.	.	+	ACACCCCCT	24	0.368421	0.958252
Pv_Sal1_chr13	1932103	1932104	-	PVX_086225.1	449	450	.	.	+	TCCACGCAG	21	0.285714	0.911922
Pv_Sal1_chr07	1248811	1248812	+	PVX_087095.1	1024	1025	.	.	+	CCCACTTCG	61	0.918919	0.997605
Pv_Sal1_chr07	1248613	1248614	+	PVX_087095.1	826	827	.	.	+	TGTACGTGG	76	0.66	0.980304
Pv_Sal1_chr01	207680	207681	-	PVX_087830.1	1122	1123	.	.	+	GCTACAAAC	31	0.904762	0.961868
Pv_Sal1_chr01	317923	317924	-	PVX_087960.1	1018	1019	.	.	+	TTGTCATAC	24	0.733333	0.953562
Pv_Sal1_chr01	317675	317676	-	PVX_087960.1	1266	1267	.	.	+	TCTACGTGG	54	0.525	0.962415
Pv_Sal1_chr01	317465	317466	-	PVX_087960.1	1476	1477	.	.	+	GGCACAGAG	44	0.833333	0.985252
Pv_Sal1_chr05	182134	182135	-	PVX_088955.1	664	665	.	.	+	CTGGCCTGC	64	0.5	0.952018
Pv_Sal1_chr05	181648	181649	-	PVX_088955.1	996	997	.	.	+	TTTGCGCCT	31	0.708333	0.988081
Pv_Sal1_chr05	672006	672007	+	PVX_089570.1	1069	1070	.	.	+	TCAGCTGCT	38	0.565217	0.911206
Pv_Sal1_chr05	673387	673388	+	PVX_089570.1	1580	1581	.	.	+	AGAGCACAG	76	0.382353	0.986971
Pv_Sal1_chr05	800522	800523	-	PVX_089750.1	886	887	.	.	+	TGTGCAAAT	21	0.75	0.981541
Pv_Sal1_chr05	958662	958663	+	PVX_089940.1	548	549	.	.	+	ATTACGCTT	40	0.78125	0.989804
Pv_Sal1_chr05	958868	958869	+	PVX_089940.1	754	755	.	.	+	TAAACTGAA	45	0.974359	0.995655
Pv_Sal1_chr09	361610	361611	+	PVX_091250.1	364	365	.	.	+	TACGCAGCT	47	0.292683	0.963707
Pv_Sal1_chr09	1811572	1811573	-	PVX_092905.1	931	932	.	.	+	ACAGCGCCT	120	0.395604	0.956481
Pv_Sal1_chr10	947646	947647	+	PVX_098045.1	1666	1667	.	.	+	GGCGCGCGG	233	0.593939	0.944765
Pv_Sal1_chr09	953871	953872	-	PVX_091925.1	424	425	.	.	+	TTTGCATTT	23	0.75	0.902239
Pv_Sal1_chr09	1685726	1685727	-	PVX_092735.1	557	558	.	.	+	GCAACATCG	22	0.6	0.915906
Pv_Sal1_chr09	1812833	1812834	-	PVX_092905.1	484	485	.	.	+	ATGACTGTT	24	0.611111	0.95596
Pv_Sal1_chr08	300985	300986	-	PVX_094510.1	767	768	.	.	+	CTGTCGCCC	60	0.837838	0.94525
Pv_Sal1_chr08	300915	300916	-	PVX_094510.1	837	838	.	.	+	ACGACACGC	57	0.578947	0.950318
Pv_Sal1_chr08	300847	300848	-	PVX_094510.1	905	906	.	.	+	CAAACTGAC	45	1	0.993426
Pv_Sal1_chr08	875453	875454	-	PVX_095190.1	950	951	.	.	+	TGTGCTGCG	22	0.75	0.962187
Pv_Sal1_chr03	696649	696650	+	PVX_096195.1	1319	1320	.	.	+	GTGACGAGC	29	0.458333	0.990748
Pv_Sal1_chr10	947314	947315	+	PVX_098045.1	1334	1335	.	.	+	GCTACGCGG	81	0.491803	0.939899
Pv_Sal1_chr07	452109	452110	-	PVX_099015.1	1036	1037	.	.	+	ACCGCTGGT	40	0.5625	0.976705
Pv_Sal1_chr07	546395	546396	+	PVX_099145.1	513	514	.	.	+	CTCGCCCTA	33	0.45	0.974198
Pv_Sal1_chr07	547020	547021	+	PVX_099145.1	995	996	.	.	+	TGCACGCCC	70	0.320755	0.978512
Pv_Sal1_chr07	769437	769438	+	PVX_099430.1	789	790	.	.	+	GAAACTTAA	34	0.962963	0.931813
Pv_Sal1_chr07	1077441	1077442	+	PVX_099845.1	636	637	.	.	+	CACGCTGTC	25	0.45	0.9535
Pv_Sal1_chr07	1130226	1130227	-	PVX_099940.1	1091	1092	.	.	+	TAGACATTT	39	1	0.999964
Pv_Sal1_chr07	1130749	1130750	-	PVX_099940.1	568	569	.	.	+	TGCACATCT	45	0.892857	0.912605
Pv_Sal1_chr14	2310160	2310161	+	PVX_100695.1	862	863	.	.	+	CACGCAAAA	22	0.611111	0.992449
Pv_Sal1_chr14	2592294	2592295	+	PVX_101035.1	631	632	.	.	+	TTTGCAAAA	25	0.941176	0.983273
Pv_Sal1_chr14	2592525	2592526	+	PVX_101035.1	862	863	.	.	+	CACTCCTGT	21	0.2	0.988247
Pv_Sal1_chr11	1852705	1852706	-	PVX_113385.1	751	752	.	.	+	CACGCGGGG	68	0.4375	0.904856
Pv_Sal1_chr11	1770405	1770406	+	PVX_113490.1	158	159	.	.	+	GCATCGATA	30	0.846154	0.933034
Pv_Sal1_chr11	1770912	1770913	+	PVX_113490.1	426	427	.	.	+	TTTGCGCTG	57	0.787879	0.93819
Pv_Sal1_chr11	1437683	1437684	+	PVX_113860.1	1252	1253	.	.	+	GCAACGTGA	26	0.190476	0.902778
Pv_Sal1_chr11	1437710	1437711	+	PVX_113860.1	1279	1280	.	.	+	GCCACTCTA	29	0.636364	0.92389
Pv_Sal1_chr11	785421	785422	+	PVX_114600.1	583	584	.	.	+	AGCACACAT	23	0.75	0.948119
Pv_Sal1_chr11	525692	525693	-	PVX_114910.1	522	523	.	.	+	AAAACAAAA	24	0.736842	0.938243
Pv_Sal1_chr11	525564	525565	-	PVX_114910.1	650	651	.	.	+	AGCGCACTG	28	0.65	0.989869
Pv_Sal1_chr11	525356	525357	-	PVX_114910.1	858	859	.	.	+	TTTTCCTCA	28	0.28	0.971074
Pv_Sal1_chr11	380866	380867	-	PVX_115025.1	879	880	.	.	+	CGTGCAAAG	57	0.902439	0.992964
Pv_Sal1_chr11	332559	332560	-	PVX_115085.1	1011	1012	.	.	+	ACATCGCAT	93	0.866667	0.960689
Pv_Sal1_chr11	139639	139640	-	PVX_115335.1	869	870	.	.	+	GCCGCCGGC	20	0.4	0.916937
Pv_Sal1_chr12	2428752	2428753	+	PVX_118115.1	270	271	.	.	+	GCGACAGCG	159	0.705882	0.994604
Pv_Sal1_chr12	2429083	2429084	+	PVX_118115.1	363	364	.	.	+	GTTGCGAGT	195	0.774194	0.989152
Pv_Sal1_chr12	1218849	1218850	+	PVX_116700.1	759	760	.	.	+	ATCGCATTA	28	0.944444	0.924451
Pv_Sal1_chr12	1837240	1837241	+	PVX_117370.1	611	612	.	.	+	CACGCATAT	38	0.892857	0.995538
Pv_Sal1_chr12	1879729	1879730	+	PVX_117440.1	663	664	.	.	+	TAGACTCAA	28	0.888889	0.999677
Pv_Sal1_chr12	2159898	2159899	+	PVX_117805.1	500	501	.	.	+	CTTGCTGGT	51	0.657895	0.948909
Pv_Sal1_chr12	2428477	2428478	+	PVX_118115.1	153	154	.	.	+	GCCGCGACG	82	0.892857	0.91787
Pv_Sal1_chr08	1541483	1541484	-	PVX_119345.1	494	495	.	.	+	CTCGCTGTG	20	0.846154	0.978608
Pv_Sal1_chr08	1228975	1228976	-	PVX_119740.1	627	628	.	.	+	GCGGCGGTT	20	0.9375	0.975957
Pv_Sal1_chr14	119949	119950	-	PVX_121935.1	2005	2006	.	.	+	TTTCCTGCG	22	0.545455	0.999849
Pv_Sal1_chr14	806712	806713	+	PVX_122710.1	731	732	.	.	+	ACTGCAAAG	21	0.941176	0.976728
Pv_Sal1_chr14	1428973	1428974	+	PVX_123410.1	1129	1130	.	.	+	CTCACGTGT	87	0.171429	0.949781
Pv_Sal1_chr14	1428775	1428776	+	PVX_123410.1	931	932	.	.	+	GTTACGTTT	76	0.913043	0.983337
Pv_Sal1_chr14	1767856	1767857	-	PVX_123770.1	1337	1338	.	.	+	AGTACGTAT	29	0.8	0.995062
Pv_Sal1_chr14	2098677	2098678	-	PVX_124155.1	586	587	.	.	+	AGCGCCCTA	54	0.377778	0.958649
Pv_Sal1_chr07	1141041	1141042	+	0c4447e4-c664-4d21-8781-fe980881464e	870	871	.	.	+	CCCGCTCGT	121	0.640625	0.904398
Pv_Sal1_chr10	1083323	1083324	+	02c35815-6332-4966-a71a-dddf8ec03261	1032	1033	.	.	+	ACCGCAAAC	47	1	0.983371
Pv_Sal1_chr10	1058372	1058373	+	0468e794-39dc-46b6-b297-9d14c58d3c1c	1227	1228	.	.	+	TGCACGTTC	25	0.666667	0.946982
Pv_Sal1_chr10	1058575	1058576	+	0468e794-39dc-46b6-b297-9d14c58d3c1c	1430	1431	.	.	+	CCTGCACAC	33	0.538462	0.913904
Pv_Sal1_chr10	1326346	1326347	-	0490023b-b3cb-400b-b76f-89bbc9da4578	711	712	.	.	+	ATTGCTGAT	22	0.928571	0.964287
Pv_Sal1_chr12	131624	131625	+	0756e77e-b4d7-4f8c-8a4b-83fcc50cc7ed	149	150	.	.	+	GACACACCA	29	0.192308	0.93082
Pv_Sal1_chr11	914707	914708	+	0bc21d05-d9dc-4ab7-ad08-4fb3510be09b	178	179	.	.	+	TGTGCGCGG	29	0.736842	0.948145
Pv_Sal1_chr07	1140395	1140396	+	0c4447e4-c664-4d21-8781-fe980881464e	224	225	.	.	+	ACTGCATCG	20	0.8	0.924082
Pv_Sal1_chr07	1140732	1140733	+	0c4447e4-c664-4d21-8781-fe980881464e	561	562	.	.	+	CCTGCTCGG	74	0.698113	0.98678
Pv_Sal1_chr14	2714744	2714745	+	0cd86d71-58f3-4595-ac88-a329eef8e76a	1501	1502	.	.	+	TATGCGTTT	77	0.7	0.986584
Pv_Sal1_chr08	1013638	1013639	-	0d742543-0a9f-4d79-90a3-c4b100cd5e37	1249	1250	.	.	+	CCTGCGTGT	32	0.636364	0.946828
Pv_Sal1_chr07	1041526	1041527	-	0f712093-7ce9-4446-b4d8-fef494bc172b	1337	1338	.	.	+	TTATCTTCA	31	0.357143	0.947225
Pv_Sal1_chr07	1041865	1041866	-	0f712093-7ce9-4446-b4d8-fef494bc172b	998	999	.	.	+	TTTGCGGTG	35	0.862069	0.98074
Pv_Sal1_chr06	670658	670659	+	122378cb-6f31-488f-b0cc-1d5c36eb4319	98	99	.	.	+	TTTCCCGCC	33	0.241379	0.943986
Pv_Sal1_chr11	361861	361862	-	12f20908-5096-4907-8bf3-313efa8998da	1543	1544	.	.	+	TTCGCGCAA	34	0.777778	0.996511
Pv_Sal1_chr07	844902	844903	+	167c3a24-99fa-494e-aa15-d156c5cc82af	183	184	.	.	+	CCAGCATAT	27	0.666667	0.933898
Pv_Sal1_chr07	844731	844732	+	167c3a24-99fa-494e-aa15-d156c5cc82af	12	13	.	.	+	CGTACGTAT	21	0.692308	0.936866
Pv_Sal1_chr12	501991	501992	-	183f7b60-0186-4e51-b286-19ba485627cc	1220	1221	.	.	+	GCTGCTACT	24	0.722222	0.98931
Pv_Sal1_chr12	2242793	2242794	+	18a3e2e5-ef42-445a-b8c0-eaa8565145a9	280	281	.	.	+	GTCCCACCC	109	0.189474	0.971111
Pv_Sal1_chr06	663908	663909	-	1c02f3c3-8c8f-469b-bcd1-4f00a4e7d985	652	653	.	.	+	TGATCAAGT	1414	0.858576	0.973646
Pv_Sal1_chr11	1060323	1060324	-	18d80039-8549-4e81-b981-4f8e3e28c68e	403	404	.	.	+	CACGCAGAG	40	0.5	0.906024
Pv_Sal1_chr13	1811089	1811090	-	1b4a2508-ab48-4f9f-9695-1011056fadfc	1681	1682	.	.	+	GCTGCTGCC	49	0.703704	0.915667
Pv_Sal1_chr13	1810685	1810686	-	1b4a2508-ab48-4f9f-9695-1011056fadfc	2085	2086	.	.	+	CGCACAATC	72	0.960784	0.965301
Pv_Sal1_chr09	535234	535235	+	1cf721ae-abc4-4659-8bc9-e8fa8be8357b	109	110	.	.	+	GTAGCGGCG	27	0.8	0.917161
Pv_Sal1_chr09	535471	535472	+	1cf721ae-abc4-4659-8bc9-e8fa8be8357b	346	347	.	.	+	CCCGCGACT	34	0.84	0.954182
Pv_Sal1_chr07	703387	703388	+	1d820df2-6cac-4e05-80b3-ff8b63da26b4	306	307	.	.	+	CACGCAGGC	20	0.75	0.990547
Pv_Sal1_chr06	660376	660377	+	210362bb-0c40-4134-9526-8e576e6bda06	191	192	.	.	+	TGCACATGG	20	0.705882	0.932581
Pv_Sal1_chr14	1428775	1428776	+	212870b2-d5b1-4996-91f3-5f354c858dee	798	799	.	.	+	GTTACGTTT	76	0.913043	0.983337
PVAD80_MIT	2280	2281	-	27dfa0b9-c4ad-47ee-994d-5000fbfcab83	502	503	.	.	+	ACAACTGAA	28	1	0.986686
PVAD80_MIT	2054	2055	-	27dfa0b9-c4ad-47ee-994d-5000fbfcab83	728	729	.	.	+	TATACTGGC	31	0.954545	0.949732
Pv_Sal1_chr12	1049902	1049903	+	28718aa6-360f-42bc-bda5-7c34b99dc034	395	396	.	.	+	TTCACGAGT	26	0.666667	0.999896
Pv_Sal1_chr05	208782	208783	-	28dd125c-f315-4f49-bb31-f1a5b17cbd0b	1423	1424	.	.	+	CACGCGAAC	30	0.565217	0.991811
Pv_Sal1_chr10	672578	672579	+	2f28a3bc-af2b-41b3-a5c0-36e956f8a6be	251	252	.	.	+	CCCCCCTCC	21	0.0952381	0.941153
Pv_Sal1_chr06	663663	663664	-	51fe2dbd-fe89-4b56-b92f-1b51dbca4b99	1382	1383	.	.	+	GCTCCGCGT	1292	0.148333	0.954666
Pv_Sal1_chr09	1758533	1758534	+	3309f45e-6cb3-4263-ad49-323fd60a6259	296	297	.	.	+	ACCACAGGT	23	0.4	0.919115
Pv_Sal1_chr06	52876	52877	+	38800f8f-0947-4687-97b9-9d92383be2b5	242	243	.	.	+	CCAGCAAAC	31	0.818182	0.99922
Pv_Sal1_chr06	334677	334678	-	3acf22c9-cfd2-4153-92ec-c3e4d2f6d697	1093	1094	.	.	+	TTCCCCATC	30	0.25	0.987677
Pv_Sal1_chr01	672349	672350	+	3b64911f-45a0-4edd-bb1f-66f9d7dfa169	1353	1354	.	.	+	CAATCAACT	46	0.34375	0.99011
Pv_Sal1_chr09	1211434	1211435	+	444122d7-8684-4145-bb8a-e8ef4ae71e70	156	157	.	.	+	CGGGCTTGC	98	0.743243	0.989819
Pv_Sal1_chr05	1236415	1236416	+	44805531-61cf-466f-93ea-c64a22001ba4	393	394	.	.	+	CACGCAGAT	35	0.384615	0.929994
Pv_Sal1_chr14	2956170	2956171	-	453d1754-68e1-47a7-9b81-5dbdcd23afdf	1063	1064	.	.	+	TACACTTTA	31	0.333333	0.967663
Pv_Sal1_chr09	698687	698688	-	463a0d40-0003-4369-baa9-286a06d4f3a1	139	140	.	.	+	ACGGCGCAG	34	0.730769	0.977463
Pv_Sal1_chr09	698655	698656	-	463a0d40-0003-4369-baa9-286a06d4f3a1	171	172	.	.	+	CCAGCGGCT	35	0.68	0.949799
Pv_Sal1_chr09	698532	698533	-	463a0d40-0003-4369-baa9-286a06d4f3a1	294	295	.	.	+	CCTGCGTTT	39	0.90625	0.969663
Pv_Sal1_chr14	1089826	1089827	+	463e73b5-8a62-439f-8313-8194a29bec8f	500	501	.	.	+	AGTGCACAA	20	0.666667	0.912957
Pv_Sal1_chr14	1090304	1090305	+	463e73b5-8a62-439f-8313-8194a29bec8f	978	979	.	.	+	CCCTCAAAT	66	0.172414	0.982465
Pv_Sal1_chr14	2852797	2852798	-	48590c67-718a-4b75-acd2-0648afd51a0d	1056	1057	.	.	+	GCATCGCAA	35	0.52	0.935713
Pv_Sal1_chr10	13971	13972	-	4a9c5c1a-e6e8-4bba-8837-98925b6b6ee4	535	536	.	.	+	TAGTCATAT	43	0.5	0.900915
Pv_Sal1_chr10	557494	557495	-	4bb24c63-2c55-42b2-837f-2ed78ddc318b	506	507	.	.	+	ATGTCTGCA	21	0.833333	0.944458
Pv_Sal1_chr10	557270	557271	-	4bb24c63-2c55-42b2-837f-2ed78ddc318b	730	731	.	.	+	TTTCCATCT	20	0.210526	0.999504
Pv_Sal1_chr06	663771	663772	-	51fe2dbd-fe89-4b56-b92f-1b51dbca4b99	1274	1275	.	.	+	CCTCCATGT	1773	0.0477022	0.975681
Pv_Sal1_chr08	1465741	1465742	+	58cc3c3b-bf14-44f5-a613-c9519c3b5071	229	230	.	.	+	TACGCGTTA	138	0.460177	0.949539
Pv_Sal1_chr02	251094	251095	-	682b54f0-cb47-4ba0-be36-ceb4d39cd363	1231	1232	.	.	+	ACAGCCTTT	121	0.655556	0.952721
Pv_Sal1_chr14	1684259	1684260	+	5243ef94-01ab-439a-860a-54bb8cbca09b	611	612	.	.	+	CTCACGAAG	46	0.882353	0.970061
Pv_Sal1_chr10	8826	8827	-	539c7ab2-473e-470c-95eb-406f1530ee35	973	974	.	.	+	GATCCGTAA	34	0.464286	0.996322
Pv_Sal1_chr03	805878	805879	+	57772e56-18df-4939-981f-bbf79002a7ce	419	420	.	.	+	ATTGCAATA	43	0.764706	0.996326
Pv_Sal1_chr12	1772051	1772052	-	580a5c3e-69b3-485b-96b0-87c8a288bba8	1089	1090	.	.	+	CATGCATGG	25	0.454545	0.939067
Pv_Sal1_chr12	1771744	1771745	-	580a5c3e-69b3-485b-96b0-87c8a288bba8	1396	1397	.	.	+	ACAACTGAG	46	0.84375	0.979044
Pv_Sal1_chr05	647366	647367	+	583220be-0ec8-45d1-8b98-2f63767d557a	217	218	.	.	+	GCTGCTGCT	26	0.842105	0.985864
Pv_Sal1_chr08	1085282	1085283	-	58472948-5870-48cd-8dbf-026fedaf85fd	502	503	.	.	+	TGCGCGGTC	22	0.533333	0.904696
Pv_Sal1_chr10	882159	882160	-	5a7eecdb-b20c-4159-8c40-d20b1d6efbe9	750	751	.	.	+	CCTGCAAAA	59	0.869565	0.995949
Pv_Sal1_chr14	483348	483349	+	5d2482f6-b2ac-426a-9319-63ad2bddf970	163	164	.	.	+	GTAACATCT	25	0.9	0.969337
Pv_Sal1_chr14	483644	483645	+	5d2482f6-b2ac-426a-9319-63ad2bddf970	459	460	.	.	+	TTACCTTCG	27	0.307692	0.994795
Pv_Sal1_chr14	139979	139980	-	6002e804-8293-43af-84d4-7d48aef68961	459	460	.	.	+	TAGACAATT	32	0.586207	0.987173
Pv_Sal1_chr12	258152	258153	-	629d23ad-0d2f-4ab4-85c9-fe3fd2fcb359	554	555	.	.	+	CACGCGGCC	60	0.714286	0.989577
Pv_Sal1_chr12	257649	257650	-	629d23ad-0d2f-4ab4-85c9-fe3fd2fcb359	823	824	.	.	+	AAGACCTTT	63	0.157895	0.998339
Pv_Sal1_chr12	257610	257611	-	629d23ad-0d2f-4ab4-85c9-fe3fd2fcb359	862	863	.	.	+	GCACCGTTT	47	0.421053	0.998093
Pv_Sal1_chr09	481696	481697	-	6639674f-ec50-4f9a-8cd5-3c852fc62a93	1153	1154	.	.	+	GCCGCTTTG	43	0.4	0.967766
Pv_Sal1_chr02	251491	251492	-	682b54f0-cb47-4ba0-be36-ceb4d39cd363	834	835	.	.	+	CCAACTGGA	45	0.861111	0.97437
Pv_Sal1_chr13	15007	15008	-	694c67a7-b120-41ca-9a6a-fb6038442eaf	320	321	.	.	+	AAAACAAAA	69	0.816327	0.970161
Pv_Sal1_chr05	296278	296279	-	69b959db-cac7-4208-9c81-68236af6ed06	1216	1217	.	.	+	TCAACAAGT	62	0.981132	0.999392
Pv_Sal1_chr05	296117	296118	-	69b959db-cac7-4208-9c81-68236af6ed06	1377	1378	.	.	+	ATCCCCACA	67	0.271186	0.981238
Pv_Sal1_chr12	1845858	1845859	-	6a27cb03-721b-441d-90e6-83161907683f	912	913	.	.	+	TGCACGTAA	25	0.785714	0.954785
Pv_Sal1_chr14	932453	932454	+	6a7a7bb1-8a33-424a-9fa8-759959da45bc	831	832	.	.	+	CATGCCGAA	56	0.386364	0.996085
Pv_Sal1_chr09	115871	115872	+	6aff31d8-ec26-4314-8b97-14423c1f2445	1502	1503	.	.	+	TTCCCTTTT	26	0.28	0.992403
Pv_Sal1_chr10	760229	760230	-	6c3065be-4a7e-428d-8fc7-643e2d69cab9	1074	1075	.	.	+	TACGCGAAC	44	0.470588	0.962607
Pv_Sal1_chr10	760129	760130	-	6c3065be-4a7e-428d-8fc7-643e2d69cab9	1174	1175	.	.	+	GCGGCGAAT	65	0.86	0.990134
Pv_Sal1_chr10	759926	759927	-	6c3065be-4a7e-428d-8fc7-643e2d69cab9	1377	1378	.	.	+	ATCGCGCTG	41	0.666667	0.925884
Pv_Sal1_chr10	760351	760352	-	6c3065be-4a7e-428d-8fc7-643e2d69cab9	952	953	.	.	+	TGCACACTT	21	0.928571	0.9198
Pv_Sal1_chr06	663757	663758	-	6cf7a427-238e-47a6-a67b-4d8b1337e8d9	959	960	.	.	+	TACTCCTTT	1747	0.025731	0.995275
Pv_Sal1_chr06	498992	498993	+	6d99b63a-fabc-4a7a-9be3-918427564517	343	344	.	.	+	TCTCCGGGG	57	0.319149	0.981503
Pv_Sal1_chr13	1147897	1147898	+	6eca9edb-5e64-4986-96a7-2e0b77d14712	119	120	.	.	+	CGCGCGGGG	43	0.617647	0.992981
Pv_Sal1_chr13	1147845	1147846	+	6eca9edb-5e64-4986-96a7-2e0b77d14712	67	68	.	.	+	TGAGCAGCT	46	0.6	0.947769
Pv_Sal1_chr11	533989	533990	-	6ecf8347-d9d4-4868-98c8-68d40d7d8363	1372	1373	.	.	+	TGGTCCAGC	81	0.426471	0.98634
Pv_Sal1_chr12	2055225	2055226	-	7929eec6-f78a-4cb4-a4ea-b8ef15d5d3ab	2147	2148	.	.	+	CCATCGCAT	109	0.585714	0.940885
Pv_Sal1_chr12	2054888	2054889	-	7929eec6-f78a-4cb4-a4ea-b8ef15d5d3ab	2484	2485	.	.	+	TTCCCCTCC	189	0.225	0.958585
Pv_Sal1_chr14	2782641	2782642	+	7bc48328-caca-4e3d-8bb5-6cb40bc2ad1c	176	177	.	.	+	AGCGCTTTT	216	0.4875	0.917438
Pv_Sal1_chr05	1247302	1247303	-	863f491a-7667-4b16-96d4-f596e42def63	1108	1109	.	.	+	CATGCATTG	234	0.522989	0.964198
Pv_Sal1_chr05	1247503	1247504	-	863f491a-7667-4b16-96d4-f596e42def63	907	908	.	.	+	GTTCCGTCC	202	0.510949	0.904014
Pv_Sal1_chr05	208824	208825	-	7780d268-fe11-42fb-a07f-7f961c80d284	1010	1011	.	.	+	TACGCTAGA	60	0.744186	0.985093
Pv_Sal1_chr14	139882	139883	-	77d88626-7ce2-43a8-869e-6f5e1aed8eb8	1122	1123	.	.	+	ATTACTCTC	30	0.823529	0.940295
Pv_Sal1_chr05	671974	671975	+	7c3af468-c633-4120-96f1-57e9a9da80ec	407	408	.	.	+	TACGCGAGG	26	0.4	0.944042
Pv_Sal1_chr14	2444767	2444768	-	7f92f93f-0445-4d0a-a736-5f46983e0171	1081	1082	.	.	+	CACGCGCGC	21	0.571429	0.91107
Pv_Sal1_chr14	2444359	2444360	-	7f92f93f-0445-4d0a-a736-5f46983e0171	1489	1490	.	.	+	TCAACAGCT	29	0.958333	0.982816
Pv_Sal1_chr12	258500	258501	-	8330fc0f-8e01-4acc-a4f9-7639f13bccf7	538	539	.	.	+	GACGCAAGT	34	0.444444	0.982187
Pv_Sal1_chr12	257740	257741	-	8330fc0f-8e01-4acc-a4f9-7639f13bccf7	816	817	.	.	+	GCAACATAA	85	0.777778	0.978797
Pv_Sal1_chr12	257611	257612	-	8330fc0f-8e01-4acc-a4f9-7639f13bccf7	945	946	.	.	+	TGCACCGTT	39	0.259259	0.993539
Pv_Sal1_chr12	635037	635038	+	86661817-b390-4931-bb99-cf680fed4d93	144	145	.	.	+	TGGGCAGCT	62	0.955556	0.994632
PVAD80_MIT	1005	1006	-	87dc6f2d-d439-47a4-9139-492deeff8ea2	249	250	.	.	+	CGTCCTGCA	151	0.65942	0.999988
Pv_Sal1_chr13	14853	14854	-	8f9a9138-77e9-4391-8f45-b53049d59dd1	1923	1924	.	.	+	ATAACGATA	224	0.520958	0.990363
Pv_Sal1_chr10	1082008	1082009	+	872d8490-8de2-4dcb-a987-b399598b649d	149	150	.	.	+	GGATCCCTC	26	0.2	0.92814
Pv_Sal1_chr10	1082464	1082465	+	872d8490-8de2-4dcb-a987-b399598b649d	403	404	.	.	+	ACGTCTTAG	42	0.393939	0.997644
PVAD80_MIT	896	897	-	87dc6f2d-d439-47a4-9139-492deeff8ea2	358	359	.	.	+	TGAGCACCT	135	0.0967742	0.904095
Pv_Sal1_chr04	446339	446340	-	89f4c36f-8f54-4601-a0a5-8b73774906f0	238	239	.	.	+	TATGCAATG	20	0.533333	0.967264
Pv_Sal1_chr14	1842780	1842781	+	8bf56a00-a9c7-44ab-b78e-c960b4bebedf	318	319	.	.	+	TGCGCGGCC	32	0.363636	0.933114
Pv_Sal1_chr01	312876	312877	+	8c779425-537d-4cda-bb60-563291d10d30	277	278	.	.	+	AAAACTGTA	24	1	0.974427
Pv_Sal1_chr12	2429426	2429427	+	8c7c232e-5b4d-4c41-9f0b-3a724e13c807	500	501	.	.	+	TCCACCACT	103	0.0990099	0.984418
Pv_Sal1_chr12	287543	287544	+	910b76e5-88bc-4551-9055-ec081856efbe	241	242	.	.	+	ATCGCTCTC	26	0.7	0.946226
Pv_Sal1_chr12	287831	287832	+	910b76e5-88bc-4551-9055-ec081856efbe	529	530	.	.	+	TGAGCACAC	36	0.444444	0.997487
Pv_Sal1_chr07	955405	955406	-	93170896-7522-4e36-a4ab-5a87b8927508	1070	1071	.	.	+	GGAGCAACG	29	0.5	0.977635
Pv_Sal1_chr10	786297	786298	-	9556aaf2-93ae-4705-970b-6e071065d820	1375	1376	.	.	+	AAACCCACA	43	0.5	0.99675
Pv_Sal1_chr13	125220	125221	-	983b8d35-879d-4151-bed8-89c3a2a83bd0	845	846	.	.	+	CTCGCAGCT	20	0.764706	0.973584
Pv_Sal1_chr07	452330	452331	-	9af38d30-a131-438e-b235-3fcb67341dad	1090	1091	.	.	+	ATCGCTGTA	36	1	0.997875
Pv_Sal1_chr09	1148822	1148823	-	a080e8f4-4638-44e3-ad4a-e669d4f388e8	1195	1196	.	.	+	TTTTCCCTC	35	0.652174	0.997377
Pv_Sal1_chr09	1148633	1148634	-	a080e8f4-4638-44e3-ad4a-e669d4f388e8	1384	1385	.	.	+	CCTGCTAGC	57	0.742857	0.949471
Pv_Sal1_chr09	1148431	1148432	-	a080e8f4-4638-44e3-ad4a-e669d4f388e8	1586	1587	.	.	+	CACTCCGTC	64	0.22807	0.992575
Pv_Sal1_chr09	481591	481592	-	a0f6c76b-0c05-4fb5-8777-61bc6eab8b30	896	897	.	.	+	GACGCACGT	23	0.142857	0.991973
Pv_Sal1_chr06	213606	213607	-	aeee8c4e-561e-4183-ae0c-37cdbfe30690	1308	1309	.	.	+	GCGGCGCCA	55	0.55814	0.985574
Pv_Sal1_chr13	33443	33444	-	afc158ab-1d41-47e9-866f-f757f4ba0cee	1334	1335	.	.	+	TCAACATTC	33	0.833333	0.931646
Pv_Sal1_chr06	535559	535560	-	b2d0b887-0864-4647-ad5b-d3a5ce238e7d	314	315	.	.	+	CACGCGGTG	22	0.526316	0.997287
Pv_Sal1_chr14	2092054	2092055	-	b3b90bc5-8e79-41d1-8fa2-fc098214e72d	1174	1175	.	.	+	CGAGCAGCG	68	0.52	0.954578
Pv_Sal1_chr14	2091823	2091824	-	b3b90bc5-8e79-41d1-8fa2-fc098214e72d	1405	1406	.	.	+	CTCGCTGGA	88	0.938462	0.998373
Pv_Sal1_chr14	2091721	2091722	-	b3b90bc5-8e79-41d1-8fa2-fc098214e72d	1507	1508	.	.	+	CTTACCGCG	73	0.222222	0.900557
Pv_Sal1_chr13	1811089	1811090	-	b4c01c15-360b-4e2e-ba4c-87b7333083f0	251	252	.	.	+	GCTGCTGCC	41	0.708333	0.933949
Pv_Sal1_chr13	1810689	1810690	-	b4c01c15-360b-4e2e-ba4c-87b7333083f0	651	652	.	.	+	TTTCCGCAC	66	0.118644	0.915387
Pv_Sal1_chr12	501917	501918	-	baa8112d-39d8-4d20-a565-12aba04c7c2c	195	196	.	.	+	CCGACCGAA	21	0.9375	0.990928
Pv_Sal1_chr11	1799999	1800000	-	bb36b173-0c52-4739-bfc4-e648bf23e867	429	430	.	.	+	GTTGCTGCA	21	0.857143	0.99205
Pv_Sal1_chr11	1799627	1799628	-	bb36b173-0c52-4739-bfc4-e648bf23e867	801	802	.	.	+	ATTTCCCCG	48	0.516129	0.958335
Pv_Sal1_chr11	1799528	1799529	-	bb36b173-0c52-4739-bfc4-e648bf23e867	900	901	.	.	+	GAGCCTGGC	41	0.2	0.972084
Pv_Sal1_chr03	864486	864487	+	bc10ec12-507c-4081-9fbf-9a7e37d1b256	1487	1488	.	.	+	GCTACATTG	26	0.85	0.968332
Pv_Sal1_chr03	350383	350384	-	bd427589-f053-4784-bc9c-8465d28dd4e1	1218	1219	.	.	+	CACCCAGAA	64	0.479167	0.998072
Pv_Sal1_chr03	385430	385431	-	c48394a2-3bb5-4951-8cb3-e37941a0bfef	501	502	.	.	+	AGTGCTGAC	36	0.538462	0.950012
Pv_Sal1_chr12	2946759	2946760	+	c4afec47-e1c5-46d6-aa22-3b48f7236250	1077	1078	.	.	+	CACGCGAAA	58	0.586957	0.960441
Pv_Sal1_chr13	83485	83486	-	c68127d8-d0e0-456c-9a63-21e7a536dc50	1005	1006	.	.	+	CACGCATAC	31	0.44	0.920839
Pv_Sal1_chr06	383504	383505	+	c93bf390-d4c6-4db6-a1a7-fa65ae4ea9b6	78	79	.	.	+	TGTGCAGTT	23	0.578947	0.965604
Pv_Sal1_chr11	1185178	1185179	-	cac21f42-1ba3-4f75-b9cb-2558b2f037fe	1123	1124	.	.	+	CACGCGCAT	48	0.368421	0.941715
Pv_Sal1_chr12	865416	865417	-	cb3d4814-c8db-4ec8-a5cb-f59c0dadd136	1324	1325	.	.	+	CCCACGCGA	29	0.52381	0.941326
Pv_Sal1_chr14	2459794	2459795	+	cb3dead3-9abb-4ce6-9edb-c071a9e56666	2092	2093	.	.	+	CAGTCCTCC	23	0.857143	0.996555
Pv_Sal1_chr10	1083323	1083324	+	cb7a3cb6-4c9f-455b-a9b1-2d93588a72db	1070	1071	.	.	+	ACCGCAAAC	46	0.973684	0.989541
Pv_Sal1_chr01	112875	112876	+	cc522132-05af-402c-afb0-4d5c9430b4b1	458	459	.	.	+	ATTTCCCCC	31	0.227273	0.993781
Pv_Sal1_chr05	300466	300467	+	cdb00f33-4b7c-422f-9b5f-ea0e772df5b1	256	257	.	.	+	ACCACCGCG	106	0.08	0.922163
Pv_Sal1_chr10	1058553	1058554	+	ce8fdf56-2292-4695-82e1-0a843f504d8a	366	367	.	.	+	CCTGCGCTA	21	0.933333	0.977907
Pv_Sal1_chr05	1198323	1198324	+	cfe02201-25d0-471c-b74f-b63297701608	860	861	.	.	+	CCGGCGAAG	22	0.846154	0.931675
Pv_Sal1_chr08	914040	914041	-	d01f1912-2207-4a39-ba19-033012db67b7	444	445	.	.	+	CTCACTTGT	23	0.833333	0.903699
Pv_Sal1_chr07	1066799	1066800	+	d48d68a6-c3ce-41e0-bab0-a6bb9729ad1e	423	424	.	.	+	CCCGCGGCG	22	0.625	0.943679
Pv_Sal1_chr13	124931	124932	-	d7ad3ef0-b460-4c14-9e62-d664baa3ca7e	260	261	.	.	+	CCGACCGGC	34	0.692308	0.953186
Pv_Sal1_chr06	664122	664123	-	e40dac52-9830-43e4-a302-1efc0704df19	241	242	.	.	+	TTTACAAGT	384	0.944664	0.949766
Pv_Sal1_chr06	663664	663665	-	e40dac52-9830-43e4-a302-1efc0704df19	699	700	.	.	+	AGCTCCGCG	1187	0.151888	0.99905
Pv_Sal1_chr11	1290032	1290033	-	d83dbf11-4db2-4006-bd9d-37195cded572	1204	1205	.	.	+	AATACGCTG	35	0.310345	0.964823
Pv_Sal1_chr09	1811248	1811249	-	d8ffe284-3612-43aa-a69e-5d1a2cd95244	1026	1027	.	.	+	TTTACAAAA	47	0.966667	0.934803
Pv_Sal1_chr09	1811275	1811276	-	d8ffe284-3612-43aa-a69e-5d1a2cd95244	999	1000	.	.	+	CCCGCTGGG	66	0.707317	0.918573
Pv_Sal1_chr05	541019	541020	-	e452f8d0-012a-4dd6-b27c-422b272eccb4	1312	1313	.	.	+	TAAACCGAT	54	0.684211	0.904813
Pv_Sal1_chr12	576772	576773	+	e5b7176b-3a5c-4eb5-9d0b-fb3784855a0c	1574	1575	.	.	+	ACATCGACT	37	0.766667	0.973404
Pv_Sal1_chr13	128528	128529	-	e7e3a7f3-bfef-422b-b304-04ca8bdec4cf	555	556	.	.	+	GCAACTGTG	32	0.666667	0.966846
Pv_Sal1_chr08	1553355	1553356	-	e849e131-6bec-4a9d-97cf-7be803ff5fc9	1039	1040	.	.	+	TTTTCCGTG	60	0.0727273	0.913101
Pv_Sal1_chr08	1553241	1553242	-	e849e131-6bec-4a9d-97cf-7be803ff5fc9	1153	1154	.	.	+	CACTCTATC	28	0.571429	0.980167
Pv_Sal1_chr08	1553194	1553195	-	e849e131-6bec-4a9d-97cf-7be803ff5fc9	1200	1201	.	.	+	TTCGCCGAG	23	0.647059	0.914559
Pv_Sal1_chr08	1553686	1553687	-	e849e131-6bec-4a9d-97cf-7be803ff5fc9	708	709	.	.	+	CCCGCACGG	28	0.894737	0.936358
Pv_Sal1_chr07	848691	848692	+	e9a17c69-9911-43a8-bc69-448923054eda	1247	1248	.	.	+	GTACCTCTC	37	0.615385	0.959835
Pv_Sal1_chr12	2535121	2535122	+	ebe18d7f-f9c6-403e-bdca-47fcbbdd723c	220	221	.	.	+	TATGCACGT	20	0.733333	0.936115
Pv_Sal1_chr12	2535000	2535001	+	ebe18d7f-f9c6-403e-bdca-47fcbbdd723c	99	100	.	.	+	GATACGTAT	36	0.85	0.965322
Pv_Sal1_chr06	660794	660795	-	fd66e503-7973-4c1c-b7d2-97a775227cec	1593	1594	.	.	+	ACTCCCAAA	174	0.363014	0.995307
Pv_Sal1_chr13	15147	15148	-	fd9413a8-1ba7-4889-89ad-21173473fa9e	383	384	.	.	+	GTAACAAAA	113	0.671053	0.932369
Pv_Sal1_chr14	2491652	2491653	-	ee307b4f-f889-4350-b307-3bed87ade323	1192	1193	.	.	+	CAAACTGAA	89	0.968254	0.948187
Pv_Sal1_chr10	1003824	1003825	-	ee9221f2-f667-48c2-abcd-3c4dfe27422b	309	310	.	.	+	GACGCTGGA	21	0.294118	0.935655
Pv_Sal1_chr04	124127	124128	-	eeeb969c-34d1-4585-bfa9-b9020883cd64	1534	1535	.	.	+	TTTTCCCCA	46	0.548387	0.952021
Pv_Sal1_chr12	131453	131454	+	f2316880-8906-4b2a-af7b-1016cb793caa	1029	1030	.	.	+	ACAACAAGT	90	0.603175	0.986275
Pv_Sal1_chr12	131270	131271	+	f2316880-8906-4b2a-af7b-1016cb793caa	846	847	.	.	+	ACGACATTG	63	0.531915	0.94297
Pv_Sal1_chr02	402342	402343	+	f3fd0783-946d-4509-a444-43b4c334ee12	1177	1178	.	.	+	AACTCCCCG	57	0.347826	0.980121
Pv_Sal1_chr02	401940	401941	+	f3fd0783-946d-4509-a444-43b4c334ee12	775	776	.	.	+	ATGACCGAT	67	0.479167	0.929122
Pv_Sal1_chr10	47755	47756	-	f5deac30-a714-4b3b-aa2a-0b2df3d6035c	398	399	.	.	+	CCTGCAAAA	39	0.535714	0.989036
Pv_Sal1_chr06	660835	660836	-	fd66e503-7973-4c1c-b7d2-97a775227cec	1552	1553	.	.	+	TGTCCATGA	329	0.0506329	0.996722
Pv_Sal1_chr13	14710	14711	-	fd9413a8-1ba7-4889-89ad-21173473fa9e	820	821	.	.	+	TTTCCTTTT	217	0.0514019	0.99531
Pv_Sal1_chr06	213073	213074	-	fec99a17-9a07-4297-abb2-4691a997495a	648	649	.	.	+	CAAACTGAA	47	0.97619	0.994083
Pv_Sal1_chr11	1770415	1770416	+	ffd95aea-5517-4e37-bd18-bfbf607ed144	271	272	.	.	+	CCTGCTGAT	34	0.95	0.968995
Pv_Sal1_chr03	956151	956152	-	PVX_000005.1	1471	1472	.	.	+	TTGACTCAT	26	0.736842	0.964214
Pv_Sal1_chr03	477743	477744	-	PVX_000550.1	1148	1149	.	.	+	TAGACTTTC	47	0.953488	0.999995
Pv_Sal1_chr03	350442	350443	-	PVX_000725.1	1035	1036	.	.	+	TCGGCACAT	89	0.517241	0.971137
Pv_Sal1_chr03	350303	350304	-	PVX_000725.1	1174	1175	.	.	+	CCCACGAGT	41	0.548387	0.901034
Pv_Sal1_chr12	257801	257802	-	PVX_083275.1	870	871	.	.	+	CATGCGCGT	108	0.653333	0.953403
Pv_Sal1_chr04	469503	469504	-	PVX_003955.1	212	213	.	.	+	TATGCAACA	24	0.6875	0.981687
Pv_Sal1_chr04	469115	469116	-	PVX_003955.1	442	443	.	.	+	GTGACGAAG	34	0.416667	0.910214
Pv_Sal1_chr10	47182	47183	-	PVX_079725.1	831	832	.	.	+	CTGCCCAGA	52	0.282051	0.907587
Pv_Sal1_chr10	544289	544290	+	PVX_080275.1	358	359	.	.	+	TGCGCAAGC	22	0.8	0.930663
Pv_Sal1_chr10	667118	667119	-	PVX_080425.1	1851	1852	.	.	+	GTTGCAAGG	89	0.956522	0.997351
Pv_Sal1_chr12	362125	362126	-	PVX_083150.1	1567	1568	.	.	+	CGCGCAAAT	20	0.833333	0.936956
Pv_Sal1_chr12	257659	257660	-	PVX_083275.1	1012	1013	.	.	+	CTCACGAAT	85	0.254237	0.968108
Pv_Sal1_chr12	258500	258501	-	PVX_083275.1	653	654	.	.	+	GACGCAAGT	53	0.465116	0.989175
Pv_Sal1_chr13	128528	128529	-	PVX_084260.1	1127	1128	.	.	+	GCAACTGTG	35	0.666667	0.967971
Pv_Sal1_chr13	129633	129634	-	PVX_084260.1	662	663	.	.	+	AAGGCAGTA	21	0.789474	0.943273
Pv_Sal1_chr13	128657	128658	-	PVX_084260.1	998	999	.	.	+	CACGCGTTA	47	0.424242	0.938743
Pv_Sal1_chr13	805959	805960	-	PVX_084955.1	728	729	.	.	+	GCTGCTGAA	23	0.866667	0.994996
Pv_Sal1_chr13	1519622	1519623	+	PVX_085785.1	897	898	.	.	+	CCCACATGG	47	0.541667	0.986467
Pv_Sal1_chr05	1247427	1247428	-	PVX_090230.1	876	877	.	.	+	TGTACGTCT	179	0.643939	0.975913
Pv_Sal1_chr13	1823920	1823921	+	PVX_086090.1	1384	1385	.	.	+	CACGCGAGT	33	0.419355	0.983427
Pv_Sal1_chr13	1950510	1950511	-	PVX_086255.1	656	657	.	.	+	ATTACAAAC	20	1	0.988575
Pv_Sal1_chr07	1248485	1248486	+	PVX_087095.1	698	699	.	.	+	CCAGCAGGA	72	0.809524	0.934665
Pv_Sal1_chr07	1248781	1248782	+	PVX_087095.1	994	995	.	.	+	CCTCCAACC	75	0.261538	0.998688
Pv_Sal1_chr01	208698	208699	-	PVX_087830.1	440	441	.	.	+	CCTGCTGCG	21	0.55	0.988645
Pv_Sal1_chr01	317768	317769	-	PVX_087960.1	1173	1174	.	.	+	ATCGCGCCT	40	0.53125	0.981285
Pv_Sal1_chr01	317593	317594	-	PVX_087960.1	1348	1349	.	.	+	TACGCAGGT	43	0.2	0.968349
Pv_Sal1_chr01	317426	317427	-	PVX_087960.1	1515	1516	.	.	+	CGTGCTGCT	58	0.512195	0.90007
Pv_Sal1_chr05	182121	182122	-	PVX_088955.1	677	678	.	.	+	ACAACCGCG	50	0.692308	0.987447
Pv_Sal1_chr05	312242	312243	-	PVX_089110.1	125	126	.	.	+	CCCGCGGAG	22	0.928571	0.954655
Pv_Sal1_chr05	671974	671975	+	PVX_089570.1	1037	1038	.	.	+	TACGCGAGG	36	0.382353	0.94451
Pv_Sal1_chr05	673339	673340	+	PVX_089570.1	1532	1533	.	.	+	GCTACGCAA	88	0.333333	0.967343
Pv_Sal1_chr05	958580	958581	+	PVX_089940.1	466	467	.	.	+	GTGACGAAT	37	0.6	0.993178
Pv_Sal1_chr05	958860	958861	+	PVX_089940.1	746	747	.	.	+	GTTGCACCT	44	0.375	0.960579
Pv_Sal1_chr09	23282	23283	-	PVX_090845.1	777	778	.	.	+	AAAACTGGA	25	1	0.987524
Pv_Sal1_chr09	876002	876003	-	PVX_091825.1	1268	1269	.	.	+	CCTGCACTG	20	0.692308	0.981736
Pv_Sal1_chr10	947501	947502	+	PVX_098045.1	1521	1522	.	.	+	GTTACGTGG	142	0.650485	0.963958
Pv_Sal1_chr10	947902	947903	+	PVX_098045.1	1922	1923	.	.	+	TTTCCATCC	228	0.114286	0.910308
Pv_Sal1_chr09	914256	914257	+	PVX_091865.1	810	811	.	.	+	TAAACCGAT	30	0.823529	0.913438
Pv_Sal1_chr09	1736389	1736390	+	PVX_092805.1	50	51	.	.	+	TTAACAAGA	29	0.916667	0.980721
Pv_Sal1_chr09	1812146	1812147	-	PVX_092905.1	639	640	.	.	+	CCAGCACAA	37	0.5	0.929652
Pv_Sal1_chr08	300974	300975	-	PVX_094510.1	778	779	.	.	+	ACCACTGTC	66	0.928571	0.992504
Pv_Sal1_chr08	300899	300900	-	PVX_094510.1	853	854	.	.	+	GTGTCCCGC	53	0.132075	0.982913
Pv_Sal1_chr08	784209	784210	+	PVX_095080.1	1060	1061	.	.	+	AGCGCGCAC	20	0.578947	0.960549
Pv_Sal1_chr08	784290	784291	+	PVX_095080.1	1141	1142	.	.	+	AATGCGTCT	26	0.736842	0.979227
Pv_Sal1_chr08	784298	784299	+	PVX_095080.1	1149	1150	.	.	+	TTGTCCTAC	24	0.714286	0.996972
Pv_Sal1_chr08	1075729	1075730	-	PVX_095390.1	838	839	.	.	+	GTGACTGCA	24	0.647059	0.948265
Pv_Sal1_chr03	586726	586727	-	PVX_096345.1	1017	1018	.	.	+	TGTACTCGA	20	0.888889	0.902431
Pv_Sal1_chr10	947008	947009	+	PVX_098045.1	1182	1183	.	.	+	TGAGCTGCT	61	0.666667	0.902143
Pv_Sal1_chr07	452084	452085	-	PVX_099015.1	1061	1062	.	.	+	ACCTCCGCA	42	0.394737	0.999821
Pv_Sal1_chr07	546299	546300	+	PVX_099145.1	417	418	.	.	+	GATGCTGGA	31	0.73913	0.990305
Pv_Sal1_chr07	546920	546921	+	PVX_099145.1	895	896	.	.	+	CCCTCTGAT	92	0.538462	0.94265
Pv_Sal1_chr07	674790	674791	-	PVX_099320.1	1715	1716	.	.	+	GTACCTCTG	94	0.127907	0.9956
Pv_Sal1_chr07	769358	769359	+	PVX_099430.1	710	711	.	.	+	CAAACGATA	32	0.481481	0.97722
Pv_Sal1_chr07	1077248	1077249	+	PVX_099845.1	443	444	.	.	+	TTAACAAGG	28	0.909091	0.970875
Pv_Sal1_chr07	1130303	1130304	-	PVX_099940.1	1014	1015	.	.	+	CGTACTAAA	62	0.767442	0.958647
Pv_Sal1_chr07	1130751	1130752	-	PVX_099940.1	566	567	.	.	+	CCTGCACAT	41	0.833333	0.967201
Pv_Sal1_chr14	2310158	2310159	+	PVX_100695.1	860	861	.	.	+	AACACGCAA	23	0.470588	0.900106
Pv_Sal1_chr14	2592274	2592275	+	PVX_101035.1	611	612	.	.	+	TACGCAGCA	21	0.421053	0.973138
Pv_Sal1_chr11	1852738	1852739	-	PVX_113385.1	718	719	.	.	+	GCAACCGTT	80	0.583333	0.969064
Pv_Sal1_chr11	1852609	1852610	-	PVX_113385.1	847	848	.	.	+	TAGCCACTT	58	0.301887	0.999661
Pv_Sal1_chr11	1770848	1770849	+	PVX_113490.1	362	363	.	.	+	AGCGCATCG	52	0.641026	0.958971
Pv_Sal1_chr11	1723082	1723083	+	PVX_113545.1	712	713	.	.	+	TTTACGTCT	21	0.4375	0.976673
Pv_Sal1_chr11	1437712	1437713	+	PVX_113860.1	1281	1282	.	.	+	CACTCTAAA	28	0.7	0.966117
Pv_Sal1_chr11	786031	786032	+	PVX_114600.1	779	780	.	.	+	CACGCGTTA	27	0.714286	0.964541
Pv_Sal1_chr11	525628	525629	-	PVX_114910.1	586	587	.	.	+	TTCGCGATA	28	0.7	0.936574
Pv_Sal1_chr11	525472	525473	-	PVX_114910.1	742	743	.	.	+	TGAACAAGT	32	0.695652	0.982534
Pv_Sal1_chr11	380718	380719	-	PVX_115025.1	1027	1028	.	.	+	ATCCCTCGG	46	0.166667	0.963814
Pv_Sal1_chr11	332354	332355	-	PVX_115085.1	1216	1217	.	.	+	CGCACCGTA	76	0.462963	0.919306
Pv_Sal1_chr11	201242	201243	-	PVX_115265.1	1302	1303	.	.	+	TTGACTGAT	20	0.866667	0.962041
Pv_Sal1_chr11	115237	115238	+	PVX_115380.1	1269	1270	.	.	+	CACGCGCAT	42	0.485714	0.928693
Pv_Sal1_chr12	1218939	1218940	+	PVX_116700.1	849	850	.	.	+	TCATCCACA	37	0.111111	0.938631
Pv_Sal1_chr12	1837331	1837332	+	PVX_117370.1	702	703	.	.	+	TGGACAGAC	29	0.869565	0.993764
Pv_Sal1_chr12	2008775	2008776	-	PVX_117620.1	672	673	.	.	+	TTTGCGCAA	20	0.529412	0.9923
Pv_Sal1_chr08	1564564	1564565	+	PVX_119320.1	841	842	.	.	+	GGAGCTGCG	64	0.604167	0.911305
Pv_Sal1_chr14	120016	120017	-	PVX_121935.1	1938	1939	.	.	+	AATTCATAT	31	0.380952	0.977051
Pv_Sal1_chr14	739811	739812	-	PVX_122637.1	425	426	.	.	+	GGTACGCCT	32	0.481481	0.993415
Pv_Sal1_chr14	1427426	1427427	+	PVX_123410.1	391	392	.	.	+	ACGACAAAT	25	0.733333	0.940372
Pv_Sal1_chr14	1434283	1434284	+	PVX_123425.1	715	716	.	.	+	AAAACGACC	34	0.413793	0.952964
Pv_Sal1_chr14	1767874	1767875	-	PVX_123770.1	1319	1320	.	.	+	CACGCTTAA	38	0.928571	0.989535
Pv_Sal1_chr14	2098660	2098661	-	PVX_124155.1	603	604	.	.	+	GTAACGATT	43	0.457143	0.964685
Pv_Sal1_chr03	811136	811137	+	00b87653-5dd0-4dc0-b7b7-3da3508933ba	1027	1028	.	.	+	GATCCGTAA	34	0.464286	0.996322
Pv_Sal1_chr10	1083382	1083383	+	02c35815-6332-4966-a71a-dddf8ec03261	1091	1092	.	.	+	TGAGCACAG	36	0.1875	0.919365
Pv_Sal1_chr10	1082139	1082140	+	02c35815-6332-4966-a71a-dddf8ec03261	509	510	.	.	+	CCCGCGCGG	22	1	0.971706
Pv_Sal1_chr10	1058577	1058578	+	0468e794-39dc-46b6-b297-9d14c58d3c1c	1432	1433	.	.	+	TGCACACCT	31	0.521739	0.973375
Pv_Sal1_chr12	1365445	1365446	-	0522b44e-b578-4a5e-be07-14760b8ed611	1163	1164	.	.	+	ATAACCGAT	61	0.877551	0.981829
Pv_Sal1_chr12	1365390	1365391	-	0522b44e-b578-4a5e-be07-14760b8ed611	1218	1219	.	.	+	ATCGCTCCT	54	0.542857	0.931516
Pv_Sal1_chr12	1365183	1365184	-	0522b44e-b578-4a5e-be07-14760b8ed611	1425	1426	.	.	+	CCCGCTTGG	74	0.846154	0.994364
Pv_Sal1_chr12	1365116	1365117	-	0522b44e-b578-4a5e-be07-14760b8ed611	1492	1493	.	.	+	TGTCCAGAT	22	0.52381	0.999917
Pv_Sal1_chr13	1884094	1884095	+	05f2feb3-1f85-4b99-9a57-43a498e7745e	76	77	.	.	+	CCGGCGAGC	23	0.842105	0.916126
Pv_Sal1_chr11	914771	914772	+	0bc21d05-d9dc-4ab7-ad08-4fb3510be09b	242	243	.	.	+	TGTGCGAAT	31	0.409091	0.915293
Pv_Sal1_chr07	1140684	1140685	+	0c4447e4-c664-4d21-8781-fe980881464e	513	514	.	.	+	CCCGCTGCT	57	0.852941	0.976477
Pv_Sal1_chr14	2714670	2714671	+	0cd86d71-58f3-4595-ac88-a329eef8e76a	1427	1428	.	.	+	CCTGCGTTG	77	0.784314	0.910536
Pv_Sal1_chr08	1013935	1013936	-	0d742543-0a9f-4d79-90a3-c4b100cd5e37	952	953	.	.	+	CCCACTTGT	46	0.76	0.972102
Pv_Sal1_chr07	1041472	1041473	-	0f712093-7ce9-4446-b4d8-fef494bc172b	1391	1392	.	.	+	CCCTCCAAA	23	0.571429	0.999956
Pv_Sal1_chr06	670689	670690	+	122378cb-6f31-488f-b0cc-1d5c36eb4319	129	130	.	.	+	TTTACGCGT	29	0.769231	0.993883
Pv_Sal1_chr11	362143	362144	-	12f20908-5096-4907-8bf3-313efa8998da	1261	1262	.	.	+	ACGACCGAT	25	0.894737	0.984761
Pv_Sal1_chr11	361788	361789	-	12f20908-5096-4907-8bf3-313efa8998da	1616	1617	.	.	+	GACGCGCCC	20	0.352941	0.952945
Pv_Sal1_chr07	845042	845043	+	167c3a24-99fa-494e-aa15-d156c5cc82af	323	324	.	.	+	TGTGCGTGT	48	0.65625	0.923935
Pv_Sal1_chr07	84782	84783	+	17682645-29f1-4a8a-b978-e08a5510a9e9	1678	1679	.	.	+	TTTTCCCAG	61	0.433962	0.996627
Pv_Sal1_chr12	502124	502125	-	183f7b60-0186-4e51-b286-19ba485627cc	1087	1088	.	.	+	AGCACAAGT	20	0.75	0.967772
Pv_Sal1_chr12	501953	501954	-	183f7b60-0186-4e51-b286-19ba485627cc	1258	1259	.	.	+	CATACGTAT	22	0.764706	0.988651
Pv_Sal1_chr05	368011	368012	+	18a9aa22-cf76-4dc9-8ee9-62d6091cefa5	279	280	.	.	+	GTTACGTTT	103	0.941176	0.984259
Pv_Sal1_chr06	663801	663802	-	1c02f3c3-8c8f-469b-bcd1-4f00a4e7d985	759	760	.	.	+	TACGCAATG	1529	0.476309	0.973143
Pv_Sal1_chr12	2242853	2242854	+	18a3e2e5-ef42-445a-b8c0-eaa8565145a9	340	341	.	.	+	TTCACAGCA	25	0.857143	0.988148
Pv_Sal1_chr12	865455	865456	-	19ee1251-ab25-4277-bde9-4cb366af6f5f	1406	1407	.	.	+	TCCACAGAC	22	0.875	0.984623
Pv_Sal1_chr12	22740	22741	-	1ad8fa26-da38-4ee9-99b4-20b411f89f88	609	610	.	.	+	ATTACGTTT	57	0.794118	0.960577
Pv_Sal1_chr11	1520883	1520884	+	1af429a3-afb3-477b-883c-c7758f7c0f11	109	110	.	.	+	AGAGCTTAA	78	0.773585	0.986454
Pv_Sal1_chr11	1520847	1520848	+	1af429a3-afb3-477b-883c-c7758f7c0f11	73	74	.	.	+	ATTACAGCT	63	0.613636	0.960073
Pv_Sal1_chr13	1811145	1811146	-	1b4a2508-ab48-4f9f-9695-1011056fadfc	1625	1626	.	.	+	CAGACAACA	36	0.583333	0.906237
Pv_Sal1_chr13	1810689	1810690	-	1b4a2508-ab48-4f9f-9695-1011056fadfc	2081	2082	.	.	+	TTTCCGCAC	68	0.114754	0.908793
Pv_Sal1_chr06	663771	663772	-	1c02f3c3-8c8f-469b-bcd1-4f00a4e7d985	789	790	.	.	+	CCTCCATGT	1736	0.0469679	0.963532
Pv_Sal1_chr09	535294	535295	+	1cf721ae-abc4-4659-8bc9-e8fa8be8357b	169	170	.	.	+	CATGCTAAG	34	0.727273	0.916886
Pv_Sal1_chr07	703274	703275	+	1d820df2-6cac-4e05-80b3-ff8b63da26b4	193	194	.	.	+	CACGCGAAT	25	0.652174	0.978594
Pv_Sal1_chr14	1427391	1427392	+	212870b2-d5b1-4996-91f3-5f354c858dee	246	247	.	.	+	TGGCCTTCA	25	0.380952	0.994245
Pv_Sal1_chr14	1428967	1428968	+	212870b2-d5b1-4996-91f3-5f354c858dee	990	991	.	.	+	TCCACACTC	93	0.140625	0.933172
Pv_Sal1_chr12	1050927	1050928	+	28718aa6-360f-42bc-bda5-7c34b99dc034	661	662	.	.	+	CCCACTGCT	59	0.568182	0.940001
Pv_Sal1_chr07	594884	594885	+	2afc7dee-c4c0-4bbc-af53-3e0411248b40	1028	1029	.	.	+	CGTGCACTC	22	0.823529	0.924768
Pv_Sal1_chr14	2426321	2426322	-	2f49f360-6db6-4940-8171-552592096734	994	995	.	.	+	GCACCGTCC	23	0.733333	0.924273
Pv_Sal1_chr06	663669	663670	-	51fe2dbd-fe89-4b56-b92f-1b51dbca4b99	1376	1377	.	.	+	GGCGCAGCT	1307	0.333671	0.907382
Pv_Sal1_chr11	738681	738682	-	322f7061-2af2-46b5-8834-abc28554df47	1129	1130	.	.	+	CCCGCGAGG	36	0.695652	0.958912
Pv_Sal1_chr10	824963	824964	+	36f5e705-757f-4d71-8501-8972b986f6b8	79	80	.	.	+	GAATCCCCT	24	0.444444	0.947173
Pv_Sal1_chr06	52880	52881	+	38800f8f-0947-4687-97b9-9d92383be2b5	246	247	.	.	+	CAAACGATA	32	0.703704	0.999539
Pv_Sal1_chr01	672133	672134	+	3b64911f-45a0-4edd-bb1f-66f9d7dfa169	1137	1138	.	.	+	CGCGCGATT	25	0.904762	0.98909
Pv_Sal1_chr01	672385	672386	+	3b64911f-45a0-4edd-bb1f-66f9d7dfa169	1389	1390	.	.	+	CTCTCATCA	44	0.314286	0.999347
Pv_Sal1_chr05	1236218	1236219	+	44805531-61cf-466f-93ea-c64a22001ba4	196	197	.	.	+	CTCACTAAC	43	0.65625	0.933675
Pv_Sal1_chr10	46881	46882	-	44e53c84-de91-4a18-8608-08f868aba5d7	832	833	.	.	+	GTGACTAAG	30	0.478261	0.949952
Pv_Sal1_chr14	1090095	1090096	+	463e73b5-8a62-439f-8313-8194a29bec8f	769	770	.	.	+	TGCGCCGAT	40	0.454545	0.993675
Pv_Sal1_chr10	786296	786297	-	4819d558-7bbc-4b29-8d18-3d7f8cfc5e7e	666	667	.	.	+	AACCCACAC	47	0.578947	0.996701
Pv_Sal1_chr10	13965	13966	-	4a9c5c1a-e6e8-4bba-8837-98925b6b6ee4	541	542	.	.	+	TATGCTTGT	40	0.518519	0.934891
Pv_Sal1_chr09	1811345	1811346	-	4b379f6d-6c3d-4a34-aad9-f72fd361063d	975	976	.	.	+	CCTTCCTTC	139	0.0652174	0.9834
Pv_Sal1_chr06	663772	663773	-	51fe2dbd-fe89-4b56-b92f-1b51dbca4b99	1273	1274	.	.	+	CCCTCCATG	1796	0.0692354	0.91643
Pv_Sal1_chr08	1465813	1465814	+	58cc3c3b-bf14-44f5-a613-c9519c3b5071	301	302	.	.	+	TTGTCGCCC	140	0.578947	0.934721
Pv_Sal1_chr06	664670	664671	-	51fe2dbd-fe89-4b56-b92f-1b51dbca4b99	375	376	.	.	+	ATAACAACT	77	0.784314	0.94342
Pv_Sal1_chr14	1684481	1684482	+	5243ef94-01ab-439a-860a-54bb8cbca09b	833	834	.	.	+	TTCCCCTTT	57	0.0943396	0.936723
Pv_Sal1_chr10	1041645	1041646	+	56825962-1c6b-4ece-9eb7-a55fd197098b	307	308	.	.	+	TCTACGTTA	34	0.666667	0.97844
Pv_Sal1_chr03	805927	805928	+	57772e56-18df-4939-981f-bbf79002a7ce	468	469	.	.	+	ATCGCTACT	41	0.423077	0.926077
Pv_Sal1_chr12	1771895	1771896	-	580a5c3e-69b3-485b-96b0-87c8a288bba8	1245	1246	.	.	+	ATTGCTACA	37	0.692308	0.988514
Pv_Sal1_chr12	1771674	1771675	-	580a5c3e-69b3-485b-96b0-87c8a288bba8	1466	1467	.	.	+	TATGCTAAA	42	0.321429	0.948871
Pv_Sal1_chr08	1085045	1085046	-	58472948-5870-48cd-8dbf-026fedaf85fd	739	740	.	.	+	CTTCCTCCG	22	0.2	0.997547
Pv_Sal1_chr10	882044	882045	-	5a7eecdb-b20c-4159-8c40-d20b1d6efbe9	865	866	.	.	+	AAAACTGAA	55	1	0.973887
Pv_Sal1_chr09	698526	698527	-	5aed5377-12f0-49ac-a6ee-8343e6df0d38	1269	1270	.	.	+	TTTGCACCT	51	0.675676	0.94446
Pv_Sal1_chr14	483630	483631	+	5d2482f6-b2ac-426a-9319-63ad2bddf970	445	446	.	.	+	TATGCAAAT	21	0.333333	0.98237
Pv_Sal1_chr01	581116	581117	-	5dde283a-8c7f-45fb-be57-992f0cb3d9d0	1646	1647	.	.	+	TTTGCAAAT	30	0.736842	0.979572
Pv_Sal1_chr12	258300	258301	-	629d23ad-0d2f-4ab4-85c9-fe3fd2fcb359	524	525	.	.	+	ATAGCTGGA	46	0.529412	0.959075
Pv_Sal1_chr12	257740	257741	-	629d23ad-0d2f-4ab4-85c9-fe3fd2fcb359	732	733	.	.	+	GCAACATAA	78	0.758065	0.986454
Pv_Sal1_chr12	257611	257612	-	629d23ad-0d2f-4ab4-85c9-fe3fd2fcb359	861	862	.	.	+	TGCACCGTT	36	0.28	0.995073
Pv_Sal1_chr12	1576020	1576021	-	641f99e2-0e07-49f1-8e55-b87d0b3e3cfd	596	597	.	.	+	CCCACATGT	52	0.3	0.952608
Pv_Sal1_chr10	704653	704654	-	6815437f-3cbc-4b8c-b1e5-48c09c9bc775	1331	1332	.	.	+	CCACCTGCG	51	0.775	0.998752
Pv_Sal1_chr13	14853	14854	-	694c67a7-b120-41ca-9a6a-fb6038442eaf	474	475	.	.	+	ATAACGATA	193	0.527778	0.992411
Pv_Sal1_chr06	663661	663662	-	6cf7a427-238e-47a6-a67b-4d8b1337e8d9	1055	1056	.	.	+	TCCGCGTGT	1438	0.308349	0.907055
Pv_Sal1_chr06	663908	663909	-	6cf7a427-238e-47a6-a67b-4d8b1337e8d9	808	809	.	.	+	TGATCAAGT	1451	0.859238	0.970889
Pv_Sal1_chr13	491134	491135	+	6e89bf6e-74f8-4be9-9039-60563c653368	121	122	.	.	+	GGCGCGAGT	113	0.411765	0.916213
Pv_Sal1_chr02	251586	251587	-	682b54f0-cb47-4ba0-be36-ceb4d39cd363	739	740	.	.	+	CCGACGCTG	33	0.62069	0.999449
Pv_Sal1_chr11	1318326	1318327	+	68b8c787-e5f9-4d8f-9ee8-a5de91ff6232	1530	1531	.	.	+	ACTACGCAT	24	0.5	0.918595
Pv_Sal1_chr05	296306	296307	-	69b959db-cac7-4208-9c81-68236af6ed06	1188	1189	.	.	+	CACGCTGGG	60	0.795918	0.986857
Pv_Sal1_chr05	296136	296137	-	69b959db-cac7-4208-9c81-68236af6ed06	1358	1359	.	.	+	ACGGCGGCT	66	0.882353	0.977942
Pv_Sal1_chr05	296751	296752	-	69b959db-cac7-4208-9c81-68236af6ed06	743	744	.	.	+	CCCACTTGT	39	0.548387	0.924649
Pv_Sal1_chr14	932005	932006	+	6a7a7bb1-8a33-424a-9fa8-759959da45bc	383	384	.	.	+	TGCACAAAC	26	0.714286	0.977612
Pv_Sal1_chr10	760207	760208	-	6c3065be-4a7e-428d-8fc7-643e2d69cab9	1096	1097	.	.	+	AGGTCGCCT	40	0.76	0.983501
Pv_Sal1_chr10	759971	759972	-	6c3065be-4a7e-428d-8fc7-643e2d69cab9	1332	1333	.	.	+	TTAACCGCC	63	0.319149	0.984036
Pv_Sal1_chr10	759965	759966	-	6c3065be-4a7e-428d-8fc7-643e2d69cab9	1338	1339	.	.	+	GCCACGTGA	61	0.18	0.974496
Pv_Sal1_chr10	760384	760385	-	6c3065be-4a7e-428d-8fc7-643e2d69cab9	919	920	.	.	+	AGGGCTACC	24	0.8	0.991629
Pv_Sal1_chr02	230959	230960	-	6ca5f3d6-0267-439e-8c8c-c573c3e9a4c2	1334	1335	.	.	+	CCTGCAGCT	40	0.833333	0.96804
Pv_Sal1_chr06	664406	664407	-	6cf7a427-238e-47a6-a67b-4d8b1337e8d9	310	311	.	.	+	AAACCCAGA	73	0.75	0.992148
Pv_Sal1_chr06	498840	498841	+	6d99b63a-fabc-4a7a-9be3-918427564517	191	192	.	.	+	CTGCCGCGC	40	0.375	0.941703
Pv_Sal1_chr06	499138	499139	+	6d99b63a-fabc-4a7a-9be3-918427564517	489	490	.	.	+	CACACGAAT	26	0.526316	0.921987
Pv_Sal1_chr13	1147895	1147896	+	6eca9edb-5e64-4986-96a7-2e0b77d14712	117	118	.	.	+	AGCGCGCGG	50	0.633333	0.984085
Pv_Sal1_chr13	1148220	1148221	+	6eca9edb-5e64-4986-96a7-2e0b77d14712	442	443	.	.	+	TTTACAAGG	53	0.846154	0.938988
Pv_Sal1_chr11	534239	534240	-	6ecf8347-d9d4-4868-98c8-68d40d7d8363	1122	1123	.	.	+	CCTGCTGGT	65	0.808511	0.98651
Pv_Sal1_chr13	631886	631887	-	71c2f37c-7314-4f0b-9944-473a3294a35c	554	555	.	.	+	GTTTCCCGA	21	0.625	0.966393
Pv_Sal1_chr13	631823	631824	-	71c2f37c-7314-4f0b-9944-473a3294a35c	617	618	.	.	+	CCCGCACAG	26	0.842105	0.974337
Pv_Sal1_chr13	631547	631548	-	71c2f37c-7314-4f0b-9944-473a3294a35c	893	894	.	.	+	TTTACGAAT	37	0.545455	0.937116
Pv_Sal1_chr12	2054867	2054868	-	7929eec6-f78a-4cb4-a4ea-b8ef15d5d3ab	2505	2506	.	.	+	ATCGCGCAA	164	0.721739	0.970717
Pv_Sal1_chr14	2782772	2782773	+	7bc48328-caca-4e3d-8bb5-6cb40bc2ad1c	307	308	.	.	+	CCTACGCTA	297	0.457944	0.931109
Pv_Sal1_chr05	1247504	1247505	-	863f491a-7667-4b16-96d4-f596e42def63	906	907	.	.	+	TGTTCCGTC	224	0.502857	0.965377
Pv_Sal1_chr13	282299	282300	-	73a18371-6a53-4f82-b1f5-41e0338e5a47	317	318	.	.	+	CATCCGTGA	41	0.285714	0.999557
Pv_Sal1_chr12	1051271	1051272	+	790969a6-60f6-4078-9561-8d0e27bcc168	582	583	.	.	+	TGCGCAAAA	62	0.382979	0.953808
Pv_Sal1_chr12	2055758	2055759	-	7929eec6-f78a-4cb4-a4ea-b8ef15d5d3ab	1614	1615	.	.	+	CACGCCGAA	21	0.625	0.98447
Pv_Sal1_chr12	2055595	2055596	-	7929eec6-f78a-4cb4-a4ea-b8ef15d5d3ab	1777	1778	.	.	+	TTTGCTGTG	48	0.724138	0.930743
Pv_Sal1_chr12	2055374	2055375	-	7929eec6-f78a-4cb4-a4ea-b8ef15d5d3ab	1998	1999	.	.	+	GTCACCGTC	69	0.890909	0.997045
Pv_Sal1_chr12	1576198	1576199	-	7b4a7f81-141b-450d-b63a-0499307d4aaf	309	310	.	.	+	GTCACTGTT	40	0.606061	0.947511
Pv_Sal1_chr05	673282	673283	+	7c3af468-c633-4120-96f1-57e9a9da80ec	769	770	.	.	+	GCAACTGAC	93	0.934426	0.935865
Pv_Sal1_chr14	2444765	2444766	-	7f92f93f-0445-4d0a-a736-5f46983e0171	1083	1084	.	.	+	CGCGCGCAA	21	0.555556	0.950779
Pv_Sal1_chr14	2444683	2444684	-	7f92f93f-0445-4d0a-a736-5f46983e0171	1165	1166	.	.	+	CCTGCGCAA	24	0.625	0.935729
PVAD80_MIT	4563	4564	+	807760e5-a57a-4b52-ac45-13c4c40c17f8	41	42	.	.	+	TTTACGTGA	47	0.410256	0.951752
Pv_Sal1_chr12	258154	258155	-	8330fc0f-8e01-4acc-a4f9-7639f13bccf7	636	637	.	.	+	CCCACGCGG	69	0.604651	0.912307
Pv_Sal1_chr12	257648	257649	-	8330fc0f-8e01-4acc-a4f9-7639f13bccf7	908	909	.	.	+	AGACCTTTT	71	0.140625	0.997915
Pv_Sal1_chr14	1428967	1428968	+	845e220f-21a0-457e-be85-c0174fb9970b	894	895	.	.	+	TCCACACTC	46	0.206897	0.907875
Pv_Sal1_chr14	2297414	2297415	-	84ce64b3-8b10-4a1d-a478-8ee8cb7a94af	490	491	.	.	+	AGCCCTGCC	28	0.347826	0.954131
Pv_Sal1_chr14	2297140	2297141	-	84ce64b3-8b10-4a1d-a478-8ee8cb7a94af	764	765	.	.	+	CCAGCGCCT	41	0.433333	0.943751
Pv_Sal1_chr07	848730	848731	+	85086950-03f1-468c-b55e-aa6bc6e7f9c6	794	795	.	.	+	TTTGCGTTT	26	0.722222	0.961264
Pv_Sal1_chr12	635020	635021	+	86661817-b390-4931-bb99-cf680fed4d93	127	128	.	.	+	CACGCAGGG	51	0.514286	0.925273
PVAD80_MIT	1006	1007	-	87dc6f2d-d439-47a4-9139-492deeff8ea2	248	249	.	.	+	CCGTCCTGC	151	0.638298	0.999995
Pv_Sal1_chr13	15147	15148	-	8f9a9138-77e9-4391-8f45-b53049d59dd1	1629	1630	.	.	+	GTAACAAAA	128	0.658824	0.944767
Pv_Sal1_chr12	634940	634941	+	86661817-b390-4931-bb99-cf680fed4d93	47	48	.	.	+	GCCGCGAAT	51	0.864865	0.952956
Pv_Sal1_chr10	1082461	1082462	+	872d8490-8de2-4dcb-a987-b399598b649d	400	401	.	.	+	CTGACGTCT	45	0.390244	0.993714
Pv_Sal1_chr10	1083531	1083532	+	872d8490-8de2-4dcb-a987-b399598b649d	674	675	.	.	+	CCCGCTTGG	37	0.75	0.927529
Pv_Sal1_chr09	278783	278784	-	8a54359a-a4a4-4950-9af8-13713126a9ff	545	546	.	.	+	CTTACTGGG	31	0.809524	0.944752
Pv_Sal1_chr14	1842911	1842912	+	8bf56a00-a9c7-44ab-b78e-c960b4bebedf	449	450	.	.	+	CCTACGCTT	37	0.464286	0.927034
Pv_Sal1_chr12	2428477	2428478	+	8c7c232e-5b4d-4c41-9f0b-3a724e13c807	171	172	.	.	+	GCCGCGACG	42	0.862069	0.929789
Pv_Sal1_chr03	372033	372034	+	8f79168e-6363-414f-be1a-5daf49b49e8c	370	371	.	.	+	TATGCGTGC	21	0.352941	0.99066
Pv_Sal1_chr13	14800	14801	-	8f9a9138-77e9-4391-8f45-b53049d59dd1	1976	1977	.	.	+	CTTTCCATG	232	0.0442478	0.912313
Pv_Sal1_chr12	287584	287585	+	910b76e5-88bc-4551-9055-ec081856efbe	282	283	.	.	+	CCTGCGAAG	32	0.68	0.969665
Pv_Sal1_chr09	1360193	1360194	+	91d90012-66c0-46ab-ab26-71f05d200b93	1044	1045	.	.	+	TTCGCAAAT	84	0.827586	0.984138
Pv_Sal1_chr07	955030	955031	-	93170896-7522-4e36-a4ab-5a87b8927508	1445	1446	.	.	+	AAACCGCCG	29	0.166667	0.997824
Pv_Sal1_chr10	7345	7346	-	99d8f617-5dfb-4f67-a4cf-a41c0f9382b6	1598	1599	.	.	+	AATGCAAAT	24	0.5	0.990071
Pv_Sal1_chr07	452321	452322	-	9af38d30-a131-438e-b235-3fcb67341dad	1099	1100	.	.	+	AAAGCGGCG	37	0.782609	0.900692
Pv_Sal1_chr05	630562	630563	+	9e3326cf-a973-4e66-bb99-1e6f2c85d4c6	178	179	.	.	+	ATGTCGACT	38	0.791667	0.950741
Pv_Sal1_chr09	1148673	1148674	-	a080e8f4-4638-44e3-ad4a-e669d4f388e8	1344	1345	.	.	+	TAGGCTATC	55	0.864865	0.981502
Pv_Sal1_chr09	481586	481587	-	a0f6c76b-0c05-4fb5-8777-61bc6eab8b30	901	902	.	.	+	ACGTCAAGT	22	0.823529	0.990385
Pv_Sal1_chr10	885753	885754	+	add0d253-9887-48a8-a51f-84393a0cb846	249	250	.	.	+	CATTCTTGA	61	0.186047	0.940276
Pv_Sal1_chr06	214203	214204	-	aeee8c4e-561e-4183-ae0c-37cdbfe30690	711	712	.	.	+	AGCGCTGCA	27	0.428571	0.973712
Pv_Sal1_chr12	2000105	2000106	-	afcaa078-bbe5-4155-a794-df950bf3aace	556	557	.	.	+	GAGACTAAT	20	0.8125	0.991766
Pv_Sal1_chr14	2092142	2092143	-	b3b90bc5-8e79-41d1-8fa2-fc098214e72d	1086	1087	.	.	+	CACGCGAAC	64	0.76	0.977984
Pv_Sal1_chr14	2092038	2092039	-	b3b90bc5-8e79-41d1-8fa2-fc098214e72d	1190	1191	.	.	+	CGAGCAGCC	54	0.931818	0.9674
Pv_Sal1_chr14	2092027	2092028	-	b3b90bc5-8e79-41d1-8fa2-fc098214e72d	1201	1202	.	.	+	CCTGCTACA	69	0.735849	0.984944
Pv_Sal1_chr14	2091792	2091793	-	b3b90bc5-8e79-41d1-8fa2-fc098214e72d	1436	1437	.	.	+	CCCACTGTG	86	0.742424	0.987307
Pv_Sal1_chr14	2091716	2091717	-	b3b90bc5-8e79-41d1-8fa2-fc098214e72d	1512	1513	.	.	+	CGCGCAGCT	77	0.844828	0.997066
Pv_Sal1_chr13	1811048	1811049	-	b4c01c15-360b-4e2e-ba4c-87b7333083f0	292	293	.	.	+	ATGACAACT	38	0.678571	0.992706
Pv_Sal1_chr13	1810697	1810698	-	b4c01c15-360b-4e2e-ba4c-87b7333083f0	643	644	.	.	+	ACGGCAATT	79	0.666667	0.963843
Pv_Sal1_chr04	778065	778066	-	b66f166d-e0c6-463b-b11d-1143c689cfa1	1257	1258	.	.	+	TATTCCTAC	49	0.790698	0.999968
Pv_Sal1_chr05	1056536	1056537	+	bb03dda0-3389-433f-8dcb-a87906c39c22	876	877	.	.	+	ACGGCTCAG	36	0.583333	0.906041
Pv_Sal1_chr03	350303	350304	-	bd427589-f053-4784-bc9c-8465d28dd4e1	1298	1299	.	.	+	CCCACGAGT	41	0.548387	0.901034
Pv_Sal1_chr03	385069	385070	-	c48394a2-3bb5-4951-8cb3-e37941a0bfef	862	863	.	.	+	TAAACAAAA	45	0.892857	0.95608
Pv_Sal1_chr12	2946488	2946489	+	c4afec47-e1c5-46d6-aa22-3b48f7236250	806	807	.	.	+	GTTGCTACG	57	0.666667	0.919243
Pv_Sal1_chr06	383643	383644	+	c93bf390-d4c6-4db6-a1a7-fa65ae4ea9b6	217	218	.	.	+	CCTGCGATG	20	0.733333	0.99448
Pv_Sal1_chr09	1772209	1772210	-	ca2acbd8-b572-4226-9cc0-dc5874144c1d	875	876	.	.	+	TAAACTGTT	41	0.92	0.942422
Pv_Sal1_chr12	865455	865456	-	cb3d4814-c8db-4ec8-a5cb-f59c0dadd136	1285	1286	.	.	+	TCCACAGAC	31	0.909091	0.96957
Pv_Sal1_chr14	2459659	2459660	+	cb3dead3-9abb-4ce6-9edb-c071a9e56666	1957	1958	.	.	+	TGTGCTGAA	29	0.95	0.929582
Pv_Sal1_chr14	2459963	2459964	+	cb3dead3-9abb-4ce6-9edb-c071a9e56666	2261	2262	.	.	+	CTTGCTTGT	31	0.73913	0.989869
Pv_Sal1_chr10	1083510	1083511	+	cb7a3cb6-4c9f-455b-a9b1-2d93588a72db	1257	1258	.	.	+	CGACCATTT	40	0.472222	0.99993
Pv_Sal1_chr01	112626	112627	+	cc522132-05af-402c-afb0-4d5c9430b4b1	209	210	.	.	+	CAAACTGAC	24	0.95	0.930245
Pv_Sal1_chr01	112877	112878	+	cc522132-05af-402c-afb0-4d5c9430b4b1	460	461	.	.	+	TTCCCCCCC	33	0.166667	0.959356
Pv_Sal1_chr05	300241	300242	+	cdb00f33-4b7c-422f-9b5f-ea0e772df5b1	31	32	.	.	+	GCGACGCTG	99	0.405405	0.966603
Pv_Sal1_chr11	1679740	1679741	-	cee69824-11b2-42ea-ba29-9fa55ee2f55d	970	971	.	.	+	TTCCCTCTC	23	0.555556	0.935485
Pv_Sal1_chr05	1198423	1198424	+	cfe02201-25d0-471c-b74f-b63297701608	960	961	.	.	+	CCCACACGT	24	0.727273	0.907362
Pv_Sal1_chr11	640067	640068	-	d4217c67-de1e-405b-b4dc-eb6908901549	378	379	.	.	+	ATCGCGCAC	20	0.6875	0.915932
Pv_Sal1_chr13	1141650	1141651	+	d5d65213-064e-4807-9233-6bd861d98cc2	725	726	.	.	+	CGAGCTGTC	24	0.8125	0.941765
Pv_Sal1_chr14	2875281	2875282	+	da658191-2807-4dc1-8a05-f042c53f06a0	239	240	.	.	+	GTTACGCGT	129	0.53012	0.921973
Pv_Sal1_chr06	663908	663909	-	e40dac52-9830-43e4-a302-1efc0704df19	455	456	.	.	+	TGATCAAGT	1299	0.860109	0.966842
Pv_Sal1_chr11	1290120	1290121	-	d83dbf11-4db2-4006-bd9d-37195cded572	1116	1117	.	.	+	TGTGCTAAC	32	0.65	0.955931
Pv_Sal1_chr07	100036	100037	+	d88dc855-9e1c-4c1e-b282-5a3067648b59	132	133	.	.	+	CCCTCGCTG	22	0.5625	0.965441
Pv_Sal1_chr09	1812146	1812147	-	d8ffe284-3612-43aa-a69e-5d1a2cd95244	410	411	.	.	+	CCAGCACAA	37	0.5	0.929652
Pv_Sal1_chr09	1653863	1653864	-	daf7c3ca-0c2a-4ed7-a4c0-f08d32ce0ed9	1505	1506	.	.	+	GCTGCAGCG	36	0.842105	0.914735
Pv_Sal1_chr09	1653486	1653487	-	daf7c3ca-0c2a-4ed7-a4c0-f08d32ce0ed9	1882	1883	.	.	+	ATCCCTTTT	55	0.207547	0.997674
Pv_Sal1_chr09	1653459	1653460	-	daf7c3ca-0c2a-4ed7-a4c0-f08d32ce0ed9	1909	1910	.	.	+	TGTGCAAAA	40	0.448276	0.918799
Pv_Sal1_chr08	926022	926023	+	e13de7dd-f434-49f5-ae4c-0b0714a1dd31	86	87	.	.	+	GTTGCTCTG	37	0.714286	0.994511
Pv_Sal1_chr05	541318	541319	-	e452f8d0-012a-4dd6-b27c-422b272eccb4	1013	1014	.	.	+	CCCGCTGGA	26	0.941176	0.948381
Pv_Sal1_chr05	540978	540979	-	e452f8d0-012a-4dd6-b27c-422b272eccb4	1353	1354	.	.	+	TTTACGTGT	69	0.684211	0.996973
Pv_Sal1_chr12	576613	576614	+	e5b7176b-3a5c-4eb5-9d0b-fb3784855a0c	1415	1416	.	.	+	TTTGCGCAT	43	0.34375	0.920225
Pv_Sal1_chr13	128787	128788	-	e7e3a7f3-bfef-422b-b304-04ca8bdec4cf	392	393	.	.	+	GGTGCTCAG	33	0.619048	0.944205
Pv_Sal1_chr13	128303	128304	-	e7e3a7f3-bfef-422b-b304-04ca8bdec4cf	780	781	.	.	+	GGTACGTGA	79	0.819672	0.990167
Pv_Sal1_chr08	1553411	1553412	-	e849e131-6bec-4a9d-97cf-7be803ff5fc9	983	984	.	.	+	TTTGCCCAG	55	0.47619	0.961852
Pv_Sal1_chr08	1455616	1455617	+	ea19f725-1b55-4ca2-b11f-aa03297b7adf	195	196	.	.	+	CCCGCAAGC	42	1	0.999812
Pv_Sal1_chr08	1455650	1455651	+	ea19f725-1b55-4ca2-b11f-aa03297b7adf	229	230	.	.	+	CATGCGCAG	39	0.740741	0.988629
Pv_Sal1_chr08	1455775	1455776	+	ea19f725-1b55-4ca2-b11f-aa03297b7adf	354	355	.	.	+	TTTACGCTA	46	0.666667	0.982733
Pv_Sal1_chr08	1455463	1455464	+	ea19f725-1b55-4ca2-b11f-aa03297b7adf	42	43	.	.	+	TCTACGCTG	45	0.294118	0.969743
Pv_Sal1_chr12	1228178	1228179	-	eaaa49d3-e323-4662-83d5-b8aff3aba040	554	555	.	.	+	CGTGCAAAC	25	0.9	0.987332
Pv_Sal1_chr04	124244	124245	-	eeeb969c-34d1-4585-bfa9-b9020883cd64	1417	1418	.	.	+	CCTGCGTTT	38	0.875	0.948504
Pv_Sal1_chr12	131626	131627	+	f2316880-8906-4b2a-af7b-1016cb793caa	1202	1203	.	.	+	CACACCAAC	108	0.0582524	0.986815
Pv_Sal1_chr02	402334	402335	+	f3fd0783-946d-4509-a444-43b4c334ee12	1169	1170	.	.	+	ACAACAACA	49	0.885714	0.979091
Pv_Sal1_chr02	401882	401883	+	f3fd0783-946d-4509-a444-43b4c334ee12	717	718	.	.	+	TGCGCTGGG	72	0.5	0.916085
Pv_Sal1_chr11	1557902	1557903	+	f44ba1bc-ea48-4f30-9a3c-302f55940c2e	416	417	.	.	+	GACGCAAGG	56	0.32	0.994276
Pv_Sal1_chr10	47151	47152	-	f5deac30-a714-4b3b-aa2a-0b2df3d6035c	643	644	.	.	+	GCCGCGACG	74	0.826087	0.915641
Pv_Sal1_chr06	660781	660782	-	fd66e503-7973-4c1c-b7d2-97a775227cec	1606	1607	.	.	+	TCACCAACG	354	0.0892308	0.91665
Pv_Sal1_chr06	213094	213095	-	fec99a17-9a07-4297-abb2-4691a997495a	627	628	.	.	+	TAAGCGTCA	55	0.475	0.911774
Pv_Sal1_chr11	1770442	1770443	+	ffd95aea-5517-4e37-bd18-bfbf607ed144	298	299	.	.	+	ACAGCGGCG	45	0.64	0.958088
Pv_Sal1_chr03	477881	477882	-	PVX_000550.1	1010	1011	.	.	+	CACGCGTAC	64	0.6	0.937252
Pv_Sal1_chr03	479076	479077	-	PVX_000550.1	395	396	.	.	+	CCTGCGTTT	21	0.833333	0.990815
Pv_Sal1_chr03	350544	350545	-	PVX_000725.1	933	934	.	.	+	TGCGCAAAA	57	0.6	0.953973
Pv_Sal1_chr06	135057	135058	+	PVX_001783.1	532	533	.	.	+	GCGACATAT	20	0.857143	0.962034
Pv_Sal1_chr06	135346	135347	+	PVX_001783.1	821	822	.	.	+	ACGACGATT	26	0.6	0.940621
Pv_Sal1_chr04	743244	743245	+	PVX_003605.1	733	734	.	.	+	CCTGCGAAT	21	0.875	0.928837
Pv_Sal1_chr10	48024	48025	-	PVX_079725.1	475	476	.	.	+	GGATCTGTC	21	1	0.984908
Pv_Sal1_chr10	354028	354029	+	PVX_080085.1	541	542	.	.	+	ACGGCGTTA	20	0.866667	0.979765
Pv_Sal1_chr10	667530	667531	-	PVX_080425.1	1439	1440	.	.	+	GCTGCAAAT	34	0.636364	0.969364
Pv_Sal1_chr12	362160	362161	-	PVX_083150.1	1532	1533	.	.	+	ATGTCGAAT	21	0.9	0.964874
Pv_Sal1_chr12	257649	257650	-	PVX_083275.1	1022	1023	.	.	+	AAGACCTTT	87	0.146667	0.998012
Pv_Sal1_chr12	258477	258478	-	PVX_083275.1	676	677	.	.	+	TTTGCTCAG	62	0.346154	0.934994
Pv_Sal1_chr13	128521	128522	-	PVX_084260.1	1134	1135	.	.	+	TGTGCAAAT	75	0.566038	0.939823
Pv_Sal1_chr13	129622	129623	-	PVX_084260.1	673	674	.	.	+	CCTGCTTGT	24	0.733333	0.922596
Pv_Sal1_chr13	272484	272485	-	PVX_084400.1	741	742	.	.	+	GACCCTTTT	20	0.277778	0.936001
Pv_Sal1_chr13	282299	282300	-	PVX_084420.1	1537	1538	.	.	+	CATCCGTGA	64	0.232143	0.998783
Pv_Sal1_chr05	673282	673283	+	PVX_089570.1	1475	1476	.	.	+	GCAACTGAC	103	0.926471	0.921495
Pv_Sal1_chr07	1248809	1248810	+	PVX_087095.1	1022	1023	.	.	+	CACCCACTT	62	0.489796	0.98964
Pv_Sal1_chr07	1248498	1248499	+	PVX_087095.1	711	712	.	.	+	CCATCAGCA	73	0.707692	0.997095
Pv_Sal1_chr07	1239184	1239185	+	PVX_087107.1	691	692	.	.	+	GCATCGCTT	25	0.888889	0.968647
Pv_Sal1_chr01	208200	208201	-	PVX_087830.1	602	603	.	.	+	ATGGCCTCC	23	0.944444	0.999546
Pv_Sal1_chr01	317467	317468	-	PVX_087960.1	1474	1475	.	.	+	GCGGCACAG	55	0.510204	0.926875
Pv_Sal1_chr05	182133	182134	-	PVX_088955.1	665	666	.	.	+	TGGCCTGCC	64	0.36	0.918919
Pv_Sal1_chr05	312090	312091	-	PVX_089110.1	277	278	.	.	+	TTCGCGCCA	31	0.166667	0.965695
Pv_Sal1_chr05	672581	672582	+	PVX_089570.1	1200	1201	.	.	+	TCAACAAGA	56	0.868421	0.968583
Pv_Sal1_chr05	678980	678981	-	PVX_089585.1	844	845	.	.	+	TACGCGTGG	23	0.461538	0.959954
Pv_Sal1_chr05	678871	678872	-	PVX_089585.1	953	954	.	.	+	GAGACTAAC	23	0.772727	0.997851
Pv_Sal1_chr05	800329	800330	-	PVX_089750.1	1079	1080	.	.	+	CCCGCTCGA	20	0.714286	0.953303
Pv_Sal1_chr05	958611	958612	+	PVX_089940.1	497	498	.	.	+	TGCGCTGGT	38	0.758621	0.991654
Pv_Sal1_chr05	958747	958748	+	PVX_089940.1	633	634	.	.	+	CCATCATTC	46	0.323529	0.979588
Pv_Sal1_chr05	1248840	1248841	-	PVX_090230.1	137	138	.	.	+	TCATCCGGC	25	0.6	0.999368
Pv_Sal1_chr09	361661	361662	+	PVX_091250.1	415	416	.	.	+	TACGCGAAA	42	0.393939	0.954013
Pv_Sal1_chr09	914189	914190	+	PVX_091865.1	743	744	.	.	+	CATGCGGTG	48	0.897436	0.99982
Pv_Sal1_chr10	947570	947571	+	PVX_098045.1	1590	1591	.	.	+	CGCGCTAAC	133	0.861702	0.980701
Pv_Sal1_chr07	99847	99848	+	PVX_098655.1	385	386	.	.	+	ACACCTGCC	148	0.673267	0.961079
Pv_Sal1_chr07	99862	99863	+	PVX_098655.1	400	401	.	.	+	ACTGCGCTA	153	0.855932	0.997452
Pv_Sal1_chr07	99981	99982	+	PVX_098655.1	519	520	.	.	+	GTGACTGCT	158	0.673267	0.965279
Pv_Sal1_chr07	99991	99992	+	PVX_098655.1	529	530	.	.	+	CGCACGAAC	164	0.377358	0.992457
Pv_Sal1_chr09	953712	953713	-	PVX_091925.1	583	584	.	.	+	TGAACTAAT	23	0.941176	0.904448
Pv_Sal1_chr09	1811344	1811345	-	PVX_092905.1	1159	1160	.	.	+	CTTCCTTCG	139	0.0362319	0.919899
Pv_Sal1_chr08	301011	301012	-	PVX_094510.1	741	742	.	.	+	TGTTCCTAC	41	0.71875	0.999206
Pv_Sal1_chr08	300945	300946	-	PVX_094510.1	807	808	.	.	+	CGCGCGTAC	52	0.578947	0.95448
Pv_Sal1_chr08	300867	300868	-	PVX_094510.1	885	886	.	.	+	TCTACGACT	54	0.5	0.990302
Pv_Sal1_chr08	875357	875358	-	PVX_095190.1	1046	1047	.	.	+	GCCTCTCCC	20	0.538462	0.970471
Pv_Sal1_chr03	855788	855789	-	PVX_096030.1	715	716	.	.	+	ACATCGACT	21	0.882353	0.978321
Pv_Sal1_chr03	586591	586592	-	PVX_096345.1	1152	1153	.	.	+	ACAACTGCG	20	0.941176	0.971168
Pv_Sal1_chr10	947110	947111	+	PVX_098045.1	1284	1285	.	.	+	CGAGCAGCT	75	0.557692	0.97799
Pv_Sal1_chr07	452068	452069	-	PVX_099015.1	1077	1078	.	.	+	TGCGCCATC	36	0.1875	0.972639
Pv_Sal1_chr07	452144	452145	-	PVX_099015.1	1001	1002	.	.	+	TGGACGGGT	36	0.28125	0.991178
Pv_Sal1_chr07	546625	546626	+	PVX_099145.1	600	601	.	.	+	CGAGCAGTT	35	0.965517	0.996905
Pv_Sal1_chr07	675196	675197	-	PVX_099320.1	1309	1310	.	.	+	TATTCTACA	73	0.977778	0.979728
Pv_Sal1_chr07	674765	674766	-	PVX_099320.1	1740	1741	.	.	+	GTTCCTCAT	76	0.173913	0.981738
Pv_Sal1_chr07	1077087	1077088	+	PVX_099845.1	282	283	.	.	+	CCGACCGGC	30	0.36	0.967171
Pv_Sal1_chr07	1077452	1077453	+	PVX_099845.1	647	648	.	.	+	TAATCCAAC	25	0.375	0.998354
Pv_Sal1_chr07	1130201	1130202	-	PVX_099940.1	1116	1117	.	.	+	CATGCAAAA	36	0.3125	0.916919
Pv_Sal1_chr07	1130679	1130680	-	PVX_099940.1	638	639	.	.	+	TCTGCTTGT	56	0.775	0.942639
Pv_Sal1_chr14	2313014	2313015	-	PVX_100705.1	588	589	.	.	+	CGCACAGCA	27	0.555556	0.914384
Pv_Sal1_chr14	2312791	2312792	-	PVX_100705.1	811	812	.	.	+	CTTACGTAT	29	0.772727	0.973762
Pv_Sal1_chr14	2592514	2592515	+	PVX_101035.1	851	852	.	.	+	GAACCTTTT	22	0.238095	0.998151
Pv_Sal1_chr11	1852707	1852708	-	PVX_113385.1	749	750	.	.	+	CCCACGCGG	61	0.432432	0.956187
Pv_Sal1_chr11	1852651	1852652	-	PVX_113385.1	805	806	.	.	+	CGGACGAAC	62	0.127273	0.987088
Pv_Sal1_chr11	1770453	1770454	+	PVX_113490.1	206	207	.	.	+	ACGGCGAGA	38	0.62963	0.963153
Pv_Sal1_chr11	1723044	1723045	+	PVX_113545.1	674	675	.	.	+	CCCACTGCG	20	0.8	0.992976
Pv_Sal1_chr11	1415716	1415717	-	PVX_113895.1	1772	1773	.	.	+	CCTGCGGTG	22	0.866667	0.974941
Pv_Sal1_chr11	777364	777365	-	PVX_114610.1	1013	1014	.	.	+	ACATCGCTC	82	0.725806	0.983002
Pv_Sal1_chr11	525620	525621	-	PVX_114910.1	594	595	.	.	+	ACTACAAAA	30	0.9	0.940949
Pv_Sal1_chr11	525404	525405	-	PVX_114910.1	810	811	.	.	+	CCCGCTTAC	25	0.7	0.90284
Pv_Sal1_chr11	380729	380730	-	PVX_115025.1	1016	1017	.	.	+	GGTACGTGG	40	0.535714	0.915118
Pv_Sal1_chr11	333098	333099	-	PVX_115085.1	472	473	.	.	+	GGAGCTCAG	25	0.6875	0.931715
Pv_Sal1_chr11	201217	201218	-	PVX_115265.1	1327	1328	.	.	+	TTCGCTTGA	27	0.842105	0.915224
Pv_Sal1_chr11	43326	43327	-	PVX_115450.1	1160	1161	.	.	+	TGCGCAATG	22	0.888889	0.992814
Pv_Sal1_chr12	1218906	1218907	+	PVX_116700.1	816	817	.	.	+	TTTACGTCC	36	0.296296	0.994313
Pv_Sal1_chr12	1879640	1879641	+	PVX_117440.1	574	575	.	.	+	CACGCGTGG	24	0.75	0.988169
Pv_Sal1_chr12	2159802	2159803	+	PVX_117805.1	404	405	.	.	+	GGCACACGA	45	0.758621	0.902772
Pv_Sal1_chr12	2160093	2160094	+	PVX_117805.1	695	696	.	.	+	TTAACAAGT	43	0.741935	0.947404
Pv_Sal1_chr08	1564070	1564071	+	PVX_119320.1	509	510	.	.	+	TACGCGGGG	23	0.4	0.928139
Pv_Sal1_chr08	1450208	1450209	-	PVX_119470.1	742	743	.	.	+	CCCACAAAC	21	0.722222	0.985391
Pv_Sal1_chr14	119989	119990	-	PVX_121935.1	1965	1966	.	.	+	AATCCTTTT	22	0.238095	0.9814
Pv_Sal1_chr14	806640	806641	+	PVX_122710.1	659	660	.	.	+	TATACGCAT	21	0.315789	0.903557
Pv_Sal1_chr14	1428967	1428968	+	PVX_123410.1	1123	1124	.	.	+	TCCACACTC	93	0.140625	0.933172
Pv_Sal1_chr14	1428690	1428691	+	PVX_123410.1	846	847	.	.	+	CACGCAAAA	66	0.351852	0.99169
Pv_Sal1_chr14	1445547	1445548	-	PVX_123450.1	536	537	.	.	+	TCTGCAACG	22	0.625	0.908073
Pv_Sal1_chr14	1767752	1767753	-	PVX_123770.1	1441	1442	.	.	+	ACTCCGTCG	37	0.171429	0.929149
Pv_Sal1_chr14	2714935	2714936	+	0cd86d71-58f3-4595-ac88-a329eef8e76a	1692	1693	.	.	+	TCATCCCCA	104	0.60274	0.987326
Pv_Sal1_chr12	1365341	1365342	-	0522b44e-b578-4a5e-be07-14760b8ed611	1267	1268	.	.	+	CAATCGCTC	73	0.710526	0.947279
Pv_Sal1_chr12	1365144	1365145	-	0522b44e-b578-4a5e-be07-14760b8ed611	1464	1465	.	.	+	GGACCCTTT	55	0.12963	0.997603
Pv_Sal1_chr12	1227209	1227210	-	06488ff1-24f3-4bf6-9a04-a7b09292a961	23	24	.	.	+	CTCGCAAAG	20	0.785714	0.939747
Pv_Sal1_chr12	2144745	2144746	-	0bafb21c-01e7-4f2f-ba6f-5fa659a1374d	690	691	.	.	+	TATGCACAT	20	0.571429	0.982193
Pv_Sal1_chr11	914809	914810	+	0bc21d05-d9dc-4ab7-ad08-4fb3510be09b	280	281	.	.	+	CTTACGTGC	24	0.352941	0.97629
Pv_Sal1_chr07	1140638	1140639	+	0c4447e4-c664-4d21-8781-fe980881464e	467	468	.	.	+	TACGCAATT	33	0.346154	0.993634
Pv_Sal1_chr14	2714503	2714504	+	0cd86d71-58f3-4595-ac88-a329eef8e76a	1260	1261	.	.	+	GCTTCTCCC	35	0.857143	0.953393
Pv_Sal1_chr08	1013848	1013849	-	0d742543-0a9f-4d79-90a3-c4b100cd5e37	1039	1040	.	.	+	CCCGCTGCT	47	0.631579	0.961842
Pv_Sal1_chr07	1041619	1041620	-	0f712093-7ce9-4446-b4d8-fef494bc172b	1244	1245	.	.	+	TCCTCATCA	41	0.0833333	0.958927
Pv_Sal1_chr07	1041935	1041936	-	0f712093-7ce9-4446-b4d8-fef494bc172b	928	929	.	.	+	CGCTCTGCT	29	0.6	0.923954
Pv_Sal1_chr11	362309	362310	-	12f20908-5096-4907-8bf3-313efa8998da	1095	1096	.	.	+	CCATCAAGG	20	0.666667	0.923616
Pv_Sal1_chr11	361849	361850	-	12f20908-5096-4907-8bf3-313efa8998da	1555	1556	.	.	+	TTCGCGCAA	32	0.458333	0.923875
Pv_Sal1_chr07	844974	844975	+	167c3a24-99fa-494e-aa15-d156c5cc82af	255	256	.	.	+	TTCTCCTAC	41	0.714286	0.999901
Pv_Sal1_chr07	845171	845172	+	167c3a24-99fa-494e-aa15-d156c5cc82af	452	453	.	.	+	CGCGCAAGT	42	0.645161	0.977673
Pv_Sal1_chr07	84657	84658	+	17682645-29f1-4a8a-b978-e08a5510a9e9	1553	1554	.	.	+	ACAACAAAA	29	0.625	0.981082
Pv_Sal1_chr12	502126	502127	-	183f7b60-0186-4e51-b286-19ba485627cc	1085	1086	.	.	+	CAAGCACAA	20	0.333333	0.904751
Pv_Sal1_chr12	2242815	2242816	+	18a3e2e5-ef42-445a-b8c0-eaa8565145a9	302	303	.	.	+	TTTCCTCAG	123	0.12931	0.956506
Pv_Sal1_chr12	2242746	2242747	+	18a3e2e5-ef42-445a-b8c0-eaa8565145a9	233	234	.	.	+	TGGCCACTT	106	0.0824742	0.974027
Pv_Sal1_chr12	865620	865621	-	19ee1251-ab25-4277-bde9-4cb366af6f5f	1241	1242	.	.	+	GTTCCCCTC	42	0.125	0.983354
Pv_Sal1_chr12	22973	22974	-	1ad8fa26-da38-4ee9-99b4-20b411f89f88	376	377	.	.	+	CATGCTATG	33	0.583333	0.944294
Pv_Sal1_chr12	22696	22697	-	1ad8fa26-da38-4ee9-99b4-20b411f89f88	653	654	.	.	+	ATGACACTT	54	0.477273	0.978274
Pv_Sal1_chr11	1521143	1521144	+	1af429a3-afb3-477b-883c-c7758f7c0f11	369	370	.	.	+	CACTCCACG	93	0.0989011	0.999364
Pv_Sal1_chr13	1811151	1811152	-	1b4a2508-ab48-4f9f-9695-1011056fadfc	1619	1620	.	.	+	GGGTCCCAG	25	0.272727	0.964026
Pv_Sal1_chr13	1811048	1811049	-	1b4a2508-ab48-4f9f-9695-1011056fadfc	1722	1723	.	.	+	ATGACAACT	46	0.676471	0.994707
Pv_Sal1_chr04	185678	185679	-	1bcf9e64-74ec-46c7-ad07-e2aa17d42135	1262	1263	.	.	+	TTTGCACGA	21	0.571429	0.905711
Pv_Sal1_chr06	663756	663757	-	1c02f3c3-8c8f-469b-bcd1-4f00a4e7d985	804	805	.	.	+	ACTCCTTTG	1709	0.0238095	0.984952
Pv_Sal1_chr09	535423	535424	+	1cf721ae-abc4-4659-8bc9-e8fa8be8357b	298	299	.	.	+	TGCACATCT	33	0.869565	0.954269
Pv_Sal1_chr07	703228	703229	+	1d820df2-6cac-4e05-80b3-ff8b63da26b4	147	148	.	.	+	GTGTCCGTT	25	0.421053	0.914564
Pv_Sal1_chr12	1037990	1037991	-	1ee13c38-5424-47d0-a4ba-666e73bdb90f	805	806	.	.	+	ATTGCAACA	20	0.846154	0.915092
Pv_Sal1_chr14	1428690	1428691	+	212870b2-d5b1-4996-91f3-5f354c858dee	713	714	.	.	+	CACGCAAAA	67	0.345455	0.99119
Pv_Sal1_chr11	1060027	1060028	-	278c2498-0c88-4e7b-9080-957b104a49ae	1005	1006	.	.	+	TTCGCGGCT	27	0.736842	0.940403
Pv_Sal1_chr12	1051076	1051077	+	28718aa6-360f-42bc-bda5-7c34b99dc034	810	811	.	.	+	GCAACAACG	78	0.381818	0.963061
Pv_Sal1_chr11	738745	738746	-	322f7061-2af2-46b5-8834-abc28554df47	1065	1066	.	.	+	CCCGCGAAA	30	0.764706	0.940642
Pv_Sal1_chr10	825054	825055	+	36f5e705-757f-4d71-8501-8972b986f6b8	170	171	.	.	+	CTGCCTTTT	25	0.16	0.992068
Pv_Sal1_chr06	52889	52890	+	38800f8f-0947-4687-97b9-9d92383be2b5	255	256	.	.	+	CATGCACCG	29	0.631579	0.986902
Pv_Sal1_chr01	672157	672158	+	3b64911f-45a0-4edd-bb1f-66f9d7dfa169	1161	1162	.	.	+	GCAGCGGCT	45	0.931034	0.98443
Pv_Sal1_chr02	721341	721342	+	3cea80e8-28ca-4167-8970-2a3c16a6be2b	73	74	.	.	+	GATACAGTC	38	0.857143	0.94378
Pv_Sal1_chr05	1236459	1236460	+	44805531-61cf-466f-93ea-c64a22001ba4	437	438	.	.	+	ACCTCTTTT	39	0.461538	0.942776
Pv_Sal1_chr14	2956081	2956082	-	453d1754-68e1-47a7-9b81-5dbdcd23afdf	1152	1153	.	.	+	AAGACTTTT	25	0.571429	0.979827
Pv_Sal1_chr14	2956380	2956381	-	453d1754-68e1-47a7-9b81-5dbdcd23afdf	853	854	.	.	+	TCAACGATT	25	0.571429	0.938579
Pv_Sal1_chr09	698663	698664	-	463a0d40-0003-4369-baa9-286a06d4f3a1	163	164	.	.	+	TTCCCCGTC	36	0.0857143	0.90636
Pv_Sal1_chr09	698560	698561	-	463a0d40-0003-4369-baa9-286a06d4f3a1	266	267	.	.	+	ACACCTCGT	31	0.129032	0.977544
Pv_Sal1_chr14	1090507	1090508	+	463e73b5-8a62-439f-8313-8194a29bec8f	1181	1182	.	.	+	GCTACGCAT	28	0.434783	0.997223
Pv_Sal1_chr10	786333	786334	-	4819d558-7bbc-4b29-8d18-3d7f8cfc5e7e	629	630	.	.	+	CTTCCGCTA	51	0.18	0.999584
Pv_Sal1_chr14	2853133	2853134	-	48590c67-718a-4b75-acd2-0648afd51a0d	720	721	.	.	+	CTTCCCGTC	24	0.52381	0.953888
Pv_Sal1_chr10	13907	13908	-	4a9c5c1a-e6e8-4bba-8837-98925b6b6ee4	599	600	.	.	+	GAAACTGCG	40	0.923077	0.963468
Pv_Sal1_chr09	1811379	1811380	-	4b379f6d-6c3d-4a34-aad9-f72fd361063d	941	942	.	.	+	GAACCTTGT	134	0.0458015	0.982259
Pv_Sal1_chr06	663756	663757	-	51fe2dbd-fe89-4b56-b92f-1b51dbca4b99	1289	1290	.	.	+	ACTCCTTTG	1744	0.0239067	0.985874
Pv_Sal1_chr03	686415	686416	+	5ac4becc-75f1-4b60-a7f0-39208e535a21	141	142	.	.	+	CCCGCGGTA	131	0.909091	0.990706
Pv_Sal1_chr06	664406	664407	-	51fe2dbd-fe89-4b56-b92f-1b51dbca4b99	639	640	.	.	+	AAACCCAGA	74	0.754717	0.99146
Pv_Sal1_chr14	1684520	1684521	+	5243ef94-01ab-439a-860a-54bb8cbca09b	872	873	.	.	+	TACTCGCAA	56	0.432432	0.93586
Pv_Sal1_chr10	1041385	1041386	+	56825962-1c6b-4ece-9eb7-a55fd197098b	47	48	.	.	+	CTTGCGTCT	20	0.533333	0.924593
Pv_Sal1_chr03	806053	806054	+	57772e56-18df-4939-981f-bbf79002a7ce	594	595	.	.	+	GAAACTGCG	39	0.92	0.96756
Pv_Sal1_chr12	1771830	1771831	-	580a5c3e-69b3-485b-96b0-87c8a288bba8	1310	1311	.	.	+	GTTGCTATA	48	0.918919	0.988366
Pv_Sal1_chr05	647314	647315	+	583220be-0ec8-45d1-8b98-2f63767d557a	165	166	.	.	+	ACAGCAAGT	23	0.5625	0.939721
Pv_Sal1_chr05	647396	647397	+	583220be-0ec8-45d1-8b98-2f63767d557a	247	248	.	.	+	GCGGCTGGT	28	0.619048	0.970917
Pv_Sal1_chr09	698532	698533	-	5aed5377-12f0-49ac-a6ee-8343e6df0d38	1263	1264	.	.	+	CCTGCGTTT	56	0.957447	0.983911
Pv_Sal1_chr14	483643	483644	+	5d2482f6-b2ac-426a-9319-63ad2bddf970	458	459	.	.	+	TTTACCTTC	27	0.28	0.996262
Pv_Sal1_chr01	581459	581460	-	5dde283a-8c7f-45fb-be57-992f0cb3d9d0	1303	1304	.	.	+	CTGACAACC	25	0.571429	0.93283
Pv_Sal1_chr14	139958	139959	-	6002e804-8293-43af-84d4-7d48aef68961	480	481	.	.	+	TACGCGAGG	36	0.366667	0.928183
Pv_Sal1_chr12	258320	258321	-	629d23ad-0d2f-4ab4-85c9-fe3fd2fcb359	504	505	.	.	+	AAAACAAAA	32	0.857143	0.993648
Pv_Sal1_chr12	257673	257674	-	629d23ad-0d2f-4ab4-85c9-fe3fd2fcb359	799	800	.	.	+	TATGCACAT	78	0.576271	0.943175
Pv_Sal1_chr12	257635	257636	-	629d23ad-0d2f-4ab4-85c9-fe3fd2fcb359	837	838	.	.	+	TAGACTGAG	57	0.888889	0.99998
Pv_Sal1_chr12	1576164	1576165	-	641f99e2-0e07-49f1-8e55-b87d0b3e3cfd	452	453	.	.	+	TGCGCCGTT	23	0.764706	0.999099
Pv_Sal1_chr10	704633	704634	-	6815437f-3cbc-4b8c-b1e5-48c09c9bc775	1351	1352	.	.	+	GTTGCTCTG	39	0.461538	0.921741
Pv_Sal1_chr06	663664	663665	-	6cf7a427-238e-47a6-a67b-4d8b1337e8d9	1052	1053	.	.	+	AGCTCCGCG	1274	0.145782	0.998307
Pv_Sal1_chr06	664122	664123	-	6cf7a427-238e-47a6-a67b-4d8b1337e8d9	594	595	.	.	+	TTTACAAGT	538	0.940171	0.936662
Pv_Sal1_chr06	663803	663804	-	6cf7a427-238e-47a6-a67b-4d8b1337e8d9	913	914	.	.	+	AATACGCAA	1587	0.487669	0.946588
Pv_Sal1_chr13	491104	491105	+	6e89bf6e-74f8-4be9-9039-60563c653368	91	92	.	.	+	TATACGTGT	101	0.703125	0.920212
Pv_Sal1_chr11	1318316	1318317	+	68b8c787-e5f9-4d8f-9ee8-a5de91ff6232	1520	1521	.	.	+	CAAACTGTA	23	0.9375	0.960463
Pv_Sal1_chr13	14710	14711	-	694c67a7-b120-41ca-9a6a-fb6038442eaf	617	618	.	.	+	TTTCCTTTT	199	0.0507614	0.995734
Pv_Sal1_chr05	296143	296144	-	69b959db-cac7-4208-9c81-68236af6ed06	1351	1352	.	.	+	GCTGCTAAC	70	0.886364	0.956512
Pv_Sal1_chr05	296088	296089	-	69b959db-cac7-4208-9c81-68236af6ed06	1406	1407	.	.	+	CACGCGAAT	62	0.38	0.967322
Pv_Sal1_chr14	931988	931989	+	6a7a7bb1-8a33-424a-9fa8-759959da45bc	366	367	.	.	+	ATGACAGCA	21	0.842105	0.992638
Pv_Sal1_chr09	115557	115558	+	6aff31d8-ec26-4314-8b97-14423c1f2445	1188	1189	.	.	+	CACGCGGTA	38	0.363636	0.934556
Pv_Sal1_chr03	686671	686672	-	6c1e9a87-7233-4036-b7dd-e65917d253c5	1066	1067	.	.	+	CAGACACTT	22	0.368421	0.970112
Pv_Sal1_chr06	663771	663772	-	6cf7a427-238e-47a6-a67b-4d8b1337e8d9	945	946	.	.	+	CCTCCATGT	1768	0.0472579	0.972686
Pv_Sal1_chr13	491209	491210	+	6e89bf6e-74f8-4be9-9039-60563c653368	196	197	.	.	+	CATACGCTT	96	0.728571	0.983012
Pv_Sal1_chr13	1148014	1148015	+	6eca9edb-5e64-4986-96a7-2e0b77d14712	236	237	.	.	+	ATGTCGATT	59	0.95	0.942926
Pv_Sal1_chr13	1147869	1147870	+	6eca9edb-5e64-4986-96a7-2e0b77d14712	91	92	.	.	+	CACGCTGAA	46	0.634146	0.991559
Pv_Sal1_chr11	533882	533883	-	6ecf8347-d9d4-4868-98c8-68d40d7d8363	1479	1480	.	.	+	CTGACTGAA	57	0.938776	0.994884
Pv_Sal1_chr13	631626	631627	-	71c2f37c-7314-4f0b-9944-473a3294a35c	814	815	.	.	+	TACGCGTTA	36	0.310345	0.922298
Pv_Sal1_chr12	2055083	2055084	-	7929eec6-f78a-4cb4-a4ea-b8ef15d5d3ab	2289	2290	.	.	+	ACCGCACAG	164	0.911765	0.99217
Pv_Sal1_chr12	2054890	2054891	-	7929eec6-f78a-4cb4-a4ea-b8ef15d5d3ab	2482	2483	.	.	+	TTTTCCCCT	197	0.590909	0.992246
Pv_Sal1_chr14	2782630	2782631	+	7bc48328-caca-4e3d-8bb5-6cb40bc2ad1c	165	166	.	.	+	TGCACACGT	264	0.851351	0.952624
Pv_Sal1_chr14	2782864	2782865	+	7bc48328-caca-4e3d-8bb5-6cb40bc2ad1c	399	400	.	.	+	CTCACTTTG	289	0.459596	0.944574
Pv_Sal1_chr05	1247519	1247520	-	863f491a-7667-4b16-96d4-f596e42def63	891	892	.	.	+	CTGTCCGTC	222	0.613497	0.952252
Pv_Sal1_chr13	282300	282301	-	73a18371-6a53-4f82-b1f5-41e0338e5a47	316	317	.	.	+	TCATCCGTG	43	0.289474	0.99989
Pv_Sal1_chr05	208999	209000	-	7780d268-fe11-42fb-a07f-7f961c80d284	835	836	.	.	+	ACAGCGTTG	44	0.483871	0.937219
Pv_Sal1_chr12	1051076	1051077	+	790969a6-60f6-4078-9561-8d0e27bcc168	387	388	.	.	+	GCAACAACG	60	0.380952	0.913733
Pv_Sal1_chr12	2055740	2055741	-	7929eec6-f78a-4cb4-a4ea-b8ef15d5d3ab	1632	1633	.	.	+	CATTCATTT	23	0.210526	0.946496
Pv_Sal1_chr12	2055570	2055571	-	7929eec6-f78a-4cb4-a4ea-b8ef15d5d3ab	1802	1803	.	.	+	TGAGCAGGA	45	0.481481	0.947088
Pv_Sal1_chr12	2055266	2055267	-	7929eec6-f78a-4cb4-a4ea-b8ef15d5d3ab	2106	2107	.	.	+	TGGTCAAAA	84	0.15942	0.939886
Pv_Sal1_chr05	673535	673536	+	7c3af468-c633-4120-96f1-57e9a9da80ec	1022	1023	.	.	+	GTGCCACAT	63	0.571429	0.989184
Pv_Sal1_chr05	673387	673388	+	7c3af468-c633-4120-96f1-57e9a9da80ec	874	875	.	.	+	AGAGCACAG	68	0.383333	0.988032
Pv_Sal1_chr14	2444327	2444328	-	7f92f93f-0445-4d0a-a736-5f46983e0171	1521	1522	.	.	+	CCAACAAGC	21	0.736842	0.994168
Pv_Sal1_chr12	258477	258478	-	8330fc0f-8e01-4acc-a4f9-7639f13bccf7	561	562	.	.	+	TTTGCTCAG	44	0.351351	0.917562
Pv_Sal1_chr12	257673	257674	-	8330fc0f-8e01-4acc-a4f9-7639f13bccf7	883	884	.	.	+	TATGCACAT	86	0.58209	0.933649
Pv_Sal1_chr12	257610	257611	-	8330fc0f-8e01-4acc-a4f9-7639f13bccf7	946	947	.	.	+	GCACCGTTT	51	0.395349	0.998386
Pv_Sal1_chr12	635048	635049	+	86661817-b390-4931-bb99-cf680fed4d93	155	156	.	.	+	CATGCACAG	51	0.295455	0.993409
PVAD80_MIT	988	989	-	87dc6f2d-d439-47a4-9139-492deeff8ea2	266	267	.	.	+	GTAACGACT	163	0.446154	0.973227
Pv_Sal1_chr09	1360205	1360206	+	91d90012-66c0-46ab-ab26-71f05d200b93	1056	1057	.	.	+	TTTGCTAAT	120	0.882353	0.949832
Pv_Sal1_chr10	1082009	1082010	+	872d8490-8de2-4dcb-a987-b399598b649d	150	151	.	.	+	GATCCCTCC	28	0.227273	0.926601
Pv_Sal1_chr10	1083323	1083324	+	872d8490-8de2-4dcb-a987-b399598b649d	466	467	.	.	+	ACCGCAAAC	61	0.978261	0.986749
PVAD80_MIT	893	894	-	87dc6f2d-d439-47a4-9139-492deeff8ea2	361	362	.	.	+	GCACCTTAA	140	0.096	0.989401
Pv_Sal1_chr04	446373	446374	-	89f4c36f-8f54-4601-a0a5-8b73774906f0	204	205	.	.	+	CCGGCGAAA	23	0.923077	0.924771
Pv_Sal1_chr14	1842755	1842756	+	8bf56a00-a9c7-44ab-b78e-c960b4bebedf	293	294	.	.	+	TGCACGCTT	30	0.529412	0.913588
Pv_Sal1_chr01	312725	312726	+	8c779425-537d-4cda-bb60-563291d10d30	126	127	.	.	+	GTTGCTAAA	37	0.965517	0.996169
Pv_Sal1_chr12	2428773	2428774	+	8c7c232e-5b4d-4c41-9f0b-3a724e13c807	309	310	.	.	+	TCTGCGACT	59	0.780488	0.960549
Pv_Sal1_chr13	14799	14800	-	8f9a9138-77e9-4391-8f45-b53049d59dd1	1977	1978	.	.	+	TTTCCATGG	224	0.0633484	0.948489
Pv_Sal1_chr12	287602	287603	+	910b76e5-88bc-4551-9055-ec081856efbe	300	301	.	.	+	TGCGCAGAT	31	0.470588	0.976287
Pv_Sal1_chr09	1359731	1359732	+	91d90012-66c0-46ab-ab26-71f05d200b93	582	583	.	.	+	CATGCTAAA	48	0.634146	0.975868
Pv_Sal1_chr07	955028	955029	-	93170896-7522-4e36-a4ab-5a87b8927508	1447	1448	.	.	+	ACCGCCGTT	26	0.388889	0.992928
Pv_Sal1_chr10	786294	786295	-	9556aaf2-93ae-4705-970b-6e071065d820	1378	1379	.	.	+	CCCACACAC	53	0.473684	0.998791
Pv_Sal1_chr10	7187	7188	-	99d8f617-5dfb-4f67-a4cf-a41c0f9382b6	1756	1757	.	.	+	TTATCCTCA	23	0.368421	0.995809
Pv_Sal1_chr07	452084	452085	-	9af38d30-a131-438e-b235-3fcb67341dad	1336	1337	.	.	+	ACCTCCGCA	37	0.411765	0.999906
Pv_Sal1_chr09	1148870	1148871	-	a080e8f4-4638-44e3-ad4a-e669d4f388e8	1147	1148	.	.	+	TTTGCCTTC	30	0.636364	0.935526
Pv_Sal1_chr09	1148636	1148637	-	a080e8f4-4638-44e3-ad4a-e669d4f388e8	1381	1382	.	.	+	CACCCTGCT	59	0.372549	0.995538
Pv_Sal1_chr09	1148422	1148423	-	a080e8f4-4638-44e3-ad4a-e669d4f388e8	1595	1596	.	.	+	GCCGCGTCG	66	0.306122	0.975062
Pv_Sal1_chr12	2242795	2242796	+	a1c05daa-6af1-444d-a255-5bd4c2c78105	226	227	.	.	+	CCCACCCAT	97	0.142857	0.9956
Pv_Sal1_chr14	1039814	1039815	-	a3a4136f-ad3e-4e47-a775-5ea9a4423dcb	599	600	.	.	+	TGTGCATTT	21	0.571429	0.904558
Pv_Sal1_chr09	210824	210825	-	ad8642dd-70bc-463b-82a1-d3ce6a10eee2	1081	1082	.	.	+	GTTGCAAAA	20	0.5625	0.956471
Pv_Sal1_chr09	210707	210708	-	ad8642dd-70bc-463b-82a1-d3ce6a10eee2	1198	1199	.	.	+	CCTGCTGCT	24	1	0.992839
Pv_Sal1_chr10	885794	885795	+	add0d253-9887-48a8-a51f-84393a0cb846	290	291	.	.	+	AGTACACAT	56	0.741935	0.941597
Pv_Sal1_chr06	213819	213820	-	aeee8c4e-561e-4183-ae0c-37cdbfe30690	1095	1096	.	.	+	AGCGCGGGG	59	0.5	0.986197
Pv_Sal1_chr06	214140	214141	-	aeee8c4e-561e-4183-ae0c-37cdbfe30690	774	775	.	.	+	TCGGCAAAC	32	0.4	0.936743
Pv_Sal1_chr13	33425	33426	-	afc158ab-1d41-47e9-866f-f757f4ba0cee	1352	1353	.	.	+	GCAACAATA	29	0.545455	0.970119
Pv_Sal1_chr10	560863	560864	+	b06257a5-2232-4e46-bc79-eb77effe420e	993	994	.	.	+	GTGCCTTCT	56	0.27907	0.938348
Pv_Sal1_chr02	79801	79802	-	b5b9c403-bc75-42fc-9e02-9c1d064a127d	1182	1183	.	.	+	TAAACAAAC	28	0.428571	0.955182
Pv_Sal1_chr05	1056957	1056958	+	bb03dda0-3389-433f-8dcb-a87906c39c22	1030	1031	.	.	+	GTAACCGGT	64	0.58	0.972186
Pv_Sal1_chr03	350442	350443	-	bd427589-f053-4784-bc9c-8465d28dd4e1	1159	1160	.	.	+	TCGGCACAT	87	0.517857	0.967277
Pv_Sal1_chr03	385438	385439	-	c48394a2-3bb5-4951-8cb3-e37941a0bfef	493	494	.	.	+	GTGGCGAAA	36	0.791667	0.953807
Pv_Sal1_chr03	385000	385001	-	c48394a2-3bb5-4951-8cb3-e37941a0bfef	931	932	.	.	+	CTAGCTTAG	35	0.538462	0.987488
Pv_Sal1_chr12	2946546	2946547	+	c4afec47-e1c5-46d6-aa22-3b48f7236250	864	865	.	.	+	GCTACGTCT	59	0.521739	0.963681
Pv_Sal1_chr06	383484	383485	+	c93bf390-d4c6-4db6-a1a7-fa65ae4ea9b6	58	59	.	.	+	CCTACGTGA	24	0.722222	0.970681
Pv_Sal1_chr09	1772296	1772297	-	ca2acbd8-b572-4226-9cc0-dc5874144c1d	788	789	.	.	+	TTTTCCAGA	34	0.458333	0.975124
Pv_Sal1_chr12	865471	865472	-	cb3d4814-c8db-4ec8-a5cb-f59c0dadd136	1269	1270	.	.	+	TGTGCGGTT	42	0.342857	0.90455
Pv_Sal1_chr12	865765	865766	-	cb3d4814-c8db-4ec8-a5cb-f59c0dadd136	975	976	.	.	+	TGCGCGCCA	30	0.705882	0.981084
Pv_Sal1_chr14	2459946	2459947	+	cb3dead3-9abb-4ce6-9edb-c071a9e56666	2244	2245	.	.	+	ATTGCTCTG	36	0.708333	0.989952
Pv_Sal1_chr10	1083506	1083507	+	cb7a3cb6-4c9f-455b-a9b1-2d93588a72db	1253	1254	.	.	+	ATTACGACC	41	0.566667	0.944106
Pv_Sal1_chr10	1082461	1082462	+	cb7a3cb6-4c9f-455b-a9b1-2d93588a72db	629	630	.	.	+	CTGACGTCT	20	0.4	0.964649
Pv_Sal1_chr05	300502	300503	+	cdb00f33-4b7c-422f-9b5f-ea0e772df5b1	292	293	.	.	+	TGAGCCTTT	53	0.367347	0.999938
Pv_Sal1_chr11	1679741	1679742	-	cee69824-11b2-42ea-ba29-9fa55ee2f55d	969	970	.	.	+	TTTCCCTCT	24	0.578947	0.96562
Pv_Sal1_chr08	914094	914095	-	d01f1912-2207-4a39-ba19-033012db67b7	390	391	.	.	+	TTTACGCGG	25	0.380952	0.933653
Pv_Sal1_chr07	1066599	1066600	+	d48d68a6-c3ce-41e0-bab0-a6bb9729ad1e	223	224	.	.	+	TGCACAGGT	21	0.75	0.928024
Pv_Sal1_chr13	124948	124949	-	d7ad3ef0-b460-4c14-9e62-d664baa3ca7e	243	244	.	.	+	AGCGCAGCC	33	0.571429	0.90781
Pv_Sal1_chr14	2875314	2875315	+	da658191-2807-4dc1-8a05-f042c53f06a0	272	273	.	.	+	CCCACGAGC	145	0.597938	0.983127
Pv_Sal1_chr06	663669	663670	-	e40dac52-9830-43e4-a302-1efc0704df19	694	695	.	.	+	GGCGCAGCT	1213	0.347588	0.921929
Pv_Sal1_chr06	663661	663662	-	e40dac52-9830-43e4-a302-1efc0704df19	702	703	.	.	+	TCCGCGTGT	1343	0.320526	0.965632
Pv_Sal1_chr11	1289993	1289994	-	d83dbf11-4db2-4006-bd9d-37195cded572	1243	1244	.	.	+	TCTGCTAGT	32	0.826087	0.970808
Pv_Sal1_chr09	1813054	1813055	-	d8ffe284-3612-43aa-a69e-5d1a2cd95244	183	184	.	.	+	CACGCTCGA	24	0.5	0.944931
Pv_Sal1_chr09	1811344	1811345	-	d8ffe284-3612-43aa-a69e-5d1a2cd95244	930	931	.	.	+	CTTCCTTCG	160	0.0566038	0.993394
Pv_Sal1_chr05	541127	541128	-	e452f8d0-012a-4dd6-b27c-422b272eccb4	1204	1205	.	.	+	CCCGCGCAC	38	0.555556	0.9031
Pv_Sal1_chr05	540917	540918	-	e452f8d0-012a-4dd6-b27c-422b272eccb4	1414	1415	.	.	+	TCATCACCA	56	0.571429	0.909186
Pv_Sal1_chr10	553525	553526	-	e6354bdf-f457-45ca-b742-8ea31e92beae	851	852	.	.	+	TTTACAATG	21	0.916667	0.921333
Pv_Sal1_chr13	128531	128532	-	e7e3a7f3-bfef-422b-b304-04ca8bdec4cf	552	553	.	.	+	TGTGCAACT	32	0.916667	0.957724
Pv_Sal1_chr13	128294	128295	-	e7e3a7f3-bfef-422b-b304-04ca8bdec4cf	789	790	.	.	+	AGTGCAAAC	74	0.672727	0.948449
Pv_Sal1_chr08	1553642	1553643	-	e849e131-6bec-4a9d-97cf-7be803ff5fc9	752	753	.	.	+	TGTGCACAT	26	0.727273	0.974059
Pv_Sal1_chr08	1455440	1455441	+	ea19f725-1b55-4ca2-b11f-aa03297b7adf	19	20	.	.	+	AGCACAACA	36	0.72	0.935899
Pv_Sal1_chr08	1455652	1455653	+	ea19f725-1b55-4ca2-b11f-aa03297b7adf	231	232	.	.	+	TGCGCAGTG	41	0.586207	0.916157
Pv_Sal1_chr08	1455673	1455674	+	ea19f725-1b55-4ca2-b11f-aa03297b7adf	252	253	.	.	+	TGTACGTAT	29	0.722222	0.987352
Pv_Sal1_chr08	1455465	1455466	+	ea19f725-1b55-4ca2-b11f-aa03297b7adf	44	45	.	.	+	TACGCTGGG	44	0.243243	0.906455
Pv_Sal1_chr12	1227926	1227927	-	eaaa49d3-e323-4662-83d5-b8aff3aba040	631	632	.	.	+	ACGGCGTTG	39	0.84	0.978896
Pv_Sal1_chr04	124388	124389	-	eeeb969c-34d1-4585-bfa9-b9020883cd64	1273	1274	.	.	+	TGCGCATTG	20	0.8	0.954406
Pv_Sal1_chr04	123967	123968	-	eeeb969c-34d1-4585-bfa9-b9020883cd64	1694	1695	.	.	+	CCCTCATTT	40	0.384615	0.992744
Pv_Sal1_chr12	131177	131178	+	f2316880-8906-4b2a-af7b-1016cb793caa	753	754	.	.	+	CCAACATCC	24	0.666667	0.904926
Pv_Sal1_chr02	402337	402338	+	f3fd0783-946d-4509-a444-43b4c334ee12	1172	1173	.	.	+	ACAACAACT	49	0.97619	0.999839
Pv_Sal1_chr02	402132	402133	+	f3fd0783-946d-4509-a444-43b4c334ee12	967	968	.	.	+	TTGACCGAT	39	0.393939	0.963935
Pv_Sal1_chr10	47182	47183	-	f5deac30-a714-4b3b-aa2a-0b2df3d6035c	612	613	.	.	+	CTGCCCAGA	51	0.263158	0.90042
Pv_Sal1_chr06	660795	660796	-	fd66e503-7973-4c1c-b7d2-97a775227cec	1592	1593	.	.	+	CACTCCCAA	46	0.540541	0.990906
Pv_Sal1_chr06	213598	213599	-	fec99a17-9a07-4297-abb2-4691a997495a	123	124	.	.	+	ATAGCACAA	25	0.421053	0.977058
Pv_Sal1_chr06	213030	213031	-	fec99a17-9a07-4297-abb2-4691a997495a	691	692	.	.	+	AAATCTCAA	26	0.277778	0.990715
Pv_Sal1_chr11	1770828	1770829	+	ffd95aea-5517-4e37-bd18-bfbf607ed144	539	540	.	.	+	GGCGCTGGA	40	0.782609	0.909252
Pv_Sal1_chr03	477763	477764	-	PVX_000550.1	1128	1129	.	.	+	CGTGCACCG	56	0.75	0.987985
Pv_Sal1_chr03	478042	478043	-	PVX_000550.1	849	850	.	.	+	TGTGCTCGG	53	0.74359	0.984174
Pv_Sal1_chr03	350558	350559	-	PVX_000725.1	919	920	.	.	+	CACGCAGTT	54	0.408163	0.996846
Pv_Sal1_chr06	135045	135046	+	PVX_001783.1	520	521	.	.	+	ATTGCTAAT	24	0.842105	0.962464
Pv_Sal1_chr06	135191	135192	+	PVX_001783.1	666	667	.	.	+	CATGCTCGA	24	0.882353	0.995741
Pv_Sal1_chr04	119343	119344	-	PVX_002585.1	871	872	.	.	+	CGTACCAAT	28	0.25	0.981568
Pv_Sal1_chr04	469522	469523	-	PVX_003955.1	193	194	.	.	+	AAATCAAGA	20	0.944444	0.969448
Pv_Sal1_chr04	469215	469216	-	PVX_003955.1	342	343	.	.	+	GCGGCGGTC	30	0.952381	0.968185
Pv_Sal1_chr10	47210	47211	-	PVX_079725.1	803	804	.	.	+	CCTGCGACC	74	0.893617	0.988166
Pv_Sal1_chr10	667769	667770	-	PVX_080425.1	1369	1370	.	.	+	TCTACTGGC	50	0.95	0.976622
Pv_Sal1_chr10	667107	667108	-	PVX_080425.1	1862	1863	.	.	+	GGACCCTTG	97	0.131868	0.997334
Pv_Sal1_chr12	362107	362108	-	PVX_083150.1	1585	1586	.	.	+	CGCGCAAAT	20	0.857143	0.993958
Pv_Sal1_chr12	257635	257636	-	PVX_083275.1	1036	1037	.	.	+	TAGACTGAG	80	0.909091	0.999992
Pv_Sal1_chr12	101095	101096	-	PVX_083465.1	890	891	.	.	+	AGCGCGAAA	23	0.8	0.911345
Pv_Sal1_chr12	101009	101010	-	PVX_083465.1	976	977	.	.	+	TATGCATAC	23	0.470588	0.914922
Pv_Sal1_chr12	30578	30579	+	PVX_083555.1	954	955	.	.	+	AGTTCATCA	37	0.190476	0.943108
Pv_Sal1_chr13	128531	128532	-	PVX_084260.1	1124	1125	.	.	+	TGTGCAACT	36	0.928571	0.957926
Pv_Sal1_chr13	128278	128279	-	PVX_084260.1	1377	1378	.	.	+	CCCTCTTTT	87	0.218182	0.944239
Pv_Sal1_chr13	128787	128788	-	PVX_084260.1	964	965	.	.	+	GGTGCTCAG	36	0.6	0.927011
Pv_Sal1_chr13	1161294	1161295	+	PVX_085420.1	587	588	.	.	+	CATGCATAT	24	0.733333	0.967833
Pv_Sal1_chr13	1519456	1519457	+	PVX_085785.1	731	732	.	.	+	ATAACGATG	40	0.5	0.990707
Pv_Sal1_chr05	1247519	1247520	-	PVX_090230.1	784	785	.	.	+	CTGTCCGTC	225	0.606061	0.956039
Pv_Sal1_chr13	1823800	1823801	+	PVX_086090.1	1264	1265	.	.	+	AGCGCTGAC	48	0.657143	0.981945
Pv_Sal1_chr13	1932069	1932070	-	PVX_086225.1	483	484	.	.	+	ACAGCGAAT	23	0.8	0.960757
Pv_Sal1_chr07	1248816	1248817	+	PVX_087095.1	1029	1030	.	.	+	TTCGCCTTT	41	0.25641	0.9918
Pv_Sal1_chr07	1248680	1248681	+	PVX_087095.1	893	894	.	.	+	TTCTCGGCA	90	0.983333	0.987681
Pv_Sal1_chr07	1239284	1239285	+	PVX_087107.1	791	792	.	.	+	TGTCCGTCC	21	1	0.988671
Pv_Sal1_chr01	208135	208136	-	PVX_087830.1	667	668	.	.	+	CGCACAAAA	34	0.869565	0.933051
Pv_Sal1_chr05	181636	181637	-	PVX_088955.1	1008	1009	.	.	+	CCTACGTGG	32	0.576923	0.972171
Pv_Sal1_chr05	181903	181904	-	PVX_088955.1	741	742	.	.	+	CGCTCTAAT	73	0.466667	0.92857
Pv_Sal1_chr05	671972	671973	+	PVX_089570.1	1035	1036	.	.	+	TATACGCGA	37	0.4	0.935899
Pv_Sal1_chr05	673437	673438	+	PVX_089570.1	1630	1631	.	.	+	CCATCAAGG	94	0.62069	0.932705
Pv_Sal1_chr05	958602	958603	+	PVX_089940.1	488	489	.	.	+	CTCGCGCCA	40	0.862069	0.990243
Pv_Sal1_chr05	958706	958707	+	PVX_089940.1	592	593	.	.	+	TTTGCGATG	44	0.896552	0.971656
Pv_Sal1_chr09	23678	23679	-	PVX_090845.1	381	382	.	.	+	GCCGCGGCG	26	0.863636	0.920555
Pv_Sal1_chr09	714919	714920	-	PVX_091680.1	627	628	.	.	+	CACGCAAGT	22	0.611111	0.980249
Pv_Sal1_chr09	1811459	1811460	-	PVX_092905.1	1044	1045	.	.	+	CCAGCGTCT	137	0.604651	0.926506
Pv_Sal1_chr10	947624	947625	+	PVX_098045.1	1644	1645	.	.	+	CCTACATGA	223	0.9	0.931696
Pv_Sal1_chr07	100036	100037	+	PVX_098655.1	574	575	.	.	+	CCCTCGCTG	158	0.519231	0.95623
Pv_Sal1_chr09	1572192	1572193	+	PVX_092615.1	466	467	.	.	+	CTTGCATAT	23	0.882353	0.952167
Pv_Sal1_chr09	1736825	1736826	+	PVX_092805.1	486	487	.	.	+	AAGACAAAC	44	0.675676	0.981569
Pv_Sal1_chr09	1812144	1812145	-	PVX_092905.1	641	642	.	.	+	AGCACAACA	41	0.611111	0.969461
Pv_Sal1_chr08	300970	300971	-	PVX_094510.1	782	783	.	.	+	CTGTCGCTA	61	0.782609	0.97473
Pv_Sal1_chr08	300898	300899	-	PVX_094510.1	854	855	.	.	+	TGTCCCGCT	54	0.0943396	0.982896
Pv_Sal1_chr08	300824	300825	-	PVX_094510.1	928	929	.	.	+	CCACCTTGT	56	0.235294	0.999823
Pv_Sal1_chr08	875403	875404	-	PVX_095190.1	1000	1001	.	.	+	GGTCCCATG	20	0.1	0.900633
Pv_Sal1_chr03	696517	696518	+	PVX_096195.1	1187	1188	.	.	+	ATGCCTGGA	23	0.318182	0.919463
Pv_Sal1_chr07	78784	78785	+	PVX_098630.1	1534	1535	.	.	+	TACGCACGT	20	0.466667	0.90296
Pv_Sal1_chr07	79137	79138	+	PVX_098630.1	1887	1888	.	.	+	TGTGCACGT	61	0.446809	0.949282
Pv_Sal1_chr07	79236	79237	+	PVX_098630.1	1986	1987	.	.	+	CCCACCTGC	53	0.457143	0.97948
Pv_Sal1_chr07	452083	452084	-	PVX_099015.1	1062	1063	.	.	+	CCTCCGCAC	32	0.258065	0.995045
Pv_Sal1_chr07	452332	452333	-	PVX_099015.1	813	814	.	.	+	ACATCGCTG	42	0.848485	0.985325
Pv_Sal1_chr07	546564	546565	+	PVX_099145.1	539	540	.	.	+	CCGGCGAGA	38	0.962963	0.969795
Pv_Sal1_chr07	675295	675296	-	PVX_099320.1	1210	1211	.	.	+	ATAACATGG	55	0.722222	0.917712
Pv_Sal1_chr07	675184	675185	-	PVX_099320.1	1321	1322	.	.	+	ATGACATTG	58	0.5	0.958603
Pv_Sal1_chr07	674763	674764	-	PVX_099320.1	1742	1743	.	.	+	TCCTCATGC	80	0.213333	0.99754
Pv_Sal1_chr11	777483	777484	-	PVX_114610.1	894	895	.	.	+	CCTGCGCTG	177	0.644068	0.934106
Pv_Sal1_chr07	1131008	1131009	-	PVX_099940.1	309	310	.	.	+	GCAACAACT	22	0.875	0.987149
Pv_Sal1_chr07	1130743	1130744	-	PVX_099940.1	574	575	.	.	+	TCTGCGGGG	50	0.75	0.96829
Pv_Sal1_chr14	2313035	2313036	-	PVX_100705.1	567	568	.	.	+	CCCACGGGA	27	0.5	0.986491
Pv_Sal1_chr14	2592249	2592250	+	PVX_101035.1	586	587	.	.	+	GCGGCGAGA	20	0.842105	0.961553
Pv_Sal1_chr11	1853028	1853029	-	PVX_113385.1	428	429	.	.	+	ATTACGCTA	29	0.526316	0.925854
Pv_Sal1_chr11	1852610	1852611	-	PVX_113385.1	846	847	.	.	+	TTAGCCACT	65	0.396226	0.996338
Pv_Sal1_chr11	1770828	1770829	+	PVX_113490.1	342	343	.	.	+	GGCGCTGGA	56	0.694444	0.94319
Pv_Sal1_chr11	1770205	1770206	+	PVX_113490.1	102	103	.	.	+	CCTGCAAAA	29	0.809524	0.94204
Pv_Sal1_chr11	1437708	1437709	+	PVX_113860.1	1277	1278	.	.	+	GCGCCACTC	30	0.24	0.999452
Pv_Sal1_chr11	1297103	1297104	-	PVX_114040.1	891	892	.	.	+	ACTGCTAAC	23	0.823529	0.949611
Pv_Sal1_chr11	786274	786275	+	PVX_114600.1	853	854	.	.	+	GACGCAATT	20	0.666667	0.989128
Pv_Sal1_chr11	525503	525504	-	PVX_114910.1	711	712	.	.	+	GCGGCAAGA	32	0.571429	0.945259
Pv_Sal1_chr11	525355	525356	-	PVX_114910.1	859	860	.	.	+	TTTCCTCAC	29	0.269231	0.988316
Pv_Sal1_chr11	380815	380816	-	PVX_115025.1	930	931	.	.	+	TGATCACCA	62	0.418605	0.931528
Pv_Sal1_chr11	332345	332346	-	PVX_115085.1	1225	1226	.	.	+	CTGTCCAAA	53	0.14	0.999027
Pv_Sal1_chr11	114974	114975	+	PVX_115380.1	1006	1007	.	.	+	ACTGCGTTA	25	0.714286	0.929729
Pv_Sal1_chr11	43318	43319	-	PVX_115450.1	1168	1169	.	.	+	GCTACATTA	24	0.941176	0.941714
Pv_Sal1_chr12	1837136	1837137	+	PVX_117370.1	507	508	.	.	+	GTTACGCTT	38	0.655172	0.993089
Pv_Sal1_chr12	1879661	1879662	+	PVX_117440.1	595	596	.	.	+	TGTGCATAC	34	0.576923	0.930321
Pv_Sal1_chr12	2159822	2159823	+	PVX_117805.1	424	425	.	.	+	AGCGCTGCC	51	0.736842	0.969958
Pv_Sal1_chr12	2428446	2428447	+	PVX_118115.1	122	123	.	.	+	CTCACGCTC	98	0.58209	0.963469
Pv_Sal1_chr08	1541530	1541531	-	PVX_119345.1	447	448	.	.	+	CATGCGAGT	25	0.5625	0.933938
Pv_Sal1_chr08	1228937	1228938	-	PVX_119740.1	665	666	.	.	+	TCTGCATTG	20	0.538462	0.91041
Pv_Sal1_chr14	739738	739739	-	PVX_122637.1	498	499	.	.	+	GTAGCACAT	37	0.433333	0.911999
Pv_Sal1_chr14	1427391	1427392	+	PVX_123410.1	356	357	.	.	+	TGGCCTTCA	25	0.380952	0.994245
Pv_Sal1_chr14	1434203	1434204	+	PVX_123425.1	635	636	.	.	+	GCAACAGCA	30	0.913043	0.900523
Pv_Sal1_chr14	2098870	2098871	-	PVX_124155.1	393	394	.	.	+	GGCTCTGTC	49	0.333333	0.930235
Pv_Sal1_chr14	2098738	2098739	-	PVX_124155.1	525	526	.	.	+	TTTGCGGCT	55	0.538462	0.907728
Pv_Sal1_chr10	1083506	1083507	+	02c35815-6332-4966-a71a-dddf8ec03261	1215	1216	.	.	+	ATTACGACC	42	0.518519	0.912587
Pv_Sal1_chr12	985541	985542	+	05123fa2-4bc9-4fe0-b6b5-53d4d3c635fb	766	767	.	.	+	CCCACATTG	20	0.857143	0.988425
Pv_Sal1_chr12	1365349	1365350	-	0522b44e-b578-4a5e-be07-14760b8ed611	1259	1260	.	.	+	CCATCACCC	76	0.678571	0.968973
Pv_Sal1_chr12	1365145	1365146	-	0522b44e-b578-4a5e-be07-14760b8ed611	1463	1464	.	.	+	CGGACCCTT	43	0.166667	0.998223
Pv_Sal1_chr12	1365121	1365122	-	0522b44e-b578-4a5e-be07-14760b8ed611	1487	1488	.	.	+	GCGTCTGTC	46	0.588235	0.993636
Pv_Sal1_chr12	1227215	1227216	-	06488ff1-24f3-4bf6-9a04-a7b09292a961	17	18	.	.	+	CATGCGCTC	26	0.789474	0.961426
Pv_Sal1_chr12	131627	131628	+	0756e77e-b4d7-4f8c-8a4b-83fcc50cc7ed	152	153	.	.	+	ACACCAACT	35	0.241379	0.999804
Pv_Sal1_chr12	2144623	2144624	-	0bafb21c-01e7-4f2f-ba6f-5fa659a1374d	812	813	.	.	+	GCTACGAAT	22	0.461538	0.92392
Pv_Sal1_chr13	894290	894291	+	0c18fffd-eb36-459c-8550-1d4f17ad9e8d	120	121	.	.	+	CCCACATTG	46	0.538462	0.981705
Pv_Sal1_chr07	1140698	1140699	+	0c4447e4-c664-4d21-8781-fe980881464e	527	528	.	.	+	TCAACGTTG	59	0.631579	0.917916
Pv_Sal1_chr07	1141124	1141125	+	0c4447e4-c664-4d21-8781-fe980881464e	953	954	.	.	+	TGCTCCAAA	65	0.114754	0.992468
Pv_Sal1_chr14	2714980	2714981	+	0cd86d71-58f3-4595-ac88-a329eef8e76a	1737	1738	.	.	+	CATGCACGT	89	0.363636	0.914822
Pv_Sal1_chr07	1041537	1041538	-	0f712093-7ce9-4446-b4d8-fef494bc172b	1326	1327	.	.	+	TGTGCAAAC	36	0.384615	0.956211
Pv_Sal1_chr07	1041932	1041933	-	0f712093-7ce9-4446-b4d8-fef494bc172b	931	932	.	.	+	TCTGCTGGG	31	0.85	0.906396
Pv_Sal1_chr11	362164	362165	-	12f20908-5096-4907-8bf3-313efa8998da	1240	1241	.	.	+	AGTGCTACG	29	0.681818	0.992134
Pv_Sal1_chr07	844887	844888	+	167c3a24-99fa-494e-aa15-d156c5cc82af	168	169	.	.	+	GTAACAACT	30	0.84	0.98514
Pv_Sal1_chr07	84868	84869	+	17682645-29f1-4a8a-b978-e08a5510a9e9	1764	1765	.	.	+	AGTTCCGCC	27	0.315789	0.923139
Pv_Sal1_chr12	502027	502028	-	183f7b60-0186-4e51-b286-19ba485627cc	1184	1185	.	.	+	CCCACGTGT	26	0.789474	0.974968
Pv_Sal1_chr12	501917	501918	-	183f7b60-0186-4e51-b286-19ba485627cc	1294	1295	.	.	+	CCGACCGAA	38	0.961538	0.986517
Pv_Sal1_chr05	368032	368033	+	18a9aa22-cf76-4dc9-8ee9-62d6091cefa5	300	301	.	.	+	GCCGCGCGC	105	0.56962	0.922812
Pv_Sal1_chr06	663664	663665	-	1c02f3c3-8c8f-469b-bcd1-4f00a4e7d985	896	897	.	.	+	AGCTCCGCG	1254	0.146545	0.986811
Pv_Sal1_chr11	1060100	1060101	-	18d80039-8549-4e81-b981-4f8e3e28c68e	626	627	.	.	+	CCCTCTGCG	37	0.423077	0.918999
Pv_Sal1_chr13	1810731	1810732	-	1b4a2508-ab48-4f9f-9695-1011056fadfc	2039	2040	.	.	+	TGCCCTCAA	89	0.371429	0.981936
Pv_Sal1_chr06	663757	663758	-	1c02f3c3-8c8f-469b-bcd1-4f00a4e7d985	803	804	.	.	+	TACTCCTTT	1715	0.0250149	0.993321
Pv_Sal1_chr09	535421	535422	+	1cf721ae-abc4-4659-8bc9-e8fa8be8357b	296	297	.	.	+	CGTGCACAT	36	0.888889	0.979704
Pv_Sal1_chr09	535207	535208	+	1cf721ae-abc4-4659-8bc9-e8fa8be8357b	82	83	.	.	+	GTAGCGGTG	30	0.75	0.969925
Pv_Sal1_chr12	1037619	1037620	-	1ee13c38-5424-47d0-a4ba-666e73bdb90f	1176	1177	.	.	+	TTTGCAAAA	21	0.714286	0.960288
Pv_Sal1_chr06	660433	660434	+	210362bb-0c40-4134-9526-8e576e6bda06	248	249	.	.	+	TTTACGTTT	20	0.928571	0.985397
Pv_Sal1_chr14	1427786	1427787	+	212870b2-d5b1-4996-91f3-5f354c858dee	504	505	.	.	+	CGTTCCGTA	45	0.179487	0.934705
Pv_Sal1_chr11	1060116	1060117	-	278c2498-0c88-4e7b-9080-957b104a49ae	916	917	.	.	+	TGAGCACCG	41	0.176471	0.940116
Pv_Sal1_chr12	1051052	1051053	+	28718aa6-360f-42bc-bda5-7c34b99dc034	786	787	.	.	+	CGTGCTAAC	75	0.777778	0.984913
Pv_Sal1_chr06	663801	663802	-	51fe2dbd-fe89-4b56-b92f-1b51dbca4b99	1244	1245	.	.	+	TACGCAATG	1565	0.475728	0.94407
Pv_Sal1_chr06	663661	663662	-	51fe2dbd-fe89-4b56-b92f-1b51dbca4b99	1384	1385	.	.	+	TCCGCGTGT	1441	0.308712	0.958643
Pv_Sal1_chr06	52838	52839	+	38800f8f-0947-4687-97b9-9d92383be2b5	204	205	.	.	+	TGCACAAAA	27	0.684211	0.946351
Pv_Sal1_chr06	334678	334679	-	3acf22c9-cfd2-4153-92ec-c3e4d2f6d697	1092	1093	.	.	+	TTTCCCCAT	29	0.259259	0.916218
Pv_Sal1_chr01	672204	672205	+	3b64911f-45a0-4edd-bb1f-66f9d7dfa169	1208	1209	.	.	+	TACTCGTTC	55	0.5	0.924708
Pv_Sal1_chr09	1211298	1211299	+	444122d7-8684-4145-bb8a-e8ef4ae71e70	20	21	.	.	+	CAATCTGTT	71	0.351852	0.945472
Pv_Sal1_chr05	1236083	1236084	+	44805531-61cf-466f-93ea-c64a22001ba4	61	62	.	.	+	TCTACAATT	30	1	0.953121
Pv_Sal1_chr14	2956060	2956061	-	453d1754-68e1-47a7-9b81-5dbdcd23afdf	1173	1174	.	.	+	AAAACTGAA	22	1	0.981522
Pv_Sal1_chr09	698685	698686	-	463a0d40-0003-4369-baa9-286a06d4f3a1	141	142	.	.	+	GGCGCAGAA	34	0.56	0.968673
Pv_Sal1_chr09	698582	698583	-	463a0d40-0003-4369-baa9-286a06d4f3a1	244	245	.	.	+	TTTGCGTCG	35	0.851852	0.997346
Pv_Sal1_chr09	697988	697989	-	463a0d40-0003-4369-baa9-286a06d4f3a1	838	839	.	.	+	GTCACATCT	20	1	0.975646
Pv_Sal1_chr14	1090114	1090115	+	463e73b5-8a62-439f-8313-8194a29bec8f	788	789	.	.	+	TGCGCCGAT	51	0.529412	0.913421
Pv_Sal1_chr10	786334	786335	-	4819d558-7bbc-4b29-8d18-3d7f8cfc5e7e	628	629	.	.	+	ACTTCCGCT	45	0.0930233	0.921974
Pv_Sal1_chr14	2852828	2852829	-	48590c67-718a-4b75-acd2-0648afd51a0d	1025	1026	.	.	+	TCTGCCTCC	39	0.733333	0.989269
Pv_Sal1_chr10	14082	14083	-	4a9c5c1a-e6e8-4bba-8837-98925b6b6ee4	424	425	.	.	+	ATTGCAATA	47	0.794872	0.997461
Pv_Sal1_chr09	1811248	1811249	-	4b379f6d-6c3d-4a34-aad9-f72fd361063d	1072	1073	.	.	+	TTTACAAAA	41	0.96	0.90783
Pv_Sal1_chr13	615682	615683	-	4d5b6d6e-4002-4d1c-b99a-26802a0fa1f9	1129	1130	.	.	+	TCGGCAATT	28	0.857143	0.985598
Pv_Sal1_chr06	663757	663758	-	51fe2dbd-fe89-4b56-b92f-1b51dbca4b99	1288	1289	.	.	+	TACTCCTTT	1749	0.0251168	0.994382
Pv_Sal1_chr08	1465840	1465841	+	58cc3c3b-bf14-44f5-a613-c9519c3b5071	328	329	.	.	+	TTAGCAAAC	102	0.276596	0.932262
Pv_Sal1_chr02	251036	251037	-	682b54f0-cb47-4ba0-be36-ceb4d39cd363	1289	1290	.	.	+	TTTGCTGGA	109	0.710145	0.946462
Pv_Sal1_chr14	1684403	1684404	+	5243ef94-01ab-439a-860a-54bb8cbca09b	755	756	.	.	+	TGCGCGGGG	56	0.72973	0.978245
Pv_Sal1_chr14	2425636	2425637	+	55c2549d-3806-470d-a34c-f31b960d9a97	119	120	.	.	+	CCCACGAGG	24	0.210526	0.977335
Pv_Sal1_chr12	1772093	1772094	-	580a5c3e-69b3-485b-96b0-87c8a288bba8	1047	1048	.	.	+	TGTACGTAT	24	0.625	0.974101
Pv_Sal1_chr05	647335	647336	+	583220be-0ec8-45d1-8b98-2f63767d557a	186	187	.	.	+	TCGCCAAGG	24	0.538462	0.924964
Pv_Sal1_chr05	647232	647233	+	583220be-0ec8-45d1-8b98-2f63767d557a	83	84	.	.	+	GCGGCGAAC	25	0.8	0.941483
Pv_Sal1_chr10	882442	882443	-	5a7eecdb-b20c-4159-8c40-d20b1d6efbe9	467	468	.	.	+	ATCGCGCTA	29	0.608696	0.934191
Pv_Sal1_chr09	698582	698583	-	5aed5377-12f0-49ac-a6ee-8343e6df0d38	1213	1214	.	.	+	TTTGCGTCG	55	0.829268	0.995729
Pv_Sal1_chr14	483515	483516	+	5d2482f6-b2ac-426a-9319-63ad2bddf970	330	331	.	.	+	CGCGCTGCC	20	0.875	0.987233
Pv_Sal1_chr01	581537	581538	-	5dde283a-8c7f-45fb-be57-992f0cb3d9d0	1225	1226	.	.	+	AATACGTGA	25	0.684211	0.992575
Pv_Sal1_chr08	197496	197497	+	5fb1f589-b03e-43f5-878c-c515b4497946	693	694	.	.	+	GCAACAAAA	20	0.785714	0.939983
Pv_Sal1_chr12	258477	258478	-	629d23ad-0d2f-4ab4-85c9-fe3fd2fcb359	477	478	.	.	+	TTTGCTCAG	34	0.464286	0.936898
Pv_Sal1_chr12	257801	257802	-	629d23ad-0d2f-4ab4-85c9-fe3fd2fcb359	671	672	.	.	+	CATGCGCGT	81	0.719298	0.987828
Pv_Sal1_chr12	257642	257643	-	629d23ad-0d2f-4ab4-85c9-fe3fd2fcb359	830	831	.	.	+	TTTCCCATA	83	0.0875	0.935594
Pv_Sal1_chr12	1576198	1576199	-	641f99e2-0e07-49f1-8e55-b87d0b3e3cfd	418	419	.	.	+	GTCACTGTT	50	0.589744	0.918349
Pv_Sal1_chr10	704654	704655	-	6815437f-3cbc-4b8c-b1e5-48c09c9bc775	1330	1331	.	.	+	CCCACCTGC	52	0.55	0.990287
Pv_Sal1_chr10	704650	704651	-	6815437f-3cbc-4b8c-b1e5-48c09c9bc775	1334	1335	.	.	+	CCTGCGCTG	50	0.870968	0.989619
Pv_Sal1_chr06	663669	663670	-	6cf7a427-238e-47a6-a67b-4d8b1337e8d9	1047	1048	.	.	+	GGCGCAGCT	1304	0.33469	0.901734
Pv_Sal1_chr06	664553	664554	-	6cf7a427-238e-47a6-a67b-4d8b1337e8d9	163	164	.	.	+	TGGACAGCT	107	0.375	0.919627
Pv_Sal1_chr06	663801	663802	-	6cf7a427-238e-47a6-a67b-4d8b1337e8d9	915	916	.	.	+	TACGCAATG	1561	0.475649	0.972257
Pv_Sal1_chr02	251377	251378	-	682b54f0-cb47-4ba0-be36-ceb4d39cd363	948	949	.	.	+	CGAGCTGAA	87	0.666667	0.91416
Pv_Sal1_chr05	296381	296382	-	69b959db-cac7-4208-9c81-68236af6ed06	1113	1114	.	.	+	GCAACACTT	79	0.807018	0.977102
Pv_Sal1_chr05	296119	296120	-	69b959db-cac7-4208-9c81-68236af6ed06	1375	1376	.	.	+	TCATCCCCA	62	0.704545	0.985165
Pv_Sal1_chr12	1846088	1846089	-	6a27cb03-721b-441d-90e6-83161907683f	682	683	.	.	+	ACCGCAAGT	22	0.944444	0.977138
Pv_Sal1_chr14	932211	932212	+	6a7a7bb1-8a33-424a-9fa8-759959da45bc	589	590	.	.	+	GCATCGAAT	51	0.825	0.962784
Pv_Sal1_chr09	115838	115839	+	6aff31d8-ec26-4314-8b97-14423c1f2445	1469	1470	.	.	+	TAAACAACT	37	0.923077	0.98091
Pv_Sal1_chr10	760240	760241	-	6c3065be-4a7e-428d-8fc7-643e2d69cab9	1063	1064	.	.	+	ACTGCAAGT	47	0.870968	0.998411
Pv_Sal1_chr10	760149	760150	-	6c3065be-4a7e-428d-8fc7-643e2d69cab9	1154	1155	.	.	+	GCGGCGTGG	60	0.794118	0.930586
Pv_Sal1_chr10	759968	759969	-	6c3065be-4a7e-428d-8fc7-643e2d69cab9	1335	1336	.	.	+	ACCGCCACG	66	0.152542	0.997681
Pv_Sal1_chr10	759915	759916	-	6c3065be-4a7e-428d-8fc7-643e2d69cab9	1388	1389	.	.	+	TAGGCAGCT	21	0.692308	0.915204
Pv_Sal1_chr02	231091	231092	-	6ca5f3d6-0267-439e-8c8c-c573c3e9a4c2	1202	1203	.	.	+	TGGTCAAGC	41	0.62963	0.981266
Pv_Sal1_chr02	230774	230775	-	6ca5f3d6-0267-439e-8c8c-c573c3e9a4c2	1519	1520	.	.	+	TAAACATAT	38	0.818182	0.979944
Pv_Sal1_chr06	498839	498840	+	6d99b63a-fabc-4a7a-9be3-918427564517	190	191	.	.	+	CCTGCCGCG	43	0.30303	0.938969
Pv_Sal1_chr13	491211	491212	+	6e89bf6e-74f8-4be9-9039-60563c653368	198	199	.	.	+	TACGCTTGT	95	0.758065	0.987337
Pv_Sal1_chr11	533886	533887	-	6ecf8347-d9d4-4868-98c8-68d40d7d8363	1475	1476	.	.	+	CAAACTGAC	65	0.982456	0.997443
Pv_Sal1_chr13	631821	631822	-	71c2f37c-7314-4f0b-9944-473a3294a35c	619	620	.	.	+	CGCACAGGT	25	0.777778	0.928982
Pv_Sal1_chr12	2055081	2055082	-	7929eec6-f78a-4cb4-a4ea-b8ef15d5d3ab	2291	2292	.	.	+	CGCACAGGT	160	0.956204	0.999148
Pv_Sal1_chr05	1247721	1247722	-	863f491a-7667-4b16-96d4-f596e42def63	689	690	.	.	+	TTCACTTCC	126	0.990741	0.979862
Pv_Sal1_chr13	282333	282334	-	73a18371-6a53-4f82-b1f5-41e0338e5a47	283	284	.	.	+	CATTCTTAA	85	0.254545	0.928266
Pv_Sal1_chr14	139979	139980	-	77d88626-7ce2-43a8-869e-6f5e1aed8eb8	1025	1026	.	.	+	TAGACAATT	39	0.588235	0.978362
Pv_Sal1_chr12	1576020	1576021	-	7b4a7f81-141b-450d-b63a-0499307d4aaf	487	488	.	.	+	CCCACATGT	46	0.352941	0.945969
Pv_Sal1_chr05	673286	673287	+	7c3af468-c633-4120-96f1-57e9a9da80ec	773	774	.	.	+	CTGACTGAG	86	0.690909	0.93239
Pv_Sal1_chr14	2444741	2444742	-	7f92f93f-0445-4d0a-a736-5f46983e0171	1107	1108	.	.	+	GAAGCGGAA	22	0.5	0.923307
PVAD80_MIT	4681	4682	+	807760e5-a57a-4b52-ac45-13c4c40c17f8	159	160	.	.	+	TATCCAGAC	33	0.454545	0.982364
Pv_Sal1_chr12	258300	258301	-	8330fc0f-8e01-4acc-a4f9-7639f13bccf7	608	609	.	.	+	ATAGCTGGA	58	0.52381	0.962249
Pv_Sal1_chr12	257661	257662	-	8330fc0f-8e01-4acc-a4f9-7639f13bccf7	895	896	.	.	+	CACTCACGA	72	0.16129	0.989791
Pv_Sal1_chr12	257605	257606	-	8330fc0f-8e01-4acc-a4f9-7639f13bccf7	951	952	.	.	+	GTTTCGTGT	37	0.5	0.996822
PVAD80_MIT	1026	1027	-	87dc6f2d-d439-47a4-9139-492deeff8ea2	228	229	.	.	+	AATTCCTTG	162	0.602837	0.999652
Pv_Sal1_chr13	15172	15173	-	8f9a9138-77e9-4391-8f45-b53049d59dd1	1604	1605	.	.	+	TACGCAAAA	109	0.471264	0.988113
Pv_Sal1_chr12	635134	635135	+	86661817-b390-4931-bb99-cf680fed4d93	241	242	.	.	+	GTGCCTTCT	42	0.485714	0.987749
Pv_Sal1_chr10	1082141	1082142	+	872d8490-8de2-4dcb-a987-b399598b649d	282	283	.	.	+	CGCGCGGGG	32	0.65	0.902329
PVAD80_MIT	1078	1079	-	87dc6f2d-d439-47a4-9139-492deeff8ea2	176	177	.	.	+	CCGGCATCA	36	0.869565	0.926424
Pv_Sal1_chr03	961410	961411	-	89d91d5a-c830-471a-a8da-634edb306120	212	213	.	.	+	CCTGCGTCT	30	0.538462	0.944882
Pv_Sal1_chr09	278719	278720	-	8a54359a-a4a4-4950-9af8-13713126a9ff	609	610	.	.	+	CGTGCTCGA	29	0.85	0.945834
Pv_Sal1_chr14	1842988	1842989	+	8bf56a00-a9c7-44ab-b78e-c960b4bebedf	526	527	.	.	+	CACGCTTAT	37	0.678571	0.978601
Pv_Sal1_chr12	2428503	2428504	+	8c7c232e-5b4d-4c41-9f0b-3a724e13c807	197	198	.	.	+	TGCACAACT	45	0.96875	0.970895
Pv_Sal1_chr13	15007	15008	-	8f9a9138-77e9-4391-8f45-b53049d59dd1	1769	1770	.	.	+	AAAACAAAA	87	0.809524	0.977225
Pv_Sal1_chr12	287740	287741	+	910b76e5-88bc-4551-9055-ec081856efbe	438	439	.	.	+	CCCGCTGCC	36	0.777778	0.988547
Pv_Sal1_chr09	1359946	1359947	+	91d90012-66c0-46ab-ab26-71f05d200b93	797	798	.	.	+	CACGCGGTG	81	0.348485	0.955747
Pv_Sal1_chr10	786333	786334	-	9556aaf2-93ae-4705-970b-6e071065d820	1339	1340	.	.	+	CTTCCGCTA	59	0.157895	0.999239
Pv_Sal1_chr13	334690	334691	-	967f136f-5363-47c9-8e9a-1d1f3f33157e	2675	2676	.	.	+	GCCGCGCAC	22	0.5625	0.912542
Pv_Sal1_chr02	74378	74379	-	9a963715-c4e3-430e-8381-2b70a5d8e093	750	751	.	.	+	CCTGCTTGA	22	0.733333	0.931498
Pv_Sal1_chr07	452109	452110	-	9af38d30-a131-438e-b235-3fcb67341dad	1311	1312	.	.	+	ACCGCTGGT	35	0.538462	0.976324
Pv_Sal1_chr09	1148821	1148822	-	a080e8f4-4638-44e3-ad4a-e669d4f388e8	1196	1197	.	.	+	TTTCCCTCC	35	0.555556	0.997698
Pv_Sal1_chr09	1148561	1148562	-	a080e8f4-4638-44e3-ad4a-e669d4f388e8	1456	1457	.	.	+	ACCACTGTG	60	0.645833	0.914543
Pv_Sal1_chr09	481593	481594	-	a0f6c76b-0c05-4fb5-8777-61bc6eab8b30	894	895	.	.	+	GTGACGCAC	22	0.181818	0.999565
Pv_Sal1_chr06	213598	213599	-	aeee8c4e-561e-4183-ae0c-37cdbfe30690	1316	1317	.	.	+	ATAGCACAA	54	0.604651	0.984807
Pv_Sal1_chr13	411068	411069	-	af4d278b-cafa-4481-b473-9f729d2ecdc8	323	324	.	.	+	GTTTCCTAC	22	0.611111	0.991193
Pv_Sal1_chr10	560862	560863	+	b06257a5-2232-4e46-bc79-eb77effe420e	992	993	.	.	+	CGTGCCTTC	55	0.309524	0.951699
Pv_Sal1_chr14	2092524	2092525	-	b3b90bc5-8e79-41d1-8fa2-fc098214e72d	704	705	.	.	+	GCAACGATT	22	0.466667	0.947445
Pv_Sal1_chr13	1810990	1810991	-	b4c01c15-360b-4e2e-ba4c-87b7333083f0	350	351	.	.	+	GCTACGTCA	50	0.384615	0.923853
Pv_Sal1_chr13	1810685	1810686	-	b4c01c15-360b-4e2e-ba4c-87b7333083f0	655	656	.	.	+	CGCACAATC	72	0.961538	0.974838
Pv_Sal1_chr12	501833	501834	-	baa8112d-39d8-4d20-a565-12aba04c7c2c	279	280	.	.	+	TTCGCGCCG	24	0.789474	0.99292
Pv_Sal1_chr11	1799980	1799981	-	bb36b173-0c52-4739-bfc4-e648bf23e867	448	449	.	.	+	GCCGCGCCG	23	0.947368	0.980045
Pv_Sal1_chr11	1799581	1799582	-	bb36b173-0c52-4739-bfc4-e648bf23e867	847	848	.	.	+	CATGCTATT	56	0.625	0.990304
Pv_Sal1_chr10	692068	692069	+	bb4cc097-e961-4977-86ee-5a775cb60d73	190	191	.	.	+	AGCGCTAGT	36	0.791667	0.955935
Pv_Sal1_chr10	691915	691916	+	bb4cc097-e961-4977-86ee-5a775cb60d73	37	38	.	.	+	CCAGCCACG	21	0.6	0.908162
Pv_Sal1_chr10	691936	691937	+	bb4cc097-e961-4977-86ee-5a775cb60d73	58	59	.	.	+	GGGACGAGA	30	0.230769	0.904659
Pv_Sal1_chr03	350544	350545	-	bd427589-f053-4784-bc9c-8465d28dd4e1	1057	1058	.	.	+	TGCGCAAAA	55	0.59375	0.930892
Pv_Sal1_chr12	2946464	2946465	+	c4afec47-e1c5-46d6-aa22-3b48f7236250	782	783	.	.	+	GCTACGTTT	62	0.744681	0.994415
Pv_Sal1_chr13	83520	83521	-	c68127d8-d0e0-456c-9a63-21e7a536dc50	970	971	.	.	+	CATGCGGAT	39	0.555556	0.941027
Pv_Sal1_chr09	1772058	1772059	-	ca2acbd8-b572-4226-9cc0-dc5874144c1d	1026	1027	.	.	+	TGTGCATAA	44	0.793103	0.962443
Pv_Sal1_chr11	1185084	1185085	-	cac21f42-1ba3-4f75-b9cb-2558b2f037fe	1217	1218	.	.	+	GCTACAATT	43	0.972973	0.996977
Pv_Sal1_chr12	865305	865306	-	cb3d4814-c8db-4ec8-a5cb-f59c0dadd136	1435	1436	.	.	+	ACTTCTGTA	22	0.5	0.922683
Pv_Sal1_chr14	2459916	2459917	+	cb3dead3-9abb-4ce6-9edb-c071a9e56666	2214	2215	.	.	+	ATGTCTGTA	31	0.619048	0.976351
Pv_Sal1_chr10	1083331	1083332	+	cb7a3cb6-4c9f-455b-a9b1-2d93588a72db	1078	1079	.	.	+	CTTGCTGAC	47	0.588235	0.914743
Pv_Sal1_chr01	112876	112877	+	cc522132-05af-402c-afb0-4d5c9430b4b1	459	460	.	.	+	TTTCCCCCC	33	0.178571	0.992586
Pv_Sal1_chr05	300467	300468	+	cdb00f33-4b7c-422f-9b5f-ea0e772df5b1	257	258	.	.	+	CCACCGCGT	106	0.076087	0.913105
Pv_Sal1_chr10	1058577	1058578	+	ce8fdf56-2292-4695-82e1-0a843f504d8a	390	391	.	.	+	TGCACACCT	27	0.571429	0.982879
Pv_Sal1_chr05	1198333	1198334	+	cfe02201-25d0-471c-b74f-b63297701608	870	871	.	.	+	GGCACAACA	21	0.4375	0.926348
Pv_Sal1_chr08	914049	914050	-	d01f1912-2207-4a39-ba19-033012db67b7	435	436	.	.	+	TCGTCGCCC	23	0.588235	0.915459
Pv_Sal1_chr11	639919	639920	-	d4217c67-de1e-405b-b4dc-eb6908901549	526	527	.	.	+	CCCACGTGT	23	0.461538	0.901337
Pv_Sal1_chr14	1604938	1604939	-	d7562b2d-4836-4eb9-96ed-7c22236df6d1	618	619	.	.	+	GCTGCTATC	21	0.705882	0.917356
Pv_Sal1_chr14	2875283	2875284	+	da658191-2807-4dc1-8a05-f042c53f06a0	241	242	.	.	+	TACGCGTTG	128	0.477778	0.922671
Pv_Sal1_chr06	663801	663802	-	e40dac52-9830-43e4-a302-1efc0704df19	562	563	.	.	+	TACGCAATG	1427	0.482206	0.955937
Pv_Sal1_chr11	1290169	1290170	-	d83dbf11-4db2-4006-bd9d-37195cded572	1067	1068	.	.	+	TTCGCGCTC	30	0.846154	0.994336
Pv_Sal1_chr11	1290309	1290310	-	d83dbf11-4db2-4006-bd9d-37195cded572	927	928	.	.	+	ACTGCTCCG	22	0.684211	0.940417
Pv_Sal1_chr09	1812833	1812834	-	d8ffe284-3612-43aa-a69e-5d1a2cd95244	280	281	.	.	+	ATGACTGTT	26	0.611111	0.939469
Pv_Sal1_chr09	1654078	1654079	-	daf7c3ca-0c2a-4ed7-a4c0-f08d32ce0ed9	1290	1291	.	.	+	AAGTCGTCT	22	0.722222	0.97674
Pv_Sal1_chr09	1653665	1653666	-	daf7c3ca-0c2a-4ed7-a4c0-f08d32ce0ed9	1703	1704	.	.	+	CATGCAGGT	59	0.355556	0.983462
Pv_Sal1_chr09	1653479	1653480	-	daf7c3ca-0c2a-4ed7-a4c0-f08d32ce0ed9	1889	1890	.	.	+	TTTCCATTC	57	0.140351	0.998888
Pv_Sal1_chr08	926181	926182	+	e13de7dd-f434-49f5-ae4c-0b0714a1dd31	245	246	.	.	+	CAGACCGAT	24	0.411765	0.977673
Pv_Sal1_chr06	663756	663757	-	e40dac52-9830-43e4-a302-1efc0704df19	607	608	.	.	+	ACTCCTTTG	1603	0.022194	0.985626
Pv_Sal1_chr05	540958	540959	-	e452f8d0-012a-4dd6-b27c-422b272eccb4	1373	1374	.	.	+	CGCTCTCCC	63	0.72	0.941029
Pv_Sal1_chr10	553642	553643	-	e6354bdf-f457-45ca-b742-8ea31e92beae	734	735	.	.	+	ACATCGTCG	23	0.888889	0.980682
Pv_Sal1_chr13	128536	128537	-	e7e3a7f3-bfef-422b-b304-04ca8bdec4cf	547	548	.	.	+	CAGACTGTG	59	0.32	0.940666
Pv_Sal1_chr13	128328	128329	-	e7e3a7f3-bfef-422b-b304-04ca8bdec4cf	755	756	.	.	+	GTTCCTTAA	85	0.0588235	0.985495
Pv_Sal1_chr08	1553681	1553682	-	e849e131-6bec-4a9d-97cf-7be803ff5fc9	713	714	.	.	+	ACGGCGAGT	30	0.6875	0.902122
Pv_Sal1_chr07	848730	848731	+	e9a17c69-9911-43a8-bc69-448923054eda	1286	1287	.	.	+	TTTGCGTTT	27	0.722222	0.953696
Pv_Sal1_chr14	2491746	2491747	-	ee307b4f-f889-4350-b307-3bed87ade323	1098	1099	.	.	+	TGTGCGGCC	95	0.563636	0.917884
Pv_Sal1_chr06	660784	660785	-	fd66e503-7973-4c1c-b7d2-97a775227cec	1603	1604	.	.	+	CAATCACCA	327	0.336323	0.935318
Pv_Sal1_chr13	14853	14854	-	fd9413a8-1ba7-4889-89ad-21173473fa9e	677	678	.	.	+	ATAACGATA	208	0.512821	0.979665
Pv_Sal1_chr10	1003831	1003832	-	ee9221f2-f667-48c2-abcd-3c4dfe27422b	302	303	.	.	+	ACATCAAGA	20	1	0.980092
Pv_Sal1_chr04	124000	124001	-	eeeb969c-34d1-4585-bfa9-b9020883cd64	1661	1662	.	.	+	ATTGCAAAA	42	0.724138	0.974784
Pv_Sal1_chr12	131665	131666	+	f2316880-8906-4b2a-af7b-1016cb793caa	1241	1242	.	.	+	AAAACAAAA	83	0.571429	0.937811
Pv_Sal1_chr02	402329	402330	+	f3fd0783-946d-4509-a444-43b4c334ee12	1164	1165	.	.	+	CCCACACAA	66	0.625	0.903421
Pv_Sal1_chr02	401565	401566	+	f3fd0783-946d-4509-a444-43b4c334ee12	400	401	.	.	+	TTAACATAA	31	0.565217	0.911308
Pv_Sal1_chr11	1557578	1557579	+	f44ba1bc-ea48-4f30-9a3c-302f55940c2e	92	93	.	.	+	CCAACAAAT	34	0.826087	0.956587
Pv_Sal1_chr12	97374	97375	-	f84492a1-1bab-4300-8bad-c8c395cf86bf	1499	1500	.	.	+	TGGACCCGT	37	0.28	0.996932
Pv_Sal1_chr14	2730349	2730350	+	f9ca41d6-d854-4618-b962-5a3fa380e46e	233	234	.	.	+	AGCGCGTCT	25	0.5	0.931506
Pv_Sal1_chr14	2730527	2730528	+	f9ca41d6-d854-4618-b962-5a3fa380e46e	411	412	.	.	+	TGCGCAAAG	32	0.535714	0.959384
Pv_Sal1_chr14	2730595	2730596	+	f9ca41d6-d854-4618-b962-5a3fa380e46e	479	480	.	.	+	TGCGCTGTT	32	0.75	0.985285
Pv_Sal1_chr14	2730666	2730667	+	f9ca41d6-d854-4618-b962-5a3fa380e46e	550	551	.	.	+	CATTCTGCC	40	0.925926	0.961272
Pv_Sal1_chr14	2730778	2730779	+	f9ca41d6-d854-4618-b962-5a3fa380e46e	662	663	.	.	+	TTATCCGTC	38	0.142857	0.92023
Pv_Sal1_chr06	661372	661373	-	fd66e503-7973-4c1c-b7d2-97a775227cec	1015	1016	.	.	+	AGTTCAAGT	46	0.941176	0.995178
Pv_Sal1_chr13	15172	15173	-	fd9413a8-1ba7-4889-89ad-21173473fa9e	358	359	.	.	+	TACGCAAAA	94	0.5	0.99177
Pv_Sal1_chr06	213182	213183	-	fec99a17-9a07-4297-abb2-4691a997495a	539	540	.	.	+	CACGCGGCA	41	0.428571	0.914262
Pv_Sal1_chr11	1770205	1770206	+	ffd95aea-5517-4e37-bd18-bfbf607ed144	205	206	.	.	+	CCTGCAAAA	31	0.782609	0.94531
Pv_Sal1_chr11	1770873	1770874	+	ffd95aea-5517-4e37-bd18-bfbf607ed144	584	585	.	.	+	CACGCGCCG	24	0.5	0.951323
Pv_Sal1_chr03	477751	477752	-	PVX_000550.1	1140	1141	.	.	+	CACCCTTCT	62	0.222222	0.958682
Pv_Sal1_chr03	350384	350385	-	PVX_000725.1	1093	1094	.	.	+	CCACCCAGA	67	0.730769	0.991868
Pv_Sal1_chr03	350310	350311	-	PVX_000725.1	1167	1168	.	.	+	GGGGCCTCC	49	0.564103	0.997619
Pv_Sal1_chr03	350777	350778	-	PVX_000725.1	700	701	.	.	+	CATGCAAAC	33	0.65	0.970741
Pv_Sal1_chr12	257740	257741	-	PVX_083275.1	931	932	.	.	+	GCAACATAA	101	0.743243	0.97419
Pv_Sal1_chr04	469271	469272	-	PVX_003955.1	286	287	.	.	+	AGTGCAAGA	30	0.681818	0.981106
Pv_Sal1_chr10	47755	47756	-	PVX_079725.1	617	618	.	.	+	CCTGCAAAA	41	0.535714	0.98443
Pv_Sal1_chr10	544069	544070	+	PVX_080275.1	138	139	.	.	+	CCCGCACTT	23	1	0.981275
Pv_Sal1_chr10	667437	667438	-	PVX_080425.1	1532	1533	.	.	+	CAGTCAAAT	59	0.326087	0.988377
Pv_Sal1_chr12	362127	362128	-	PVX_083150.1	1565	1566	.	.	+	ATCGCGCAA	23	0.777778	0.973095
Pv_Sal1_chr12	361647	361648	-	PVX_083150.1	2045	2046	.	.	+	TTTCCTTTT	24	0.173913	0.991919
Pv_Sal1_chr12	257610	257611	-	PVX_083275.1	1061	1062	.	.	+	GCACCGTTT	60	0.346939	0.99696
Pv_Sal1_chr12	101003	101004	-	PVX_083465.1	982	983	.	.	+	TACGCATAT	22	0.444444	0.934084
Pv_Sal1_chr13	128536	128537	-	PVX_084260.1	1119	1120	.	.	+	CAGACTGTG	63	0.307692	0.927805
Pv_Sal1_chr13	128303	128304	-	PVX_084260.1	1352	1353	.	.	+	GGTACGTGA	84	0.822581	0.986489
Pv_Sal1_chr13	129000	129001	-	PVX_084260.1	912	913	.	.	+	CGAGCACAA	30	0.333333	0.969189
Pv_Sal1_chr13	683355	683356	+	PVX_084825.1	644	645	.	.	+	ATATCTTCA	20	1	0.99409
Pv_Sal1_chr13	1161352	1161353	+	PVX_085420.1	645	646	.	.	+	CCCTCACAA	35	0.206897	0.951849
Pv_Sal1_chr05	1247721	1247722	-	PVX_090230.1	582	583	.	.	+	TTCACTTCC	129	0.990909	0.973561
Pv_Sal1_chr05	1247503	1247504	-	PVX_090230.1	800	801	.	.	+	GTTCCGTCC	204	0.507246	0.927949
Pv_Sal1_chr13	1823899	1823900	+	PVX_086090.1	1363	1364	.	.	+	ACGACAAAG	41	0.290323	0.945707
Pv_Sal1_chr13	1931983	1931984	-	PVX_086225.1	569	570	.	.	+	GCAACCGTG	21	0.615385	0.95623
Pv_Sal1_chr07	1248817	1248818	+	PVX_087095.1	1030	1031	.	.	+	TCGCCTTTT	35	0.3	0.999659
Pv_Sal1_chr07	1248751	1248752	+	PVX_087095.1	964	965	.	.	+	TTGCCTTTT	81	0.108108	0.918208
Pv_Sal1_chr01	207725	207726	-	PVX_087830.1	1077	1078	.	.	+	ACATCGTGA	68	0.666667	0.925169
Pv_Sal1_chr01	207826	207827	-	PVX_087830.1	976	977	.	.	+	CTCGCGGCG	66	0.847826	0.915693
Pv_Sal1_chr05	181772	181773	-	PVX_088955.1	872	873	.	.	+	ATGTCTGGT	38	0.344828	0.993911
Pv_Sal1_chr05	672338	672339	+	PVX_089570.1	1114	1115	.	.	+	CGCTCTGCT	54	0.9	0.996449
Pv_Sal1_chr05	671613	671614	+	PVX_089570.1	787	788	.	.	+	CACGCTAGA	20	0.705882	0.997725
Pv_Sal1_chr05	958550	958551	+	PVX_089940.1	436	437	.	.	+	TTTGCAAAA	34	0.75	0.910327
Pv_Sal1_chr05	958816	958817	+	PVX_089940.1	702	703	.	.	+	CGTGCATCT	45	0.689655	0.92248
Pv_Sal1_chr09	23659	23660	-	PVX_090845.1	400	401	.	.	+	GTGACGATA	25	0.347826	0.909005
Pv_Sal1_chr09	714926	714927	-	PVX_091680.1	620	621	.	.	+	TTTGCATCA	24	0.705882	0.944325
Pv_Sal1_chr09	913403	913404	+	PVX_091865.1	314	315	.	.	+	GCTGCTAGA	20	0.8	0.975376
Pv_Sal1_chr10	947604	947605	+	PVX_098045.1	1624	1625	.	.	+	CCCGCTTGA	224	0.867052	0.996824
Pv_Sal1_chr07	99854	99855	+	PVX_098655.1	392	393	.	.	+	CCCGCGAAA	142	0.974138	0.981652
Pv_Sal1_chr07	99864	99865	+	PVX_098655.1	402	403	.	.	+	TGCGCTAAA	146	0.802083	0.945589
Pv_Sal1_chr07	99989	99990	+	PVX_098655.1	527	528	.	.	+	TTCGCACGA	157	0.3125	0.944405
Pv_Sal1_chr07	100014	100015	+	PVX_098655.1	552	553	.	.	+	CCCTCCAAA	153	0.156028	0.991149
Pv_Sal1_chr09	1572147	1572148	+	PVX_092615.1	421	422	.	.	+	TTTACGTTA	23	0.882353	0.953193
Pv_Sal1_chr09	1811380	1811381	-	PVX_092905.1	1123	1124	.	.	+	AGAACCTTG	138	0.0444444	0.989852
Pv_Sal1_chr08	301526	301527	-	PVX_094510.1	511	512	.	.	+	CGAACCGAT	37	0.655172	0.962189
Pv_Sal1_chr08	300968	300969	-	PVX_094510.1	784	785	.	.	+	GTCGCTATC	62	0.909091	0.947976
Pv_Sal1_chr08	300877	300878	-	PVX_094510.1	875	876	.	.	+	CCCACCCAC	63	0.116667	0.931778
Pv_Sal1_chr08	784133	784134	+	PVX_095080.1	984	985	.	.	+	GCTGCAATT	20	0.5	0.935709
Pv_Sal1_chr08	1075713	1075714	-	PVX_095390.1	854	855	.	.	+	TCGACGCTT	21	0.210526	0.956818
[truncated: 34 more rows]

## Sheet: m5C_FSM_Sense_PvSal1
TranscriptID	Position	Features	Chromosme	Product Description
PVX_116890.1	1365544	exon,CDS	Pv_Sal1_chr12	hypothetical protein
PVX_111175.1	664122	exon,CDS	Pv_Sal1_chr06	ookinete surface protein Pvs25
PVX_082505.1	865765	exon,CDS	Pv_Sal1_chr12	CPW-WPC family protein, putative
PVX_111175.1	664405	exon,CDS	Pv_Sal1_chr06	ookinete surface protein Pvs25
PVAD80_MIT0001.1	2283	exon,CDS	PVAD80_MIT	cytochrome c oxidase subunit 3
PVAD80_MIT0001.1	2064	exon,CDS	PVAD80_MIT	cytochrome c oxidase subunit 3
PVX_111175.1	664606	exon,CDS	Pv_Sal1_chr06	ookinete surface protein Pvs25
PVX_122300.1	483425	exon,CDS	Pv_Sal1_chr14	HORMA domain protein, putative
PVX_093505.1	581452	exon,CDS	Pv_Sal1_chr01	hypothetical protein, conserved
PVX_111175.1	664563	exon,CDS	Pv_Sal1_chr06	ookinete surface protein Pvs25
PVX_085390.1	1147883	exon,CDS	Pv_Sal1_chr13	hypothetical protein, conserved
PVAD80_MIT0002.1	4680	exon,CDS	PVAD80_MIT	cytochrome c oxidase subunit I
PVX_000700.1	371883	exon,CDS	Pv_Sal1_chr03	hypothetical protein, conserved
PVX_092420.1	1359881	exon,CDS	Pv_Sal1_chr09	hypothetical protein, conserved
PVX_080460.1	691906	exon,CDS	Pv_Sal1_chr10	glideosome-associated protein 40, putative
PVX_114780.1	640033	exon,CDS	Pv_Sal1_chr11	hypothetical protein, conserved
PVX_083435.1	131367	exon,CDS	Pv_Sal1_chr12	hypothetical protein, conserved
PVX_000550.1	478828	exon,CDS	Pv_Sal1_chr03	hypothetical protein, conserved
PVX_080425.1	667480	exon,CDS	Pv_Sal1_chr10	transporter, putative
PVX_080520.1	739931	exon,three_prime_UTR	Pv_Sal1_chr10	hypothetical protein, conserved
PVX_083275.1	258320	exon,CDS	Pv_Sal1_chr12	hypothetical protein
PVX_084260.1	129296	exon,CDS	Pv_Sal1_chr13	hypothetical protein, conserved
PVX_084420.1	282726	exon,CDS	Pv_Sal1_chr13	41K blood stage antigen precursor 41-3, putative
PVX_087830.1	208199	exon,CDS	Pv_Sal1_chr01	cysteine-rich secretory protein, putative
PVX_087960.1	317473	exon,three_prime_UTR	Pv_Sal1_chr01	inner membrane complex protein 1d, putative
PVX_088955.1	182118	exon,CDS	Pv_Sal1_chr05	rhomboid protease ROM3, putative
PVX_089570.1	672336	exon,CDS	Pv_Sal1_chr05	meiotic recombination protein DMC1, putative
PVX_090230.1	1248839	exon,CDS	Pv_Sal1_chr05	early transcribed membrane protein (ETRAMP)
PVX_092735.1	1685851	exon,CDS	Pv_Sal1_chr09	60S ribosomal protein L35ae, putative
PVX_094510.1	301545	exon,CDS	Pv_Sal1_chr08	hypothetical protein
PVX_095080.1	784094	exon,CDS	Pv_Sal1_chr08	40S ribosomal protein S3A, putative
PVX_098630.1	78798	exon,three_prime_UTR	Pv_Sal1_chr07	tubulin alpha chain, putative
PVX_098630.1	79184	exon,three_prime_UTR	Pv_Sal1_chr07	tubulin alpha chain, putative
PVX_098630.1	79237	exon,three_prime_UTR	Pv_Sal1_chr07	tubulin alpha chain, putative
PVX_113490.1	1770442	exon,CDS	Pv_Sal1_chr11	hypothetical protein, conserved
PVX_114610.1	778321	exon,CDS	Pv_Sal1_chr11	hypothetical protein, conserved
PVX_114910.1	525573	exon,CDS	Pv_Sal1_chr11	40S ribosomal protein S15, putative
PVX_114910.1	525388	exon,three_prime_UTR	Pv_Sal1_chr11	40S ribosomal protein S15, putative
PVX_119320.1	1564396	exon,CDS	Pv_Sal1_chr08	phosphatidylethanolamine-binding protein, putative
PVX_123410.1	1427434	exon,CDS	Pv_Sal1_chr14	hypothetical protein, conserved
PVX_123425.1	1434251	exon,three_prime_UTR	Pv_Sal1_chr14	hypothetical protein, conserved
PVX_116890.1	1365632	exon,CDS	Pv_Sal1_chr12	hypothetical protein
PVX_089185.1	367880	exon,CDS	Pv_Sal1_chr05	inner membrane complex protein 1i, putative
PVX_113765.1	1520939	exon,CDS	Pv_Sal1_chr11	hypothetical protein, conserved
PVX_096215.1	686332	exon,CDS	Pv_Sal1_chr03	hypothetical protein, conserved
PVX_123705.1	1684037	exon,CDS	Pv_Sal1_chr14	inner membrane complex protein 1h, putative
PVX_092420.1	1360150	exon,CDS	Pv_Sal1_chr09	hypothetical protein, conserved
PVX_083240.1	287559	exon,CDS	Pv_Sal1_chr12	6-cysteine protein
PVX_092420.1	1360003	exon,CDS	Pv_Sal1_chr09	hypothetical protein, conserved
PVX_092700.1	1653857	exon,CDS	Pv_Sal1_chr09	inner membrane complex protein 1b, putative
PVX_100920.1	2492163	exon,CDS	Pv_Sal1_chr14	hypothetical protein, conserved
PVX_002600.1	124390	exon,CDS	Pv_Sal1_chr04	hypothetical protein, conserved
PVX_083435.1	131369	exon,CDS	Pv_Sal1_chr12	hypothetical protein, conserved
PVX_000550.1	478760	exon,CDS	Pv_Sal1_chr03	hypothetical protein, conserved
PVX_079725.1	47151	exon,CDS	Pv_Sal1_chr10	hypothetical protein, conserved
PVX_080425.1	667596	exon,CDS	Pv_Sal1_chr10	transporter, putative
PVX_083275.1	258300	exon,CDS	Pv_Sal1_chr12	hypothetical protein
PVX_084260.1	129022	exon,CDS	Pv_Sal1_chr13	hypothetical protein, conserved
PVX_086090.1	1823487	exon,CDS	Pv_Sal1_chr13	glideosome associated protein with multiple membrane spans 3, putative
PVX_088955.1	181925	exon,CDS	Pv_Sal1_chr05	rhomboid protease ROM3, putative
PVX_089570.1	671955	exon,CDS	Pv_Sal1_chr05	meiotic recombination protein DMC1, putative
PVX_089570.1	673286	exon,CDS	Pv_Sal1_chr05	meiotic recombination protein DMC1, putative
PVX_092905.1	1813054	exon,CDS	Pv_Sal1_chr09	hypothetical protein
PVX_098655.1	99355	exon,CDS	Pv_Sal1_chr07	hypothetical protein, conserved
PVX_099145.1	546370	exon,CDS	Pv_Sal1_chr07	hypothetical protein, conserved
PVX_099940.1	1130939	exon,CDS	Pv_Sal1_chr07	G2 protein, putative
PVX_113490.1	1770811	exon,CDS	Pv_Sal1_chr11	hypothetical protein, conserved
PVX_114910.1	525575	exon,CDS	Pv_Sal1_chr11	40S ribosomal protein S15, putative
PVX_114910.1	525394	exon,three_prime_UTR	Pv_Sal1_chr11	40S ribosomal protein S15, putative
PVX_115025.1	381511	exon,CDS	Pv_Sal1_chr11	hypothetical protein, conserved
PVX_118115.1	2428501	exon,CDS	Pv_Sal1_chr12	hypothetical protein
PVX_122245.1	414469	exon,CDS	Pv_Sal1_chr14	40S ribosomal protein S27, putative
PVX_123410.1	1427786	exon,CDS	Pv_Sal1_chr14	hypothetical protein, conserved
PVX_123425.1	1434286	exon,three_prime_UTR	Pv_Sal1_chr14	hypothetical protein, conserved
PVX_116890.1	1365820	exon,CDS	Pv_Sal1_chr12	hypothetical protein
PVX_111175.1	664406	exon,CDS	Pv_Sal1_chr06	ookinete surface protein Pvs25
PVX_088990.1	209190	exon,CDS	Pv_Sal1_chr05	hypothetical protein, conserved
PVX_123040.1	1089998	exon,CDS	Pv_Sal1_chr14	hypothetical protein, conserved
PVX_080460.1	692032	exon,CDS	Pv_Sal1_chr10	glideosome-associated protein 40, putative
PVX_080460.1	691920	exon,CDS	Pv_Sal1_chr10	glideosome-associated protein 40, putative
PVX_114780.1	640051	exon,CDS	Pv_Sal1_chr11	hypothetical protein, conserved
PVX_092700.1	1653869	exon,CDS	Pv_Sal1_chr09	inner membrane complex protein 1b, putative
PVX_119330.1	1553684	exon,CDS	Pv_Sal1_chr08	inner membrane complex protein 1e, putative
PVX_119465.1	1455438	exon,CDS	Pv_Sal1_chr08	T-complex protein 1 subunit beta, putative
PVX_119465.1	1455628	exon,CDS	Pv_Sal1_chr08	T-complex protein 1 subunit beta, putative
PVX_083435.1	131320	exon,CDS	Pv_Sal1_chr12	hypothetical protein, conserved
PVX_000725.1	350790	exon,CDS	Pv_Sal1_chr03	hypothetical protein, conserved
PVX_083275.1	257799	exon,CDS	Pv_Sal1_chr12	hypothetical protein
PVX_003955.1	469226	exon,CDS	Pv_Sal1_chr04	60S ribosomal protein L37a, putative
PVX_079725.1	47213	exon,CDS	Pv_Sal1_chr10	hypothetical protein, conserved
PVX_084260.1	128998	exon,CDS	Pv_Sal1_chr13	hypothetical protein, conserved
PVX_087830.1	208471	exon,CDS	Pv_Sal1_chr01	cysteine-rich secretory protein, putative
PVX_087960.1	317734	exon,CDS	Pv_Sal1_chr01	inner membrane complex protein 1d, putative
PVX_087960.1	317570	exon,three_prime_UTR	Pv_Sal1_chr01	inner membrane complex protein 1d, putative
PVX_088955.1	182148	exon,CDS	Pv_Sal1_chr05	rhomboid protease ROM3, putative
PVX_089570.1	672564	exon,CDS	Pv_Sal1_chr05	meiotic recombination protein DMC1, putative
PVX_089940.1	958544	exon,CDS	Pv_Sal1_chr05	hypothetical protein, conserved
PVX_099320.1	675006	exon,CDS	Pv_Sal1_chr07	glideosome-associated protein 50, putative
PVX_094510.1	301192	exon,CDS	Pv_Sal1_chr08	hypothetical protein
PVX_098630.1	78728	exon,three_prime_UTR	Pv_Sal1_chr07	tubulin alpha chain, putative
PVX_098630.1	78887	exon,three_prime_UTR	Pv_Sal1_chr07	tubulin alpha chain, putative
PVX_098630.1	79190	exon,three_prime_UTR	Pv_Sal1_chr07	tubulin alpha chain, putative
PVX_098655.1	100061	exon,three_prime_UTR	Pv_Sal1_chr07	hypothetical protein, conserved
PVX_099145.1	546691	exon,CDS	Pv_Sal1_chr07	hypothetical protein, conserved
PVX_099320.1	674887	exon,CDS	Pv_Sal1_chr07	glideosome-associated protein 50, putative
PVX_099940.1	1130731	exon,CDS	Pv_Sal1_chr07	G2 protein, putative
PVX_114610.1	778299	exon,CDS	Pv_Sal1_chr11	hypothetical protein, conserved
PVX_114910.1	525390	exon,three_prime_UTR	Pv_Sal1_chr11	40S ribosomal protein S15, putative
PVX_115025.1	381204	exon,CDS	Pv_Sal1_chr11	hypothetical protein, conserved
PVX_123425.1	1434172	exon,three_prime_UTR	Pv_Sal1_chr14	hypothetical protein, conserved
PVX_124155.1	2098891	exon,CDS	Pv_Sal1_chr14	hypothetical protein, conserved
PVX_124155.1	2098862	exon,CDS	Pv_Sal1_chr14	hypothetical protein, conserved
PVX_099790.1	1041958	exon,CDS	Pv_Sal1_chr07	hypothetical protein, conserved
PVX_111175.1	664143	exon,CDS	Pv_Sal1_chr06	ookinete surface protein Pvs25
PVX_111175.1	664553	exon,CDS	Pv_Sal1_chr06	ookinete surface protein Pvs25
PVX_101400.1	2853040	exon,CDS	Pv_Sal1_chr14	osmiophilic body protein, putative
PVX_091662.1	698896	exon,CDS	Pv_Sal1_chr09	hypothetical protein, conserved
PVX_111175.1	664670	exon,five_prime_UTR	Pv_Sal1_chr06	ookinete surface protein Pvs25
PVX_083240.1	287527	exon,CDS	Pv_Sal1_chr12	6-cysteine protein
PVX_092420.1	1359963	exon,CDS	Pv_Sal1_chr09	hypothetical protein, conserved
PVX_124145.1	2092243	exon,CDS	Pv_Sal1_chr14	thioredoxin-like associated protein 1, putative
PVX_082505.1	865831	exon,CDS	Pv_Sal1_chr12	CPW-WPC family protein, putative
PVX_119330.1	1553729	exon,CDS	Pv_Sal1_chr08	inner membrane complex protein 1e, putative
PVX_100920.1	2492212	exon,CDS	Pv_Sal1_chr14	hypothetical protein, conserved
PVX_083435.1	131286	exon,CDS	Pv_Sal1_chr12	hypothetical protein, conserved
PVX_001783.1	134954	exon,CDS	Pv_Sal1_chr06	hypothetical protein
PVX_001783.1	135150	exon,CDS	Pv_Sal1_chr06	hypothetical protein
PVX_003955.1	470007	exon,CDS	Pv_Sal1_chr04	60S ribosomal protein L37a, putative
PVX_003955.1	469218	exon,CDS	Pv_Sal1_chr04	60S ribosomal protein L37a, putative
PVX_079725.1	47160	exon,CDS	Pv_Sal1_chr10	hypothetical protein, conserved
PVX_080425.1	667591	exon,CDS	Pv_Sal1_chr10	transporter, putative
PVX_080520.1	739657	exon,CDS	Pv_Sal1_chr10	hypothetical protein, conserved
PVX_083275.1	258152	exon,CDS	Pv_Sal1_chr12	hypothetical protein
PVX_084260.1	129030	exon,CDS	Pv_Sal1_chr13	hypothetical protein, conserved
PVX_084420.1	282594	exon,CDS	Pv_Sal1_chr13	41K blood stage antigen precursor 41-3, putative
PVX_086090.1	1823557	exon,CDS	Pv_Sal1_chr13	glideosome associated protein with multiple membrane spans 3, putative
PVX_087960.1	317923	exon,CDS	Pv_Sal1_chr01	inner membrane complex protein 1d, putative
PVX_087960.1	317675	exon,three_prime_UTR	Pv_Sal1_chr01	inner membrane complex protein 1d, putative
PVX_087960.1	317465	exon,three_prime_UTR	Pv_Sal1_chr01	inner membrane complex protein 1d, putative
PVX_088955.1	182134	exon,CDS	Pv_Sal1_chr05	rhomboid protease ROM3, putative
PVX_089570.1	672006	exon,CDS	Pv_Sal1_chr05	meiotic recombination protein DMC1, putative
PVX_092905.1	1812833	exon,CDS	Pv_Sal1_chr09	hypothetical protein
PVX_098045.1	947314	exon,CDS	Pv_Sal1_chr10	hypothetical protein, conserved
PVX_099145.1	546395	exon,CDS	Pv_Sal1_chr07	hypothetical protein, conserved
PVX_099940.1	1130749	exon,CDS	Pv_Sal1_chr07	G2 protein, putative
PVX_113490.1	1770405	exon,CDS	Pv_Sal1_chr11	hypothetical protein, conserved
PVX_114600.1	785421	exon,CDS	Pv_Sal1_chr11	Plasmodium falciparum CPW-WPC domain containing protein
PVX_114910.1	525692	exon,CDS	Pv_Sal1_chr11	40S ribosomal protein S15, putative
PVX_114910.1	525564	exon,CDS	Pv_Sal1_chr11	40S ribosomal protein S15, putative
PVX_114910.1	525356	exon,three_prime_UTR	Pv_Sal1_chr11	40S ribosomal protein S15, putative
PVX_118115.1	2428752	exon,CDS	Pv_Sal1_chr12	hypothetical protein
PVX_118115.1	2429083	exon,CDS	Pv_Sal1_chr12	hypothetical protein
PVX_118115.1	2428477	exon,CDS	Pv_Sal1_chr12	hypothetical protein
PVX_099960.1	1140395	exon,CDS	Pv_Sal1_chr07	hypothetical protein, conserved
PVAD80_MIT0001.1	2280	exon,CDS	PVAD80_MIT	cytochrome c oxidase subunit 3
PVAD80_MIT0001.1	2054	exon,CDS	PVAD80_MIT	cytochrome c oxidase subunit 3
PVX_123040.1	1089826	exon,CDS	Pv_Sal1_chr14	hypothetical protein, conserved
PVX_095410.1	1085282	exon,CDS	Pv_Sal1_chr08	kinetochore protein NUF2, putative
PVX_122300.1	483348	exon,CDS	Pv_Sal1_chr14	HORMA domain protein, putative
PVX_085390.1	1147897	exon,CDS	Pv_Sal1_chr13	hypothetical protein, conserved
PVX_085390.1	1147845	exon,CDS	Pv_Sal1_chr13	hypothetical protein, conserved
PVX_100880.1	2444767	exon,CDS	Pv_Sal1_chr14	sphingomyelin phosphodiesterase, putative
PVX_083240.1	287543	exon,CDS	Pv_Sal1_chr12	6-cysteine protein
PVX_124145.1	2092054	exon,CDS	Pv_Sal1_chr14	thioredoxin-like associated protein 1, putative
PVX_113455.1	1799999	exon,CDS	Pv_Sal1_chr11	hypothetical protein, conserved
PVX_000675.1	385430	exon,CDS	Pv_Sal1_chr03	hypothetical protein
PVX_119330.1	1553686	exon,CDS	Pv_Sal1_chr08	inner membrane complex protein 1e, putative
PVX_083435.1	131453	exon,CDS	Pv_Sal1_chr12	hypothetical protein, conserved
PVX_083435.1	131270	exon,CDS	Pv_Sal1_chr12	hypothetical protein, conserved
PVX_083275.1	257801	exon,CDS	Pv_Sal1_chr12	hypothetical protein
PVX_003955.1	469503	exon,CDS	Pv_Sal1_chr04	60S ribosomal protein L37a, putative
PVX_079725.1	47182	exon,CDS	Pv_Sal1_chr10	hypothetical protein, conserved
PVX_083275.1	258500	exon,CDS	Pv_Sal1_chr12	hypothetical protein
PVX_084260.1	129633	exon,CDS	Pv_Sal1_chr13	hypothetical protein, conserved
PVX_084260.1	128657	exon,CDS	Pv_Sal1_chr13	hypothetical protein, conserved
PVX_087830.1	208698	exon,CDS	Pv_Sal1_chr01	cysteine-rich secretory protein, putative
PVX_087960.1	317768	exon,CDS	Pv_Sal1_chr01	inner membrane complex protein 1d, putative
PVX_087960.1	317593	exon,three_prime_UTR	Pv_Sal1_chr01	inner membrane complex protein 1d, putative
PVX_087960.1	317426	exon,three_prime_UTR	Pv_Sal1_chr01	inner membrane complex protein 1d, putative
PVX_088955.1	182121	exon,CDS	Pv_Sal1_chr05	rhomboid protease ROM3, putative
PVX_089570.1	671974	exon,CDS	Pv_Sal1_chr05	meiotic recombination protein DMC1, putative
PVX_089940.1	958580	exon,CDS	Pv_Sal1_chr05	hypothetical protein, conserved
PVX_092805.1	1736389	exon,CDS	Pv_Sal1_chr09	40S ribosomal protein S21, putative
PVX_092905.1	1812146	exon,CDS	Pv_Sal1_chr09	hypothetical protein
PVX_098045.1	947008	exon,CDS	Pv_Sal1_chr10	hypothetical protein, conserved
PVX_099145.1	546299	exon,CDS	Pv_Sal1_chr07	hypothetical protein, conserved
PVX_099940.1	1130751	exon,CDS	Pv_Sal1_chr07	G2 protein, putative
PVX_113490.1	1770848	exon,CDS	Pv_Sal1_chr11	hypothetical protein, conserved
PVX_114600.1	786031	exon,CDS	Pv_Sal1_chr11	Plasmodium falciparum CPW-WPC domain containing protein
PVX_114910.1	525628	exon,CDS	Pv_Sal1_chr11	40S ribosomal protein S15, putative
PVX_114910.1	525472	exon,three_prime_UTR	Pv_Sal1_chr11	40S ribosomal protein S15, putative
PVX_123410.1	1427426	exon,CDS	Pv_Sal1_chr14	hypothetical protein, conserved
PVX_123425.1	1434283	exon,three_prime_UTR	Pv_Sal1_chr14	hypothetical protein, conserved
PVX_113765.1	1520883	exon,CDS	Pv_Sal1_chr11	hypothetical protein, conserved
PVX_113765.1	1520847	exon,CDS	Pv_Sal1_chr11	hypothetical protein, conserved
PVX_085390.1	1147895	exon,CDS	Pv_Sal1_chr13	hypothetical protein, conserved
PVX_100880.1	2444765	exon,CDS	Pv_Sal1_chr14	sphingomyelin phosphodiesterase, putative
PVAD80_MIT0002.1	4563	exon,CDS	PVAD80_MIT	cytochrome c oxidase subunit I
PVX_092420.1	1360193	exon,CDS	Pv_Sal1_chr09	hypothetical protein, conserved
PVX_124145.1	2092142	exon,CDS	Pv_Sal1_chr14	thioredoxin-like associated protein 1, putative
PVX_124145.1	2092038	exon,CDS	Pv_Sal1_chr14	thioredoxin-like associated protein 1, putative
PVX_124145.1	2092027	exon,CDS	Pv_Sal1_chr14	thioredoxin-like associated protein 1, putative
PVX_114780.1	640067	exon,CDS	Pv_Sal1_chr11	hypothetical protein, conserved
PVX_092700.1	1653863	exon,CDS	Pv_Sal1_chr09	inner membrane complex protein 1b, putative
PVX_089425.1	541318	exon,CDS	Pv_Sal1_chr05	heat shock 70 kDa protein, putative
PVX_119465.1	1455616	exon,CDS	Pv_Sal1_chr08	T-complex protein 1 subunit beta, putative
PVX_119465.1	1455463	exon,CDS	Pv_Sal1_chr08	T-complex protein 1 subunit beta, putative
PVX_000550.1	479076	exon,CDS	Pv_Sal1_chr03	hypothetical protein, conserved
PVX_001783.1	135057	exon,CDS	Pv_Sal1_chr06	hypothetical protein
PVX_001783.1	135346	exon,CDS	Pv_Sal1_chr06	hypothetical protein
PVX_079725.1	48024	exon,CDS	Pv_Sal1_chr10	hypothetical protein, conserved
PVX_080425.1	667530	exon,CDS	Pv_Sal1_chr10	transporter, putative
PVX_083275.1	258477	exon,CDS	Pv_Sal1_chr12	hypothetical protein
PVX_084260.1	129622	exon,CDS	Pv_Sal1_chr13	hypothetical protein, conserved
PVX_089570.1	673282	exon,CDS	Pv_Sal1_chr05	meiotic recombination protein DMC1, putative
PVX_087830.1	208200	exon,CDS	Pv_Sal1_chr01	cysteine-rich secretory protein, putative
PVX_087960.1	317467	exon,three_prime_UTR	Pv_Sal1_chr01	inner membrane complex protein 1d, putative
PVX_088955.1	182133	exon,CDS	Pv_Sal1_chr05	rhomboid protease ROM3, putative
PVX_089570.1	672581	exon,CDS	Pv_Sal1_chr05	meiotic recombination protein DMC1, putative
PVX_090230.1	1248840	exon,CDS	Pv_Sal1_chr05	early transcribed membrane protein (ETRAMP)
PVX_098655.1	99847	exon,three_prime_UTR	Pv_Sal1_chr07	hypothetical protein, conserved
PVX_098655.1	99862	exon,three_prime_UTR	Pv_Sal1_chr07	hypothetical protein, conserved
PVX_098655.1	99981	exon,three_prime_UTR	Pv_Sal1_chr07	hypothetical protein, conserved
PVX_098655.1	99991	exon,three_prime_UTR	Pv_Sal1_chr07	hypothetical protein, conserved
PVX_098045.1	947110	exon,CDS	Pv_Sal1_chr10	hypothetical protein, conserved
PVX_099145.1	546625	exon,CDS	Pv_Sal1_chr07	hypothetical protein, conserved
PVX_099320.1	675196	exon,CDS	Pv_Sal1_chr07	glideosome-associated protein 50, putative
PVX_099845.1	1077087	exon,CDS	Pv_Sal1_chr07	cytochrome c oxidase subunit 6B, putative
PVX_099940.1	1130679	exon,CDS	Pv_Sal1_chr07	G2 protein, putative
PVX_113490.1	1770453	exon,CDS	Pv_Sal1_chr11	hypothetical protein, conserved
PVX_114910.1	525620	exon,CDS	Pv_Sal1_chr11	40S ribosomal protein S15, putative
PVX_114910.1	525404	exon,three_prime_UTR	Pv_Sal1_chr11	40S ribosomal protein S15, putative
PVX_115085.1	333098	exon,CDS	Pv_Sal1_chr11	hypothetical protein, conserved
PVX_119320.1	1564070	exon,CDS	Pv_Sal1_chr08	phosphatidylethanolamine-binding protein, putative
PVX_099790.1	1041935	exon,CDS	Pv_Sal1_chr07	hypothetical protein, conserved
PVX_101400.1	2853133	exon,CDS	Pv_Sal1_chr14	osmiophilic body protein, putative
PVX_096215.1	686415	exon,CDS	Pv_Sal1_chr03	hypothetical protein, conserved
PVX_093505.1	581459	exon,CDS	Pv_Sal1_chr01	hypothetical protein, conserved
PVX_085390.1	1147869	exon,CDS	Pv_Sal1_chr13	hypothetical protein, conserved
PVX_092420.1	1360205	exon,CDS	Pv_Sal1_chr09	hypothetical protein, conserved
PVX_092420.1	1359731	exon,CDS	Pv_Sal1_chr09	hypothetical protein, conserved
PVX_000675.1	385438	exon,CDS	Pv_Sal1_chr03	hypothetical protein
PVX_119465.1	1455440	exon,CDS	Pv_Sal1_chr08	T-complex protein 1 subunit beta, putative
PVX_119465.1	1455465	exon,CDS	Pv_Sal1_chr08	T-complex protein 1 subunit beta, putative
PVX_002600.1	124388	exon,CDS	Pv_Sal1_chr04	hypothetical protein, conserved
PVX_083435.1	131177	exon,CDS	Pv_Sal1_chr12	hypothetical protein, conserved
PVX_001783.1	135045	exon,CDS	Pv_Sal1_chr06	hypothetical protein
PVX_001783.1	135191	exon,CDS	Pv_Sal1_chr06	hypothetical protein
PVX_003955.1	469522	exon,CDS	Pv_Sal1_chr04	60S ribosomal protein L37a, putative
PVX_003955.1	469215	exon,CDS	Pv_Sal1_chr04	60S ribosomal protein L37a, putative
PVX_079725.1	47210	exon,CDS	Pv_Sal1_chr10	hypothetical protein, conserved
PVX_080425.1	667769	exon,CDS	Pv_Sal1_chr10	transporter, putative
PVX_084260.1	128787	exon,CDS	Pv_Sal1_chr13	hypothetical protein, conserved
PVX_088955.1	181903	exon,CDS	Pv_Sal1_chr05	rhomboid protease ROM3, putative
PVX_089570.1	671972	exon,CDS	Pv_Sal1_chr05	meiotic recombination protein DMC1, putative
PVX_090845.1	23678	exon,CDS	Pv_Sal1_chr09	60S acidic ribosomal protein P1, putative
PVX_098655.1	100036	exon,three_prime_UTR	Pv_Sal1_chr07	hypothetical protein, conserved
PVX_092905.1	1812144	exon,CDS	Pv_Sal1_chr09	hypothetical protein
PVX_098630.1	78784	exon,three_prime_UTR	Pv_Sal1_chr07	tubulin alpha chain, putative
PVX_098630.1	79137	exon,three_prime_UTR	Pv_Sal1_chr07	tubulin alpha chain, putative
PVX_098630.1	79236	exon,three_prime_UTR	Pv_Sal1_chr07	tubulin alpha chain, putative
PVX_099145.1	546564	exon,CDS	Pv_Sal1_chr07	hypothetical protein, conserved
PVX_099320.1	675295	exon,CDS	Pv_Sal1_chr07	glideosome-associated protein 50, putative
PVX_099320.1	675184	exon,CDS	Pv_Sal1_chr07	glideosome-associated protein 50, putative
PVX_099940.1	1131008	exon,CDS	Pv_Sal1_chr07	G2 protein, putative
PVX_099940.1	1130743	exon,CDS	Pv_Sal1_chr07	G2 protein, putative
PVX_113490.1	1770828	exon,CDS	Pv_Sal1_chr11	hypothetical protein, conserved
PVX_113490.1	1770205	exon,CDS	Pv_Sal1_chr11	hypothetical protein, conserved
PVX_114600.1	786274	exon,CDS	Pv_Sal1_chr11	Plasmodium falciparum CPW-WPC domain containing protein
PVX_114910.1	525503	exon,three_prime_UTR	Pv_Sal1_chr11	40S ribosomal protein S15, putative
PVX_114910.1	525355	exon,three_prime_UTR	Pv_Sal1_chr11	40S ribosomal protein S15, putative
PVX_118115.1	2428446	exon,CDS	Pv_Sal1_chr12	hypothetical protein
PVX_123410.1	1427391	exon,CDS	Pv_Sal1_chr14	hypothetical protein, conserved
PVX_123425.1	1434203	exon,three_prime_UTR	Pv_Sal1_chr14	hypothetical protein, conserved
PVX_124155.1	2098870	exon,CDS	Pv_Sal1_chr14	hypothetical protein, conserved
PVX_099790.1	1041932	exon,CDS	Pv_Sal1_chr07	hypothetical protein, conserved
PVX_093505.1	581537	exon,CDS	Pv_Sal1_chr01	hypothetical protein, conserved
PVX_100880.1	2444741	exon,CDS	Pv_Sal1_chr14	sphingomyelin phosphodiesterase, putative
PVAD80_MIT0002.1	4681	exon,CDS	PVAD80_MIT	cytochrome c oxidase subunit I
PVX_092420.1	1359946	exon,CDS	Pv_Sal1_chr09	hypothetical protein, conserved
PVX_124145.1	2092524	exon,CDS	Pv_Sal1_chr14	thioredoxin-like associated protein 1, putative
PVX_080460.1	691915	exon,CDS	Pv_Sal1_chr10	glideosome-associated protein 40, putative
PVX_080460.1	691936	exon,CDS	Pv_Sal1_chr10	glideosome-associated protein 40, putative
PVX_114050.1	1290169	exon,CDS	Pv_Sal1_chr11	malate dehydrogenase, putative
PVX_114050.1	1290309	exon,CDS	Pv_Sal1_chr11	malate dehydrogenase, putative
PVX_092700.1	1654078	exon,CDS	Pv_Sal1_chr09	inner membrane complex protein 1b, putative
PVX_119330.1	1553681	exon,CDS	Pv_Sal1_chr08	inner membrane complex protein 1e, putative
PVX_000725.1	350777	exon,CDS	Pv_Sal1_chr03	hypothetical protein, conserved
PVX_003955.1	469271	exon,CDS	Pv_Sal1_chr04	60S ribosomal protein L37a, putative
PVX_079725.1	47755	exon,CDS	Pv_Sal1_chr10	hypothetical protein, conserved
PVX_084260.1	129000	exon,CDS	Pv_Sal1_chr13	hypothetical protein, conserved
PVX_089570.1	672338	exon,CDS	Pv_Sal1_chr05	meiotic recombination protein DMC1, putative
PVX_089570.1	671613	exon,CDS	Pv_Sal1_chr05	meiotic recombination protein DMC1, putative
PVX_089940.1	958550	exon,CDS	Pv_Sal1_chr05	hypothetical protein, conserved
PVX_090845.1	23659	exon,CDS	Pv_Sal1_chr09	60S acidic ribosomal protein P1, putative
PVX_091865.1	913403	exon,CDS	Pv_Sal1_chr09	60S ribosomal protein L35, putative
PVX_098655.1	99854	exon,three_prime_UTR	Pv_Sal1_chr07	hypothetical protein, conserved
PVX_098655.1	99864	exon,three_prime_UTR	Pv_Sal1_chr07	hypothetical protein, conserved
PVX_098655.1	99989	exon,three_prime_UTR	Pv_Sal1_chr07	hypothetical protein, conserved
PVX_098655.1	100014	exon,three_prime_UTR	Pv_Sal1_chr07	hypothetical protein, conserved
PVX_094510.1	301526	exon,CDS	Pv_Sal1_chr08	hypothetical protein
PVX_098045.1	946618	exon,CDS	Pv_Sal1_chr10	hypothetical protein, conserved
PVX_098655.1	100012	exon,three_prime_UTR	Pv_Sal1_chr07	hypothetical protein, conserved
PVX_099145.1	546658	exon,CDS	Pv_Sal1_chr07	hypothetical protein, conserved
PVX_099320.1	675051	exon,CDS	Pv_Sal1_chr07	glideosome-associated protein 50, putative
PVX_113490.1	1770415	exon,CDS	Pv_Sal1_chr11	hypothetical protein, conserved
PVX_114040.1	1297212	exon,CDS	Pv_Sal1_chr11	60S ribosomal protein L27a, putative
PVX_114600.1	786259	exon,CDS	Pv_Sal1_chr11	Plasmodium falciparum CPW-WPC domain containing protein
PVX_114910.1	525555	exon,CDS	Pv_Sal1_chr11	40S ribosomal protein S15, putative
PVX_114910.1	525353	exon,three_prime_UTR	Pv_Sal1_chr11	40S ribosomal protein S15, putative
PVX_118115.1	2428749	exon,CDS	Pv_Sal1_chr12	hypothetical protein
PVX_118115.1	2428773	exon,CDS	Pv_Sal1_chr12	hypothetical protein
PVX_116700.1	1218692	exon,CDS	Pv_Sal1_chr12	60S ribosomal protein L23, putative
PVX_118115.1	2428503	exon,CDS	Pv_Sal1_chr12	hypothetical protein

## Sheet: Liftover_m6A_PvSal1
chromosome	start	end	strand	transcript	start	end	name	score	strand	motif	coverage	stoichiometry	probability
Pv_Sal1_chr07	1141061	1141062	+	0c4447e4-c664-4d21-8781-fe980881464e	890	891	.	.	+	GAAAACTCC	109	0.696203	0.949372
Pv_Sal1_chr05	368085	368086	+	18a9aa22-cf76-4dc9-8ee9-62d6091cefa5	353	354	.	.	+	CCCAATCTG	101	0.219512	0.911188
Pv_Sal1_chr03	811179	811180	+	00b87653-5dd0-4dc0-b7b7-3da3508933ba	1070	1071	.	.	+	ATAGAGAAG	29	0.55	0.909726
Pv_Sal1_chr03	811109	811110	+	00b87653-5dd0-4dc0-b7b7-3da3508933ba	1000	1001	.	.	+	AAGTAGGTA	34	0.68	0.945677
Pv_Sal1_chr10	1083403	1083404	+	02c35815-6332-4966-a71a-dddf8ec03261	1112	1113	.	.	+	GGTGAGCAC	51	0.552632	0.908749
Pv_Sal1_chr10	1058468	1058469	+	0468e794-39dc-46b6-b297-9d14c58d3c1c	1323	1324	.	.	+	AATTATTTT	29	0.347826	0.974332
Pv_Sal1_chr10	1058610	1058611	+	0468e794-39dc-46b6-b297-9d14c58d3c1c	1465	1466	.	.	+	AATTAAACA	29	0.875	0.999931
Pv_Sal1_chr10	1058612	1058613	+	0468e794-39dc-46b6-b297-9d14c58d3c1c	1467	1468	.	.	+	TTAAACACA	29	0.833333	0.961725
Pv_Sal1_chr10	1326270	1326271	-	0490023b-b3cb-400b-b76f-89bbc9da4578	787	788	.	.	+	ATGAATTAA	20	0.588235	0.914139
Pv_Sal1_chr12	1365208	1365209	-	0522b44e-b578-4a5e-be07-14760b8ed611	1400	1401	.	.	+	TATTAATTT	68	0.612245	0.927984
Pv_Sal1_chr12	1365146	1365147	-	0522b44e-b578-4a5e-be07-14760b8ed611	1462	1463	.	.	+	GCGGACCCT	44	0.162791	0.97446
Pv_Sal1_chr12	1227190	1227191	-	06488ff1-24f3-4bf6-9a04-a7b09292a961	42	43	.	.	+	TGGAATGAC	23	0.210526	0.919598
Pv_Sal1_chr12	131652	131653	+	0756e77e-b4d7-4f8c-8a4b-83fcc50cc7ed	177	178	.	.	+	CCCCAAAAA	26	0.529412	0.98532
Pv_Sal1_chr07	1140640	1140641	+	0c4447e4-c664-4d21-8781-fe980881464e	469	470	.	.	+	CGCAATTAA	31	0.310345	0.982805
Pv_Sal1_chr14	2714542	2714543	+	0cd86d71-58f3-4595-ac88-a329eef8e76a	1299	1300	.	.	+	CAACAGAAA	44	0.571429	0.93602
Pv_Sal1_chr14	2714858	2714859	+	0cd86d71-58f3-4595-ac88-a329eef8e76a	1615	1616	.	.	+	AAAAAAAAA	98	0.439024	0.905656
Pv_Sal1_chr14	2715024	2715025	+	0cd86d71-58f3-4595-ac88-a329eef8e76a	1781	1782	.	.	+	AAAAACTGT	84	0.84375	0.952014
Pv_Sal1_chr08	1013651	1013652	-	0d742543-0a9f-4d79-90a3-c4b100cd5e37	1236	1237	.	.	+	GCATATTAA	49	0.9	0.995409
Pv_Sal1_chr07	1041521	1041522	-	0f712093-7ce9-4446-b4d8-fef494bc172b	1342	1343	.	.	+	TTCAATAAA	29	0.666667	0.998048
Pv_Sal1_chr06	670794	670795	+	122378cb-6f31-488f-b0cc-1d5c36eb4319	234	235	.	.	+	AAAGAAGTA	29	0.32	0.917842
Pv_Sal1_chr11	361935	361936	-	12f20908-5096-4907-8bf3-313efa8998da	1469	1470	.	.	+	ACCAACAAA	28	0.65	0.962106
Pv_Sal1_chr11	361918	361919	-	12f20908-5096-4907-8bf3-313efa8998da	1486	1487	.	.	+	AAAAAAAAA	30	0.285714	0.957763
Pv_Sal1_chr11	361811	361812	-	12f20908-5096-4907-8bf3-313efa8998da	1593	1594	.	.	+	ACCAAACGG	27	0.652174	0.999273
Pv_Sal1_chr07	84840	84841	+	17682645-29f1-4a8a-b978-e08a5510a9e9	1736	1737	.	.	+	GCTGACCGC	48	0.136364	0.931798
Pv_Sal1_chr12	501618	501619	-	183f7b60-0186-4e51-b286-19ba485627cc	1593	1594	.	.	+	AAAAAAATG	38	0.533333	0.973218
Pv_Sal1_chr11	1520942	1520943	+	1af429a3-afb3-477b-883c-c7758f7c0f11	168	169	.	.	+	GCGGAGATA	103	0.556962	0.997944
Pv_Sal1_chr11	1060055	1060056	-	18d80039-8549-4e81-b981-4f8e3e28c68e	671	672	.	.	+	ATAAACGTT	29	0.541667	0.955553
Pv_Sal1_chr13	1811131	1811132	-	1b4a2508-ab48-4f9f-9695-1011056fadfc	1639	1640	.	.	+	TTACACCCA	39	0.84375	0.945226
Pv_Sal1_chr13	1810708	1810709	-	1b4a2508-ab48-4f9f-9695-1011056fadfc	2062	2063	.	.	+	ACGAACCAC	74	0.507937	0.985091
Pv_Sal1_chr06	664404	664405	-	1c02f3c3-8c8f-469b-bcd1-4f00a4e7d985	156	157	.	.	+	ACCCAGACC	68	0.698113	0.99583
Pv_Sal1_chr12	1037678	1037679	-	1ee13c38-5424-47d0-a4ba-666e73bdb90f	1117	1118	.	.	+	AAGGAGCGC	20	0.571429	0.951809
Pv_Sal1_chr14	1429032	1429033	+	212870b2-d5b1-4996-91f3-5f354c858dee	1055	1056	.	.	+	TAAAACTTT	60	0.4	0.967168
Pv_Sal1_chr11	1060008	1060009	-	278c2498-0c88-4e7b-9080-957b104a49ae	1024	1025	.	.	+	GGGGAAGTC	25	0.666667	0.949723
Pv_Sal1_chr12	1050847	1050848	+	28718aa6-360f-42bc-bda5-7c34b99dc034	581	582	.	.	+	GGGAAGCCC	46	0.975	0.920957
Pv_Sal1_chr14	2938791	2938792	-	323c9d6f-f330-440e-81b2-4512a3f215f9	861	862	.	.	+	CATAAACAA	21	0.666667	0.96511
Pv_Sal1_chr09	1758376	1758377	+	3309f45e-6cb3-4263-ad49-323fd60a6259	139	140	.	.	+	CCCAAAAGA	36	0.36	0.941565
Pv_Sal1_chr09	1758529	1758530	+	3309f45e-6cb3-4263-ad49-323fd60a6259	292	293	.	.	+	ACAAACCAC	26	0.375	0.997996
Pv_Sal1_chr10	825212	825213	+	36f5e705-757f-4d71-8501-8972b986f6b8	328	329	.	.	+	AAAAAAAAA	21	0.875	0.998271
Pv_Sal1_chr10	825237	825238	+	36f5e705-757f-4d71-8501-8972b986f6b8	353	354	.	.	+	AAAAAAAAA	23	0.5625	0.982644
Pv_Sal1_chr10	825251	825252	+	36f5e705-757f-4d71-8501-8972b986f6b8	367	368	.	.	+	ACGAACGTG	23	0.777778	0.999538
Pv_Sal1_chr06	52882	52883	+	38800f8f-0947-4687-97b9-9d92383be2b5	248	249	.	.	+	AACGATACA	33	0.782609	0.942172
Pv_Sal1_chr06	334746	334747	-	3acf22c9-cfd2-4153-92ec-c3e4d2f6d697	1024	1025	.	.	+	TGAAATTAC	24	0.45	0.903281
Pv_Sal1_chr01	672350	672351	+	3b64911f-45a0-4edd-bb1f-66f9d7dfa169	1354	1355	.	.	+	AATCAACTC	46	0.769231	0.999171
Pv_Sal1_chr02	721417	721418	+	3cea80e8-28ca-4167-8970-2a3c16a6be2b	149	150	.	.	+	GTTAATATG	26	0.64	0.999718
Pv_Sal1_chr09	1211559	1211560	+	444122d7-8684-4145-bb8a-e8ef4ae71e70	281	282	.	.	+	TGTAACAGT	93	0.957143	0.906675
Pv_Sal1_chr05	1236444	1236445	+	44805531-61cf-466f-93ea-c64a22001ba4	422	423	.	.	+	AAAAACGCG	36	0.413793	0.908809
Pv_Sal1_chr14	2956395	2956396	-	453d1754-68e1-47a7-9b81-5dbdcd23afdf	838	839	.	.	+	CATGATTTT	24	0.272727	0.931708
Pv_Sal1_chr09	698575	698576	-	463a0d40-0003-4369-baa9-286a06d4f3a1	251	252	.	.	+	CGAAATTTT	32	0.36	0.996834
Pv_Sal1_chr09	698018	698019	-	463a0d40-0003-4369-baa9-286a06d4f3a1	808	809	.	.	+	ACCGATTTG	23	0.578947	0.995081
Pv_Sal1_chr14	1090475	1090476	+	463e73b5-8a62-439f-8313-8194a29bec8f	1149	1150	.	.	+	CGAAATGAA	69	0.84	0.950223
Pv_Sal1_chr14	1090139	1090140	+	463e73b5-8a62-439f-8313-8194a29bec8f	813	814	.	.	+	GTTTAAAAG	52	0.666667	0.938227
Pv_Sal1_chr10	786301	786302	-	4819d558-7bbc-4b29-8d18-3d7f8cfc5e7e	661	662	.	.	+	ACTCAAACC	45	0.722222	0.995761
Pv_Sal1_chr14	2853063	2853064	-	48590c67-718a-4b75-acd2-0648afd51a0d	790	791	.	.	+	CCCAACTTC	26	0.8	0.972147
Pv_Sal1_chr06	664265	664266	-	51fe2dbd-fe89-4b56-b92f-1b51dbca4b99	780	781	.	.	+	GGAAATCCA	254	0.67052	0.946174
Pv_Sal1_chr03	686515	686516	+	5ac4becc-75f1-4b60-a7f0-39208e535a21	241	242	.	.	+	CGCGATTTG	134	0.415842	0.904728
Pv_Sal1_chr10	13894	13895	-	4a9c5c1a-e6e8-4bba-8837-98925b6b6ee4	612	613	.	.	+	GCTCATTAA	45	0.461538	0.992236
Pv_Sal1_chr09	1811382	1811383	-	4b379f6d-6c3d-4a34-aad9-f72fd361063d	938	939	.	.	+	AAAGAACCT	123	0.0743802	0.990707
Pv_Sal1_chr14	2425770	2425771	+	55c2549d-3806-470d-a34c-f31b960d9a97	253	254	.	.	+	ACGAATTAT	28	0.227273	0.903453
Pv_Sal1_chr03	805832	805833	+	57772e56-18df-4939-981f-bbf79002a7ce	373	374	.	.	+	TAGTATATT	42	0.8125	0.91305
Pv_Sal1_chr03	806059	806060	+	57772e56-18df-4939-981f-bbf79002a7ce	600	601	.	.	+	GCGAACGGC	42	0.823529	0.99664
Pv_Sal1_chr12	1771974	1771975	-	580a5c3e-69b3-485b-96b0-87c8a288bba8	1166	1167	.	.	+	AAAAAAAAA	30	0.285714	0.967583
Pv_Sal1_chr03	686538	686539	+	5ac4becc-75f1-4b60-a7f0-39208e535a21	264	265	.	.	+	AGCAACTTT	94	0.884058	0.966298
Pv_Sal1_chr09	698484	698485	-	5aed5377-12f0-49ac-a6ee-8343e6df0d38	1311	1312	.	.	+	AAAAAAACA	36	0.482759	0.976487
Pv_Sal1_chr14	483636	483637	+	5d2482f6-b2ac-426a-9319-63ad2bddf970	451	452	.	.	+	AATCAACTT	24	0.833333	0.928325
Pv_Sal1_chr02	251084	251085	-	682b54f0-cb47-4ba0-be36-ceb4d39cd363	1241	1242	.	.	+	TCTAAACAG	110	0.970588	0.970001
Pv_Sal1_chr01	581136	581137	-	5dde283a-8c7f-45fb-be57-992f0cb3d9d0	1626	1627	.	.	+	AAAAATTGT	37	0.228571	0.981019
Pv_Sal1_chr14	139928	139929	-	6002e804-8293-43af-84d4-7d48aef68961	510	511	.	.	+	GGTAATTCA	31	0.375	0.983767
Pv_Sal1_chr12	257815	257816	-	629d23ad-0d2f-4ab4-85c9-fe3fd2fcb359	657	658	.	.	+	AGGGAGAAA	66	0.408163	0.90509
Pv_Sal1_chr12	257652	257653	-	629d23ad-0d2f-4ab4-85c9-fe3fd2fcb359	820	821	.	.	+	ATAAAGACC	64	0.34	0.991848
Pv_Sal1_chr12	1576283	1576284	-	641f99e2-0e07-49f1-8e55-b87d0b3e3cfd	333	334	.	.	+	AGTGATTCC	45	0.282051	0.921062
Pv_Sal1_chr12	1576082	1576083	-	641f99e2-0e07-49f1-8e55-b87d0b3e3cfd	534	535	.	.	+	TTTGACACG	54	0.456522	0.999842
Pv_Sal1_chr10	704546	704547	-	6815437f-3cbc-4b8c-b1e5-48c09c9bc775	1438	1439	.	.	+	GAAAAAAAA	26	0.789474	0.996717
Pv_Sal1_chr10	704542	704543	-	6815437f-3cbc-4b8c-b1e5-48c09c9bc775	1442	1443	.	.	+	AAAAAAAAA	26	0.809524	0.999716
Pv_Sal1_chr10	704539	704540	-	6815437f-3cbc-4b8c-b1e5-48c09c9bc775	1445	1446	.	.	+	AAAAAAAAA	27	0.857143	0.997301
Pv_Sal1_chr10	704535	704536	-	6815437f-3cbc-4b8c-b1e5-48c09c9bc775	1449	1450	.	.	+	AAAAAAAAA	26	0.909091	0.979878
Pv_Sal1_chr10	704530	704531	-	6815437f-3cbc-4b8c-b1e5-48c09c9bc775	1454	1455	.	.	+	AAAAAAAAA	25	0.714286	0.993983
Pv_Sal1_chr10	704525	704526	-	6815437f-3cbc-4b8c-b1e5-48c09c9bc775	1459	1460	.	.	+	AAAAAAAAC	22	0.789474	0.997698
Pv_Sal1_chr10	704522	704523	-	6815437f-3cbc-4b8c-b1e5-48c09c9bc775	1462	1463	.	.	+	AAAAACTAA	22	0.705882	0.955528
Pv_Sal1_chr02	251336	251337	-	682b54f0-cb47-4ba0-be36-ceb4d39cd363	989	990	.	.	+	GCCCAGACG	84	0.575758	0.948217
Pv_Sal1_chr13	15103	15104	-	694c67a7-b120-41ca-9a6a-fb6038442eaf	224	225	.	.	+	AGAAAAAAA	90	0.0786517	0.989723
Pv_Sal1_chr05	296350	296351	-	69b959db-cac7-4208-9c81-68236af6ed06	1144	1145	.	.	+	CCTGATTAT	46	0.5	0.994578
Pv_Sal1_chr14	932150	932151	+	6a7a7bb1-8a33-424a-9fa8-759959da45bc	528	529	.	.	+	AGAGAGATA	48	0.594595	0.936673
Pv_Sal1_chr09	115579	115580	+	6aff31d8-ec26-4314-8b97-14423c1f2445	1210	1211	.	.	+	TGCGACTGG	29	0.565217	0.996297
Pv_Sal1_chr09	115862	115863	+	6aff31d8-ec26-4314-8b97-14423c1f2445	1493	1494	.	.	+	TAGAAGCCA	31	0.391304	0.967146
Pv_Sal1_chr03	686819	686820	-	6c1e9a87-7233-4036-b7dd-e65917d253c5	918	919	.	.	+	GAGGAGGGC	23	0.947368	0.999754
Pv_Sal1_chr06	664265	664266	-	6cf7a427-238e-47a6-a67b-4d8b1337e8d9	451	452	.	.	+	GGAAATCCA	249	0.676471	0.930065
Pv_Sal1_chr14	2782803	2782804	+	7bc48328-caca-4e3d-8bb5-6cb40bc2ad1c	338	339	.	.	+	ACTCAGTAA	255	0.471264	0.940291
Pv_Sal1_chr02	230794	230795	-	6ca5f3d6-0267-439e-8c8c-c573c3e9a4c2	1499	1500	.	.	+	AGCAACTTG	38	0.814815	0.936559
Pv_Sal1_chr06	498714	498715	+	6d99b63a-fabc-4a7a-9be3-918427564517	65	66	.	.	+	GCTAATCAG	24	0.764706	0.977673
Pv_Sal1_chr13	491046	491047	+	6e89bf6e-74f8-4be9-9039-60563c653368	33	34	.	.	+	AAAGAGTAT	100	0.656716	0.952495
Pv_Sal1_chr13	1148302	1148303	+	6eca9edb-5e64-4986-96a7-2e0b77d14712	524	525	.	.	+	GTGAAATTA	20	0.833333	0.975759
Pv_Sal1_chr11	533857	533858	-	6ecf8347-d9d4-4868-98c8-68d40d7d8363	1504	1505	.	.	+	TGCCATTTA	73	0.266667	0.998403
Pv_Sal1_chr13	631532	631533	-	71c2f37c-7314-4f0b-9944-473a3294a35c	908	909	.	.	+	AATTAATTC	29	0.684211	0.964439
Pv_Sal1_chr13	282341	282342	-	73a18371-6a53-4f82-b1f5-41e0338e5a47	275	276	.	.	+	CAGTAGGTC	53	0.605263	0.946178
Pv_Sal1_chr05	209057	209058	-	7780d268-fe11-42fb-a07f-7f961c80d284	777	778	.	.	+	CTACACGCA	39	0.88	0.929311
Pv_Sal1_chr14	139911	139912	-	77d88626-7ce2-43a8-869e-6f5e1aed8eb8	1093	1094	.	.	+	TAAAACTTT	35	0.464286	0.991882
Pv_Sal1_chr12	1051290	1051291	+	790969a6-60f6-4078-9561-8d0e27bcc168	601	602	.	.	+	AAATACGCA	42	0.419355	0.925839
Pv_Sal1_chr12	1576268	1576269	-	7b4a7f81-141b-450d-b63a-0499307d4aaf	239	240	.	.	+	GTAAACGGC	27	1	0.999812
Pv_Sal1_chr05	673544	673545	+	7c3af468-c633-4120-96f1-57e9a9da80ec	1031	1032	.	.	+	GGGGAGAGG	93	0.175676	0.927963
Pv_Sal1_chr05	673481	673482	+	7c3af468-c633-4120-96f1-57e9a9da80ec	968	969	.	.	+	AAAAAAAAA	69	0.796296	0.999419
Pv_Sal1_chr05	1247285	1247286	-	863f491a-7667-4b16-96d4-f596e42def63	1125	1126	.	.	+	TACAAACGC	192	0.8	0.988905
Pv_Sal1_chr05	1247730	1247731	-	863f491a-7667-4b16-96d4-f596e42def63	680	681	.	.	+	GTAGACGCC	106	0.116505	0.994407
Pv_Sal1_chr05	673489	673490	+	7c3af468-c633-4120-96f1-57e9a9da80ec	976	977	.	.	+	AAAAAAAAA	82	0.493151	0.983028
Pv_Sal1_chr14	2444360	2444361	-	7f92f93f-0445-4d0a-a736-5f46983e0171	1488	1489	.	.	+	TTCAACAGC	31	1	0.961292
PVAD80_MIT	4675	4676	+	807760e5-a57a-4b52-ac45-13c4c40c17f8	153	154	.	.	+	CCTGATTAT	46	0.277778	0.995014
Pv_Sal1_chr07	354433	354434	+	827fd587-3563-41a9-b09e-df337a197b14	648	649	.	.	+	GCAAATTGT	37	0.194444	0.935594
Pv_Sal1_chr12	257727	257728	-	8330fc0f-8e01-4acc-a4f9-7639f13bccf7	829	830	.	.	+	GTTAATTAT	74	0.413793	0.98955
Pv_Sal1_chr14	1428712	1428713	+	845e220f-21a0-457e-be85-c0174fb9970b	639	640	.	.	+	AAGGAAGGA	38	0.483871	0.944793
Pv_Sal1_chr14	1428874	1428875	+	845e220f-21a0-457e-be85-c0174fb9970b	801	802	.	.	+	GCTAAACGG	46	0.555556	0.980121
Pv_Sal1_chr14	1428875	1428876	+	845e220f-21a0-457e-be85-c0174fb9970b	802	803	.	.	+	CTAAACGGC	46	0.74359	0.999623
Pv_Sal1_chr14	1428990	1428991	+	845e220f-21a0-457e-be85-c0174fb9970b	917	918	.	.	+	TACAAATGA	35	0.291667	0.915068
Pv_Sal1_chr14	1428999	1429000	+	845e220f-21a0-457e-be85-c0174fb9970b	926	927	.	.	+	GTTTAACAA	46	0.515152	0.965388
Pv_Sal1_chr14	2297017	2297018	-	84ce64b3-8b10-4a1d-a478-8ee8cb7a94af	887	888	.	.	+	GCCTAATAA	61	0.3	0.912184
Pv_Sal1_chr14	2296914	2296915	-	84ce64b3-8b10-4a1d-a478-8ee8cb7a94af	990	991	.	.	+	GCTGATTAA	51	0.405405	0.95669
Pv_Sal1_chr04	778042	778043	-	85b2b340-ebcd-45f5-99d6-09ed6dcce58c	221	222	.	.	+	ATTGATTAT	40	0.566667	0.993608
Pv_Sal1_chr05	1248121	1248122	-	863f491a-7667-4b16-96d4-f596e42def63	289	290	.	.	+	AAAAATAAG	26	0.3125	0.945847
Pv_Sal1_chr05	1247852	1247853	-	863f491a-7667-4b16-96d4-f596e42def63	558	559	.	.	+	AAAAAACAG	59	0.787234	0.983639
Pv_Sal1_chr10	1083508	1083509	+	872d8490-8de2-4dcb-a987-b399598b649d	651	652	.	.	+	TACGACCAT	53	0.844444	0.995071
Pv_Sal1_chr09	278672	278673	-	8a54359a-a4a4-4950-9af8-13713126a9ff	656	657	.	.	+	TAAAAAAAA	25	0.421053	0.970598
Pv_Sal1_chr14	1843091	1843092	+	8bf56a00-a9c7-44ab-b78e-c960b4bebedf	629	630	.	.	+	AAAAAGGCA	21	0.866667	0.97424
Pv_Sal1_chr01	312843	312844	+	8c779425-537d-4cda-bb60-563291d10d30	244	245	.	.	+	AAAAAAAAC	33	0.275862	0.935703
Pv_Sal1_chr12	2428780	2428781	+	8c7c232e-5b4d-4c41-9f0b-3a724e13c807	316	317	.	.	+	CTGCAGCAA	60	0.787879	0.975774
Pv_Sal1_chr12	2429307	2429308	+	8c7c232e-5b4d-4c41-9f0b-3a724e13c807	381	382	.	.	+	GGGAAACCT	93	0.0879121	0.951697
Pv_Sal1_chr12	535385	535386	+	8dad1a93-5865-4127-87c5-0caaba01ff5f	622	623	.	.	+	TGCGAACTG	25	0.478261	0.992288
Pv_Sal1_chr13	15124	15125	-	8f9a9138-77e9-4391-8f45-b53049d59dd1	1652	1653	.	.	+	AAAAAAAAG	118	0.637363	0.972403
PVAD80_MIT	5869	5870	+	8f781193-20b6-40f2-aa62-20b616257e48	434	435	.	.	+	CATTATAAA	26	0.315789	0.94998
Pv_Sal1_chr03	372083	372084	+	8f79168e-6363-414f-be1a-5daf49b49e8c	420	421	.	.	+	GCTTAACCT	24	0.636364	0.903252
Pv_Sal1_chr12	287672	287673	+	910b76e5-88bc-4551-9055-ec081856efbe	370	371	.	.	+	AAAGATTCA	31	0.346154	0.992874
Pv_Sal1_chr09	1359507	1359508	+	91d90012-66c0-46ab-ab26-71f05d200b93	358	359	.	.	+	GTAAACGGT	22	0.666667	0.946731
Pv_Sal1_chr10	786831	786832	-	9556aaf2-93ae-4705-970b-6e071065d820	841	842	.	.	+	GGGGAGAGT	27	0.25	0.942221
Pv_Sal1_chr02	74212	74213	-	9a963715-c4e3-430e-8381-2b70a5d8e093	916	917	.	.	+	CGTGATAAG	23	0.4	0.937728
Pv_Sal1_chr07	452145	452146	-	9af38d30-a131-438e-b235-3fcb67341dad	1275	1276	.	.	+	GTGGACGGG	31	0.1	0.963821
Pv_Sal1_chr09	481771	481772	-	a0f6c76b-0c05-4fb5-8777-61bc6eab8b30	716	717	.	.	+	GAGAAAGTT	35	0.444444	0.985277
Pv_Sal1_chr06	213655	213656	-	aeee8c4e-561e-4183-ae0c-37cdbfe30690	1259	1260	.	.	+	CCGCAGACT	54	0.404762	0.98694
Pv_Sal1_chr13	33772	33773	-	afc158ab-1d41-47e9-866f-f757f4ba0cee	1005	1006	.	.	+	AGGGAAAAA	26	0.115385	0.945466
Pv_Sal1_chr13	33456	33457	-	afc158ab-1d41-47e9-866f-f757f4ba0cee	1321	1322	.	.	+	AAAAAAAAA	33	0.347826	0.906273
Pv_Sal1_chr13	33415	33416	-	afc158ab-1d41-47e9-866f-f757f4ba0cee	1362	1363	.	.	+	TGATAGTAA	27	0.4375	0.939614
Pv_Sal1_chr10	560522	560523	+	b06257a5-2232-4e46-bc79-eb77effe420e	794	795	.	.	+	TGCGAAATG	30	0.368421	0.977649
Pv_Sal1_chr14	2091816	2091817	-	b3b90bc5-8e79-41d1-8fa2-fc098214e72d	1412	1413	.	.	+	GAAAAATCC	75	0.766667	0.993006
Pv_Sal1_chr13	1811131	1811132	-	b4c01c15-360b-4e2e-ba4c-87b7333083f0	209	210	.	.	+	TTACACCCA	30	0.875	0.916646
Pv_Sal1_chr13	1810709	1810710	-	b4c01c15-360b-4e2e-ba4c-87b7333083f0	631	632	.	.	+	AACGAACCA	74	0.438596	0.98477
Pv_Sal1_chr02	79861	79862	-	b5b9c403-bc75-42fc-9e02-9c1d064a127d	1122	1123	.	.	+	ACGCAGATG	29	0.444444	0.954778
Pv_Sal1_chr12	501709	501710	-	baa8112d-39d8-4d20-a565-12aba04c7c2c	403	404	.	.	+	TTATAATTT	33	0.206897	0.975303
Pv_Sal1_chr05	1057240	1057241	+	bb03dda0-3389-433f-8dcb-a87906c39c22	1313	1314	.	.	+	GAAAAGACA	46	0.8	0.998882
Pv_Sal1_chr11	1799857	1799858	-	bb36b173-0c52-4739-bfc4-e648bf23e867	571	572	.	.	+	CGCCACCCA	26	0.666667	0.929864
Pv_Sal1_chr10	692375	692376	+	bb4cc097-e961-4977-86ee-5a775cb60d73	497	498	.	.	+	ATTGATTCC	29	0.545455	0.970038
Pv_Sal1_chr10	692420	692421	+	bb4cc097-e961-4977-86ee-5a775cb60d73	542	543	.	.	+	AAAAAAAAA	22	0.526316	0.974252
Pv_Sal1_chr03	864612	864613	+	bc10ec12-507c-4081-9fbf-9a7e37d1b256	1613	1614	.	.	+	GTAAAACAA	22	0.4	0.970497
Pv_Sal1_chr03	350382	350383	-	bd427589-f053-4784-bc9c-8465d28dd4e1	1219	1220	.	.	+	ACCCAGAAC	64	0.538462	0.99818
Pv_Sal1_chr05	300473	300474	+	cdb00f33-4b7c-422f-9b5f-ea0e772df5b1	263	264	.	.	+	CGTTAACGC	102	0.859155	0.949619
Pv_Sal1_chr03	385072	385073	-	c48394a2-3bb5-4951-8cb3-e37941a0bfef	859	860	.	.	+	TTTTAAACA	63	0.679245	0.999573
Pv_Sal1_chr12	2946766	2946767	+	c4afec47-e1c5-46d6-aa22-3b48f7236250	1084	1085	.	.	+	AAAAAACGT	49	0.675676	0.993404
Pv_Sal1_chr12	2946657	2946658	+	c4afec47-e1c5-46d6-aa22-3b48f7236250	975	976	.	.	+	CATCAAAAG	61	0.883721	0.97771
Pv_Sal1_chr13	83494	83495	-	c68127d8-d0e0-456c-9a63-21e7a536dc50	996	997	.	.	+	TGTCAGGGC	23	0.772727	0.999641
Pv_Sal1_chr09	1772156	1772157	-	ca2acbd8-b572-4226-9cc0-dc5874144c1d	928	929	.	.	+	AAAAAAAAG	38	0.3	0.921835
Pv_Sal1_chr11	1185055	1185056	-	cac21f42-1ba3-4f75-b9cb-2558b2f037fe	1246	1247	.	.	+	AAAAAAAAT	22	0.25	0.912384
Pv_Sal1_chr14	2459888	2459889	+	cb3dead3-9abb-4ce6-9edb-c071a9e56666	2186	2187	.	.	+	ATTGATTAT	24	0.368421	0.912841
Pv_Sal1_chr10	1083403	1083404	+	cb7a3cb6-4c9f-455b-a9b1-2d93588a72db	1150	1151	.	.	+	GGTGAGCAC	51	0.578947	0.905527
Pv_Sal1_chr01	112944	112945	+	cc522132-05af-402c-afb0-4d5c9430b4b1	527	528	.	.	+	ACCAACTTG	28	0.7	0.985539
Pv_Sal1_chr05	300509	300510	+	cdb00f33-4b7c-422f-9b5f-ea0e772df5b1	299	300	.	.	+	TTTAACACA	62	0.414634	0.987481
Pv_Sal1_chr11	1679614	1679615	-	cee69824-11b2-42ea-ba29-9fa55ee2f55d	1096	1097	.	.	+	AACGAACTG	20	0.466667	0.916147
Pv_Sal1_chr05	1198367	1198368	+	cfe02201-25d0-471c-b74f-b63297701608	904	905	.	.	+	GCGGAGAGG	23	0.277778	0.910033
Pv_Sal1_chr14	1478419	1478420	-	d1c650bc-d1ab-4153-a9bc-da166fe4c7bd	632	633	.	.	+	AATTAATGT	21	0.529412	0.983919
Pv_Sal1_chr03	961584	961585	-	d2d8ca24-9753-47a1-aa74-aa56b54192ec	349	350	.	.	+	TCTTAAACA	23	0.333333	0.904298
Pv_Sal1_chr13	124959	124960	-	d7ad3ef0-b460-4c14-9e62-d664baa3ca7e	232	233	.	.	+	GAACAGAGC	26	0.25	0.962301
Pv_Sal1_chr11	1289932	1289933	-	d83dbf11-4db2-4006-bd9d-37195cded572	1304	1305	.	.	+	AAAAAAAAA	28	0.44	0.969918
Pv_Sal1_chr11	1289920	1289921	-	d83dbf11-4db2-4006-bd9d-37195cded572	1316	1317	.	.	+	AAAAAAACA	33	0.407407	0.909248
Pv_Sal1_chr09	1812361	1812362	-	d8ffe284-3612-43aa-a69e-5d1a2cd95244	315	316	.	.	+	ATAAATAAC	32	0.407407	0.902442
Pv_Sal1_chr14	2491667	2491668	-	ee307b4f-f889-4350-b307-3bed87ade323	1177	1178	.	.	+	ACTTAAAAG	106	0.552632	0.911893
Pv_Sal1_chr09	1653694	1653695	-	daf7c3ca-0c2a-4ed7-a4c0-f08d32ce0ed9	1674	1675	.	.	+	CAAAAACTA	56	0.555556	0.932486
Pv_Sal1_chr08	926058	926059	+	e13de7dd-f434-49f5-ae4c-0b0714a1dd31	122	123	.	.	+	CAAGACCGC	31	0.129032	0.935722
Pv_Sal1_chr14	1391680	1391681	-	e27cc2d5-cb82-4464-b44a-02de086988c6	1448	1449	.	.	+	TTTAAGACT	21	0.875	0.98959
Pv_Sal1_chr05	540945	540946	-	e452f8d0-012a-4dd6-b27c-422b272eccb4	1386	1387	.	.	+	AAAAAAAAA	61	0.425532	0.919748
Pv_Sal1_chr12	576395	576396	+	e5b7176b-3a5c-4eb5-9d0b-fb3784855a0c	1197	1198	.	.	+	GATAAGTAT	29	0.76	0.996777
Pv_Sal1_chr13	128596	128597	-	e7e3a7f3-bfef-422b-b304-04ca8bdec4cf	487	488	.	.	+	AAAAAAAAA	51	0.333333	0.979732
Pv_Sal1_chr13	128529	128530	-	e7e3a7f3-bfef-422b-b304-04ca8bdec4cf	554	555	.	.	+	TGCAACTGT	36	0.931034	0.923522
Pv_Sal1_chr08	1553537	1553538	-	e849e131-6bec-4a9d-97cf-7be803ff5fc9	857	858	.	.	+	ACCTACCCA	36	0.481481	0.977398
Pv_Sal1_chr07	848396	848397	+	e9a17c69-9911-43a8-bc69-448923054eda	952	953	.	.	+	GTAAATACG	34	0.5	0.959662
Pv_Sal1_chr12	1227638	1227639	-	eaaa49d3-e323-4662-83d5-b8aff3aba040	767	768	.	.	+	GATTAAAAC	36	0.6	0.948971
Pv_Sal1_chr12	2535225	2535226	+	ebe18d7f-f9c6-403e-bdca-47fcbbdd723c	324	325	.	.	+	ATTAATTAA	41	0.925	0.992341
Pv_Sal1_chr10	1003718	1003719	-	ee9221f2-f667-48c2-abcd-3c4dfe27422b	415	416	.	.	+	GAAAAAAAG	20	0.823529	0.956726
Pv_Sal1_chr04	123943	123944	-	eeeb969c-34d1-4585-bfa9-b9020883cd64	1718	1719	.	.	+	GTGAATTAA	30	0.518519	0.923334
Pv_Sal1_chr12	131663	131664	+	f2316880-8906-4b2a-af7b-1016cb793caa	1239	1240	.	.	+	TGAAAACAA	85	0.444444	0.966364
Pv_Sal1_chr06	660983	660984	-	fd66e503-7973-4c1c-b7d2-97a775227cec	1404	1405	.	.	+	TTTGATTGG	363	0.394928	0.953946
Pv_Sal1_chr13	14910	14911	-	fd9413a8-1ba7-4889-89ad-21173473fa9e	620	621	.	.	+	AAGCAGTAT	182	0.896552	0.915319
Pv_Sal1_chr02	401583	401584	+	f3fd0783-946d-4509-a444-43b4c334ee12	418	419	.	.	+	GCGCAGAAA	29	0.809524	0.972413
Pv_Sal1_chr11	1557955	1557956	+	f44ba1bc-ea48-4f30-9a3c-302f55940c2e	469	470	.	.	+	TGCAATAAA	31	0.4	0.949068
Pv_Sal1_chr12	97349	97350	-	f84492a1-1bab-4300-8bad-c8c395cf86bf	1524	1525	.	.	+	GCGAACGAT	34	0.444444	0.967233
Pv_Sal1_chr12	97331	97332	-	f84492a1-1bab-4300-8bad-c8c395cf86bf	1542	1543	.	.	+	AAAAAAAAA	28	0.315789	0.914057
Pv_Sal1_chr06	660798	660799	-	fd66e503-7973-4c1c-b7d2-97a775227cec	1589	1590	.	.	+	TTGCACTCC	43	1	0.958318
Pv_Sal1_chr13	15261	15262	-	fd9413a8-1ba7-4889-89ad-21173473fa9e	269	270	.	.	+	AAAAAAAAG	72	0.385965	0.927158
Pv_Sal1_chr06	213090	213091	-	fec99a17-9a07-4297-abb2-4691a997495a	631	632	.	.	+	CGTCAAACA	55	0.565217	0.992578
Pv_Sal1_chr06	213054	213055	-	fec99a17-9a07-4297-abb2-4691a997495a	667	668	.	.	+	CGAAAAACG	46	0.4375	0.97861
Pv_Sal1_chr11	1770457	1770458	+	ffd95aea-5517-4e37-bd18-bfbf607ed144	313	314	.	.	+	CGAGAGGGA	43	0.454545	0.906641
Pv_Sal1_chr14	1767339	1767340	+	ffdd6d37-53dc-4ccf-8982-a48fbc03aa1e	171	172	.	.	+	AAAGATTTA	35	0.433333	0.995146
Pv_Sal1_chr03	477730	477731	-	PVX_000550.1	1161	1162	.	.	+	TTCAAACTT	50	0.214286	0.911969
Pv_Sal1_chr03	477988	477989	-	PVX_000550.1	903	904	.	.	+	GGAGAAAAG	56	0.1875	0.91246
Pv_Sal1_chr04	119404	119405	-	PVX_002585.1	810	811	.	.	+	TTTAAAACA	29	0.56	0.992768
Pv_Sal1_chr04	119335	119336	-	PVX_002585.1	879	880	.	.	+	TAAAACGTT	21	0.705882	0.955897
Pv_Sal1_chr04	743579	743580	+	PVX_003605.1	1068	1069	.	.	+	AAGTAACTC	35	0.772727	0.990163
Pv_Sal1_chr04	468939	468940	-	PVX_003955.1	618	619	.	.	+	AGTGATTAA	37	0.259259	0.981532
Pv_Sal1_chr10	46918	46919	-	PVX_079725.1	1011	1012	.	.	+	AACAAACTT	51	0.4	0.952475
Pv_Sal1_chr10	120634	120635	+	PVX_079805.1	938	939	.	.	+	CCCAAATGG	21	0.588235	0.918167
Pv_Sal1_chr10	667098	667099	-	PVX_080425.1	1871	1872	.	.	+	GCCCATTTA	98	0.413793	0.937445
Pv_Sal1_chr10	739976	739977	+	PVX_080520.1	946	947	.	.	+	CTTAATTAT	32	0.925926	0.999984
Pv_Sal1_chr12	361675	361676	-	PVX_083150.1	2017	2018	.	.	+	AAACAAACG	21	0.666667	0.978048
Pv_Sal1_chr12	257617	257618	-	PVX_083275.1	1054	1055	.	.	+	ATGAAATGC	62	0.5	0.912568
Pv_Sal1_chr12	258532	258533	-	PVX_083275.1	621	622	.	.	+	TTTAATTAT	40	0.6875	0.998457
Pv_Sal1_chr12	30503	30504	+	PVX_083555.1	879	880	.	.	+	CCCAAAAAA	43	0.444444	0.967286
Pv_Sal1_chr13	128598	128599	-	PVX_084260.1	1057	1058	.	.	+	AAAAAAAAA	58	0.531915	0.998758
Pv_Sal1_chr13	128529	128530	-	PVX_084260.1	1126	1127	.	.	+	TGCAACTGT	39	0.9375	0.929501
Pv_Sal1_chr13	129250	129251	-	PVX_084260.1	858	859	.	.	+	CCATAGATC	32	0.681818	0.923381
Pv_Sal1_chr13	272570	272571	-	PVX_084400.1	655	656	.	.	+	GCCAATTTT	23	0.388889	0.938795
Pv_Sal1_chr13	282325	282326	-	PVX_084420.1	1511	1512	.	.	+	AAAGAATTA	130	0.0413223	0.90002
Pv_Sal1_chr13	1161420	1161421	+	PVX_085420.1	713	714	.	.	+	CGTTATTTA	30	0.526316	0.994374
Pv_Sal1_chr13	1519688	1519689	+	PVX_085785.1	963	964	.	.	+	AAATAACTC	41	0.942857	0.988594
Pv_Sal1_chr13	1823851	1823852	+	PVX_086090.1	1315	1316	.	.	+	TTAAACCCA	51	0.372093	0.938455
Pv_Sal1_chr13	1932066	1932067	-	PVX_086225.1	486	487	.	.	+	GCGAATGCA	20	0.4375	0.941126
Pv_Sal1_chr07	1248798	1248799	+	PVX_087095.1	1011	1012	.	.	+	CTTTAGAAT	60	0.32	0.994275
Pv_Sal1_chr07	1239212	1239213	+	PVX_087107.1	719	720	.	.	+	CGTTAACTC	21	0.545455	0.966451
Pv_Sal1_chr01	317912	317913	-	PVX_087960.1	1029	1030	.	.	+	GTTCAAGTC	22	0.9375	0.91995
Pv_Sal1_chr01	317531	317532	-	PVX_087960.1	1410	1411	.	.	+	CGTCAACTG	57	0.567568	0.931639
Pv_Sal1_chr05	181811	181812	-	PVX_088955.1	833	834	.	.	+	TTCAAACAA	62	0.388889	0.960743
Pv_Sal1_chr05	312052	312053	-	PVX_089110.1	315	316	.	.	+	CTCAACAGT	32	0.809524	0.993563
Pv_Sal1_chr05	673482	673483	+	PVX_089570.1	1675	1676	.	.	+	AAAAAAAAA	78	0.741935	0.993362
Pv_Sal1_chr05	673489	673490	+	PVX_089570.1	1682	1683	.	.	+	AAAAAAAAA	91	0.493827	0.981924
Pv_Sal1_chr05	673645	673646	+	PVX_089570.1	1838	1839	.	.	+	ATGAATTAC	70	0.642857	0.978895
Pv_Sal1_chr05	958867	958868	+	PVX_089940.1	753	754	.	.	+	CTAAACTGA	47	0.756098	0.984077
Pv_Sal1_chr05	1247661	1247662	-	PVX_090230.1	642	643	.	.	+	GTAGACGCA	109	0.135922	0.99729
Pv_Sal1_chr05	1247852	1247853	-	PVX_090230.1	451	452	.	.	+	AAAAAACAG	60	0.791667	0.988612
Pv_Sal1_chr09	23557	23558	-	PVX_090845.1	502	503	.	.	+	AAAAAAAAA	28	0.52381	0.97811
Pv_Sal1_chr09	23275	23276	-	PVX_090845.1	784	785	.	.	+	GAAAACCTT	22	0.352941	0.973489
Pv_Sal1_chr09	361874	361875	+	PVX_091250.1	628	629	.	.	+	TTTAACGAA	48	0.948718	0.947328
Pv_Sal1_chr09	714849	714850	-	PVX_091680.1	697	698	.	.	+	TAAAACAAT	27	0.75	0.967301
Pv_Sal1_chr09	914101	914102	+	PVX_091865.1	655	656	.	.	+	ACGAACGGC	50	0.790698	0.999873
Pv_Sal1_chr09	914264	914265	+	PVX_091865.1	818	819	.	.	+	TTGGAGAAG	29	0.36	0.999864
Pv_Sal1_chr09	1572257	1572258	+	PVX_092615.1	531	532	.	.	+	ATAGACGAA	25	0.181818	0.971322
Pv_Sal1_chr09	1736816	1736817	+	PVX_092805.1	477	478	.	.	+	GCGAATCGA	56	0.404255	0.905041
Pv_Sal1_chr09	1811381	1811382	-	PVX_092905.1	1122	1123	.	.	+	AAGAACCTT	129	0.0940171	0.973051
Pv_Sal1_chr08	1075700	1075701	-	PVX_095390.1	867	868	.	.	+	GGAGAGAAA	22	0.714286	0.973508
Pv_Sal1_chr03	586592	586593	-	PVX_096345.1	1151	1152	.	.	+	CACAACTGC	20	1	0.972273
Pv_Sal1_chr07	78850	78851	+	PVX_098630.1	1600	1601	.	.	+	ACCCACCCA	27	0.826087	0.985136
Pv_Sal1_chr07	78901	78902	+	PVX_098630.1	1651	1652	.	.	+	CATAATTAT	38	0.454545	0.994956
Pv_Sal1_chr07	99792	99793	+	PVX_098655.1	330	331	.	.	+	TACGACACA	123	0.56	0.995516
Pv_Sal1_chr07	79243	79244	+	PVX_098630.1	1993	1994	.	.	+	GCCAATCTA	45	0.157895	0.976473
Pv_Sal1_chr07	545765	545766	+	PVX_099145.1	327	328	.	.	+	CCTCAATTC	21	0.625	0.923138
Pv_Sal1_chr07	675457	675458	-	PVX_099320.1	1048	1049	.	.	+	CACAATTAA	24	0.555556	0.978334
Pv_Sal1_chr07	675453	675454	-	PVX_099320.1	1052	1053	.	.	+	ATTAAATGT	21	0.533333	0.926874
Pv_Sal1_chr07	675229	675230	-	PVX_099320.1	1276	1277	.	.	+	GTGCAAAAG	62	0.608696	0.99885
Pv_Sal1_chr07	769432	769433	+	PVX_099430.1	784	785	.	.	+	GTTGAGAAA	39	0.3125	0.999777
Pv_Sal1_chr07	769451	769452	+	PVX_099430.1	803	804	.	.	+	AAAAAATTA	28	0.347826	0.927698
Pv_Sal1_chr07	1077455	1077456	+	PVX_099845.1	650	651	.	.	+	TCCAACACG	25	0.411765	0.990588
Pv_Sal1_chr07	1130902	1130903	-	PVX_099940.1	415	416	.	.	+	AGAGAGGAC	34	0.565217	0.900259
Pv_Sal1_chr14	2310125	2310126	+	PVX_100695.1	827	828	.	.	+	ACGGAGAAG	26	0.45	0.909083
Pv_Sal1_chr14	2312802	2312803	-	PVX_100705.1	800	801	.	.	+	AAAAAACAC	36	0.642857	0.996645
Pv_Sal1_chr11	1852821	1852822	-	PVX_113385.1	635	636	.	.	+	GAGGAGGGT	65	0.638889	0.959811
Pv_Sal1_chr11	1852574	1852575	-	PVX_113385.1	882	883	.	.	+	TGCTACGAC	36	0.53125	0.99992
Pv_Sal1_chr11	1437436	1437437	+	PVX_113860.1	1005	1006	.	.	+	CACGATACA	29	0.761905	0.982709
Pv_Sal1_chr11	1415612	1415613	-	PVX_113895.1	1876	1877	.	.	+	GCACACACA	21	0.285714	0.911935
Pv_Sal1_chr11	777402	777403	-	PVX_114610.1	975	976	.	.	+	GACAAACTG	144	0.367347	0.939028
Pv_Sal1_chr11	778296	778297	-	PVX_114610.1	434	435	.	.	+	TCCTACCCA	71	0.410714	0.942589
Pv_Sal1_chr11	525559	525560	-	PVX_114910.1	655	656	.	.	+	ACTGATTGC	31	0.48	0.991969
Pv_Sal1_chr11	525421	525422	-	PVX_114910.1	793	794	.	.	+	ATACAAATG	24	0.333333	0.987921
Pv_Sal1_chr11	525391	525392	-	PVX_114910.1	823	824	.	.	+	GCGAACGCC	30	0.678571	0.989006
Pv_Sal1_chr11	380736	380737	-	PVX_115025.1	1009	1010	.	.	+	ACACAATGG	44	0.243902	0.96684
Pv_Sal1_chr11	332394	332395	-	PVX_115085.1	1176	1177	.	.	+	CACAACTTA	71	0.984615	0.955969
Pv_Sal1_chr11	311007	311008	-	PVX_115100.1	1609	1610	.	.	+	ACTCAGTCT	25	0.6875	0.93352
Pv_Sal1_chr11	115250	115251	+	PVX_115380.1	1282	1283	.	.	+	GCAGATGGC	40	0.314286	0.986688
Pv_Sal1_chr12	1732137	1732138	-	PVX_117290.1	1067	1068	.	.	+	TTCGATTCA	24	0.5	0.90538
Pv_Sal1_chr12	2159854	2159855	+	PVX_117805.1	456	457	.	.	+	CGCCAACGC	46	0.566667	0.937002
Pv_Sal1_chr12	2160095	2160096	+	PVX_117805.1	697	698	.	.	+	AACAAGTGC	40	0.153846	0.960887
Pv_Sal1_chr12	2428408	2428409	+	PVX_118115.1	84	85	.	.	+	CCCAAAACT	78	0.342857	0.936546
Pv_Sal1_chr08	1541415	1541416	-	PVX_119345.1	562	563	.	.	+	CGAAAAACT	21	0.588235	0.996459
Pv_Sal1_chr14	120429	120430	-	PVX_121935.1	1525	1526	.	.	+	TACGATTTA	22	0.647059	0.98621
Pv_Sal1_chr14	120047	120048	-	PVX_121935.1	1907	1908	.	.	+	AATTAAAAA	35	0.692308	0.986201
Pv_Sal1_chr14	119992	119993	-	PVX_121935.1	1962	1963	.	.	+	ATAAATCCT	21	0.3	0.98578
Pv_Sal1_chr14	414654	414655	+	PVX_122245.1	308	309	.	.	+	GCGAAATGA	23	0.454545	0.926771
Pv_Sal1_chr14	414828	414829	+	PVX_122245.1	482	483	.	.	+	ATTTAACAA	26	0.578947	0.990489
Pv_Sal1_chr14	739776	739777	-	PVX_122637.1	460	461	.	.	+	AACAAATTA	22	0.6	0.958083
Pv_Sal1_chr14	739722	739723	-	PVX_122637.1	514	515	.	.	+	TTTAAAACT	32	0.0967742	0.944719
Pv_Sal1_chr14	917355	917356	+	PVX_122840.1	705	706	.	.	+	TTTTAATTC	20	0.625	0.919455
Pv_Sal1_chr14	1428885	1428886	+	PVX_123410.1	1041	1042	.	.	+	AAGGATTCA	96	0.328947	0.913439
Pv_Sal1_chr14	1427432	1427433	+	PVX_123410.1	397	398	.	.	+	AATTATCAA	29	0.619048	0.997981
Pv_Sal1_chr14	1768111	1768112	-	PVX_123770.1	1082	1083	.	.	+	CCCGATCCT	20	0.692308	0.915542
Pv_Sal1_chr14	2098673	2098674	-	PVX_124155.1	590	591	.	.	+	CCCTAACAC	61	0.6	0.970121
Pv_Sal1_chr10	1083511	1083512	+	02c35815-6332-4966-a71a-dddf8ec03261	1220	1221	.	.	+	GACCATTTG	44	0.642857	0.937962
Pv_Sal1_chr12	1365165	1365166	-	0522b44e-b578-4a5e-be07-14760b8ed611	1443	1444	.	.	+	CGCAACTGT	64	0.6875	0.923094
Pv_Sal1_chr12	131615	131616	+	0756e77e-b4d7-4f8c-8a4b-83fcc50cc7ed	140	141	.	.	+	AACGAAGGT	33	0.55	0.997925
Pv_Sal1_chr11	914773	914774	+	0bc21d05-d9dc-4ab7-ad08-4fb3510be09b	244	245	.	.	+	TGCGAATGC	28	0.384615	0.972828
Pv_Sal1_chr14	2714516	2714517	+	0cd86d71-58f3-4595-ac88-a329eef8e76a	1273	1274	.	.	+	TGATAAGAA	33	0.444444	0.951688
Pv_Sal1_chr14	2714844	2714845	+	0cd86d71-58f3-4595-ac88-a329eef8e76a	1601	1602	.	.	+	GCAGAATTG	77	0.136986	0.919276
Pv_Sal1_chr14	2714859	2714860	+	0cd86d71-58f3-4595-ac88-a329eef8e76a	1616	1617	.	.	+	AAAAAAAAA	99	0.385542	0.951191
Pv_Sal1_chr08	1013714	1013715	-	0d742543-0a9f-4d79-90a3-c4b100cd5e37	1173	1174	.	.	+	AAATATTTT	40	0.714286	0.988081
Pv_Sal1_chr07	1041644	1041645	-	0f712093-7ce9-4446-b4d8-fef494bc172b	1219	1220	.	.	+	CAAAAGAAT	39	0.371429	0.980593
Pv_Sal1_chr07	1041511	1041512	-	0f712093-7ce9-4446-b4d8-fef494bc172b	1352	1353	.	.	+	CAGTAGGAG	20	0.666667	0.928746
Pv_Sal1_chr11	361921	361922	-	12f20908-5096-4907-8bf3-313efa8998da	1483	1484	.	.	+	AAAAAAAAA	28	0.166667	0.915458
Pv_Sal1_chr11	361812	361813	-	12f20908-5096-4907-8bf3-313efa8998da	1592	1593	.	.	+	AACCAAACG	27	0.695652	0.999538
Pv_Sal1_chr07	844812	844813	+	167c3a24-99fa-494e-aa15-d156c5cc82af	93	94	.	.	+	AAAAAAAAA	26	0.4	0.936226
Pv_Sal1_chr12	501709	501710	-	183f7b60-0186-4e51-b286-19ba485627cc	1502	1503	.	.	+	TTATAATTT	48	0.175	0.918256
Pv_Sal1_chr05	368116	368117	+	18a9aa22-cf76-4dc9-8ee9-62d6091cefa5	384	385	.	.	+	ATAAAACCA	91	0.102564	0.942971
Pv_Sal1_chr12	865505	865506	-	19ee1251-ab25-4277-bde9-4cb366af6f5f	1356	1357	.	.	+	TGAGAGGAA	37	0.173913	0.992223
Pv_Sal1_chr12	22664	22665	-	1ad8fa26-da38-4ee9-99b4-20b411f89f88	685	686	.	.	+	AAAAACAGA	40	0.724138	0.993828
Pv_Sal1_chr12	22653	22654	-	1ad8fa26-da38-4ee9-99b4-20b411f89f88	696	697	.	.	+	CTTAATCTA	52	0.405405	0.998777
Pv_Sal1_chr11	1521073	1521074	+	1af429a3-afb3-477b-883c-c7758f7c0f11	299	300	.	.	+	TGTTACCAC	94	0.3625	0.977312
Pv_Sal1_chr11	1521183	1521184	+	1af429a3-afb3-477b-883c-c7758f7c0f11	409	410	.	.	+	TAACATGCG	68	0.346154	0.938006
Pv_Sal1_chr13	1810714	1810715	-	1b4a2508-ab48-4f9f-9695-1011056fadfc	2056	2057	.	.	+	CAACAAACG	76	0.4	0.963089
Pv_Sal1_chr13	1810683	1810684	-	1b4a2508-ab48-4f9f-9695-1011056fadfc	2087	2088	.	.	+	CACAATCAA	69	0.166667	0.986872
Pv_Sal1_chr09	535478	535479	+	1cf721ae-abc4-4659-8bc9-e8fa8be8357b	353	354	.	.	+	CTTGATGCA	31	0.48	0.9224
Pv_Sal1_chr12	1037576	1037577	-	1ee13c38-5424-47d0-a4ba-666e73bdb90f	1219	1220	.	.	+	TATCATTTT	23	0.388889	0.942087
Pv_Sal1_chr14	1427429	1427430	+	212870b2-d5b1-4996-91f3-5f354c858dee	284	285	.	.	+	ACAAATTAT	28	0.538462	0.998898
Pv_Sal1_chr14	1428875	1428876	+	212870b2-d5b1-4996-91f3-5f354c858dee	898	899	.	.	+	CTAAACGGC	96	0.807229	0.998922
Pv_Sal1_chr11	1060036	1060037	-	278c2498-0c88-4e7b-9080-957b104a49ae	996	997	.	.	+	TGCGACCCG	35	0.129032	0.952099
Pv_Sal1_chr07	594935	594936	+	2afc7dee-c4c0-4bbc-af53-3e0411248b40	1079	1080	.	.	+	TGCAATTCA	23	0.409091	0.900922
Pv_Sal1_chr14	2986534	2986535	-	2b63a3e6-9b95-49b5-9e37-1990198ada6b	917	918	.	.	+	ACGAATCAG	21	0.333333	0.929958
Pv_Sal1_chr09	34625	34626	-	2e0ac761-8239-4cb8-9cd4-91b481cebe4c	88	89	.	.	+	AACAACTTT	22	0.777778	0.948762
Pv_Sal1_chr02	255422	255423	-	31546efa-1f0a-4c13-ae33-703cb84426b9	579	580	.	.	+	AGTAACCCC	23	1	0.997829
Pv_Sal1_chr11	738532	738533	-	322f7061-2af2-46b5-8834-abc28554df47	1278	1279	.	.	+	CCCAACTTT	37	0.935484	0.937579
Pv_Sal1_chr09	1758362	1758363	+	3309f45e-6cb3-4263-ad49-323fd60a6259	125	126	.	.	+	CCCGAATGA	50	0.939394	0.981823
Pv_Sal1_chr10	825200	825201	+	36f5e705-757f-4d71-8501-8972b986f6b8	316	317	.	.	+	AAAAAAAAA	29	0.875	0.998367
Pv_Sal1_chr10	825213	825214	+	36f5e705-757f-4d71-8501-8972b986f6b8	329	330	.	.	+	AAAAAAAAA	22	0.769231	0.967435
Pv_Sal1_chr10	825221	825222	+	36f5e705-757f-4d71-8501-8972b986f6b8	337	338	.	.	+	AAAAAAAAT	25	0.55	0.916013
Pv_Sal1_chr10	825250	825251	+	36f5e705-757f-4d71-8501-8972b986f6b8	366	367	.	.	+	AACGAACGT	22	0.75	0.997661
Pv_Sal1_chr06	52894	52895	+	38800f8f-0947-4687-97b9-9d92383be2b5	260	261	.	.	+	ACCGAATTA	27	0.772727	0.999378
Pv_Sal1_chr06	334801	334802	-	3acf22c9-cfd2-4153-92ec-c3e4d2f6d697	969	970	.	.	+	TAAAAAAAC	26	0.35	0.928866
Pv_Sal1_chr01	672376	672377	+	3b64911f-45a0-4edd-bb1f-66f9d7dfa169	1380	1381	.	.	+	TCCTAAACA	42	0.594595	0.998715
Pv_Sal1_chr02	721342	721343	+	3cea80e8-28ca-4167-8970-2a3c16a6be2b	74	75	.	.	+	ATACAGTCG	37	0.769231	0.994806
Pv_Sal1_chr09	1211561	1211562	+	444122d7-8684-4145-bb8a-e8ef4ae71e70	283	284	.	.	+	TAACAGTAC	92	0.816901	0.905746
Pv_Sal1_chr05	1236443	1236444	+	44805531-61cf-466f-93ea-c64a22001ba4	421	422	.	.	+	AAAAAACGC	35	0.482759	0.994465
Pv_Sal1_chr14	2956160	2956161	-	453d1754-68e1-47a7-9b81-5dbdcd23afdf	1073	1074	.	.	+	ATGAATTAT	31	0.36	0.974553
Pv_Sal1_chr14	2956295	2956296	-	453d1754-68e1-47a7-9b81-5dbdcd23afdf	938	939	.	.	+	TGAAAGTAA	25	0.842105	0.907041
Pv_Sal1_chr09	698725	698726	-	463a0d40-0003-4369-baa9-286a06d4f3a1	101	102	.	.	+	AGAGATGGA	32	0.272727	0.919704
Pv_Sal1_chr14	1090498	1090499	+	463e73b5-8a62-439f-8313-8194a29bec8f	1172	1173	.	.	+	ATTTAATTG	58	0.414634	0.961821
Pv_Sal1_chr14	1090159	1090160	+	463e73b5-8a62-439f-8313-8194a29bec8f	833	834	.	.	+	TTTAATAGG	37	0.482759	0.953244
Pv_Sal1_chr10	786300	786301	-	4819d558-7bbc-4b29-8d18-3d7f8cfc5e7e	662	663	.	.	+	CTCAAACCC	39	0.794118	0.999954
Pv_Sal1_chr14	2852894	2852895	-	48590c67-718a-4b75-acd2-0648afd51a0d	959	960	.	.	+	CCCGATTTA	35	0.68	0.998796
Pv_Sal1_chr08	1465796	1465797	+	58cc3c3b-bf14-44f5-a613-c9519c3b5071	284	285	.	.	+	CAAAAAAAA	131	0.223214	0.949092
Pv_Sal1_chr10	13955	13956	-	4a9c5c1a-e6e8-4bba-8837-98925b6b6ee4	551	552	.	.	+	TCAAAGATT	45	0.3125	0.968554
Pv_Sal1_chr10	13891	13892	-	4a9c5c1a-e6e8-4bba-8837-98925b6b6ee4	615	616	.	.	+	CATTAAAAC	41	0.413793	0.925284
Pv_Sal1_chr09	1811381	1811382	-	4b379f6d-6c3d-4a34-aad9-f72fd361063d	939	940	.	.	+	AAGAACCTT	122	0.0909091	0.980435
Pv_Sal1_chr14	1684170	1684171	+	5243ef94-01ab-439a-860a-54bb8cbca09b	522	523	.	.	+	AAAAAAAAA	27	0.409091	0.924626
Pv_Sal1_chr10	8985	8986	-	539c7ab2-473e-470c-95eb-406f1530ee35	814	815	.	.	+	AGCAATTAA	26	0.4	0.993104
Pv_Sal1_chr10	1041540	1041541	+	56825962-1c6b-4ece-9eb7-a55fd197098b	202	203	.	.	+	CCCCAGATG	23	0.714286	0.958711
Pv_Sal1_chr03	805510	805511	+	57772e56-18df-4939-981f-bbf79002a7ce	51	52	.	.	+	GAAAAAAAC	23	0.388889	0.924847
Pv_Sal1_chr03	806069	806070	+	57772e56-18df-4939-981f-bbf79002a7ce	610	611	.	.	+	CATTAAAAC	39	0.407407	0.965384
Pv_Sal1_chr12	1771953	1771954	-	580a5c3e-69b3-485b-96b0-87c8a288bba8	1187	1188	.	.	+	TATAATTAA	36	0.612903	0.978617
Pv_Sal1_chr05	647603	647604	+	583220be-0ec8-45d1-8b98-2f63767d557a	454	455	.	.	+	AAAAAAAAG	22	0.5	0.909509
Pv_Sal1_chr09	698490	698491	-	5aed5377-12f0-49ac-a6ee-8343e6df0d38	1305	1306	.	.	+	AAAAAAAAA	42	0.382353	0.980898
Pv_Sal1_chr14	483341	483342	+	5d2482f6-b2ac-426a-9319-63ad2bddf970	156	157	.	.	+	TACGAAAGT	22	0.866667	0.900346
Pv_Sal1_chr03	812699	812700	+	5d4c6f93-b47c-48b0-945c-af6e27e8a144	1084	1085	.	.	+	ACAAATTGT	20	0.764706	0.955542
Pv_Sal1_chr02	251046	251047	-	682b54f0-cb47-4ba0-be36-ceb4d39cd363	1279	1280	.	.	+	CACAACTAT	122	0.819277	0.931392
Pv_Sal1_chr14	139887	139888	-	6002e804-8293-43af-84d4-7d48aef68961	551	552	.	.	+	AAGGAATTA	29	0.2	0.965421
Pv_Sal1_chr12	257728	257729	-	629d23ad-0d2f-4ab4-85c9-fe3fd2fcb359	744	745	.	.	+	AGTTAATTA	74	0.206349	0.964156
Pv_Sal1_chr12	257657	257658	-	629d23ad-0d2f-4ab4-85c9-fe3fd2fcb359	815	816	.	.	+	CACGAATAA	67	0.583333	0.907924
Pv_Sal1_chr12	1576269	1576270	-	641f99e2-0e07-49f1-8e55-b87d0b3e3cfd	347	348	.	.	+	TGTAAACGG	38	0.962963	0.9452
Pv_Sal1_chr12	1576037	1576038	-	641f99e2-0e07-49f1-8e55-b87d0b3e3cfd	579	580	.	.	+	GCGGACGTT	52	0.291667	0.993989
Pv_Sal1_chr10	704544	704545	-	6815437f-3cbc-4b8c-b1e5-48c09c9bc775	1440	1441	.	.	+	AAAAAAAAA	28	0.869565	0.999919
Pv_Sal1_chr10	704540	704541	-	6815437f-3cbc-4b8c-b1e5-48c09c9bc775	1444	1445	.	.	+	AAAAAAAAA	25	0.8	0.996862
Pv_Sal1_chr10	704536	704537	-	6815437f-3cbc-4b8c-b1e5-48c09c9bc775	1448	1449	.	.	+	AAAAAAAAA	26	0.818182	0.994945
Pv_Sal1_chr10	704532	704533	-	6815437f-3cbc-4b8c-b1e5-48c09c9bc775	1452	1453	.	.	+	AAAAAAAAA	26	0.782609	0.991968
Pv_Sal1_chr10	704528	704529	-	6815437f-3cbc-4b8c-b1e5-48c09c9bc775	1456	1457	.	.	+	AAAAAAAAA	24	0.809524	0.998042
Pv_Sal1_chr10	704523	704524	-	6815437f-3cbc-4b8c-b1e5-48c09c9bc775	1461	1462	.	.	+	AAAAAACTA	22	0.736842	0.999357
Pv_Sal1_chr11	1317869	1317870	+	68b8c787-e5f9-4d8f-9ee8-a5de91ff6232	1073	1074	.	.	+	AAAAAAAAA	22	0.647059	0.98422
Pv_Sal1_chr13	15066	15067	-	694c67a7-b120-41ca-9a6a-fb6038442eaf	261	262	.	.	+	GAAAAAAAA	81	0.393443	0.950197
Pv_Sal1_chr05	296071	296072	-	69b959db-cac7-4208-9c81-68236af6ed06	1423	1424	.	.	+	CCAGACGAA	54	0.270833	0.993819
Pv_Sal1_chr14	932403	932404	+	6a7a7bb1-8a33-424a-9fa8-759959da45bc	781	782	.	.	+	TTTTAACTC	60	0.823529	0.998923
Pv_Sal1_chr14	932468	932469	+	6a7a7bb1-8a33-424a-9fa8-759959da45bc	846	847	.	.	+	CCTCAATTT	45	0.119048	0.996709
Pv_Sal1_chr09	115861	115862	+	6aff31d8-ec26-4314-8b97-14423c1f2445	1492	1493	.	.	+	CTAGAAGCC	31	0.363636	0.986686
Pv_Sal1_chr10	759995	759996	-	6c3065be-4a7e-428d-8fc7-643e2d69cab9	1308	1309	.	.	+	CCGTAACTT	65	0.74359	0.902675
Pv_Sal1_chr10	759994	759995	-	6c3065be-4a7e-428d-8fc7-643e2d69cab9	1309	1310	.	.	+	CGTAACTTC	64	0.897959	0.989089
Pv_Sal1_chr10	759973	759974	-	6c3065be-4a7e-428d-8fc7-643e2d69cab9	1330	1331	.	.	+	GTTTAACCG	56	0.564103	0.914866
Pv_Sal1_chr10	759948	759949	-	6c3065be-4a7e-428d-8fc7-643e2d69cab9	1355	1356	.	.	+	AGTGATAGG	52	0.288889	0.988053
Pv_Sal1_chr06	664317	664318	-	6cf7a427-238e-47a6-a67b-4d8b1337e8d9	399	400	.	.	+	GTCAATACA	294	0.246809	0.911379
Pv_Sal1_chr02	230775	230776	-	6ca5f3d6-0267-439e-8c8c-c573c3e9a4c2	1518	1519	.	.	+	TTAAACATA	37	0.88	0.953423
Pv_Sal1_chr06	498731	498732	+	6d99b63a-fabc-4a7a-9be3-918427564517	82	83	.	.	+	TTTAACTTC	32	0.904762	0.918449
Pv_Sal1_chr13	1147983	1147984	+	6eca9edb-5e64-4986-96a7-2e0b77d14712	205	206	.	.	+	CTAAAACGG	61	0.695652	0.92151
Pv_Sal1_chr13	1148290	1148291	+	6eca9edb-5e64-4986-96a7-2e0b77d14712	512	513	.	.	+	CCCTACGAA	49	0.785714	0.947821
Pv_Sal1_chr11	533914	533915	-	6ecf8347-d9d4-4868-98c8-68d40d7d8363	1447	1448	.	.	+	GGCTATTTT	76	0.169492	0.993596
Pv_Sal1_chr13	631535	631536	-	71c2f37c-7314-4f0b-9944-473a3294a35c	905	906	.	.	+	TTTAATTAA	34	0.608696	0.938123
Pv_Sal1_chr13	282509	282510	-	73a18371-6a53-4f82-b1f5-41e0338e5a47	107	108	.	.	+	CTCCAATTT	46	0.282051	0.927416
Pv_Sal1_chr05	208618	208619	-	7780d268-fe11-42fb-a07f-7f961c80d284	1216	1217	.	.	+	ACTAAGACT	28	0.6	0.991021
Pv_Sal1_chr14	139928	139929	-	77d88626-7ce2-43a8-869e-6f5e1aed8eb8	1076	1077	.	.	+	GGTAATTCA	38	0.375	0.99662
Pv_Sal1_chr12	2054825	2054826	-	7929eec6-f78a-4cb4-a4ea-b8ef15d5d3ab	2547	2548	.	.	+	GAACAGTCA	68	0.901961	0.942949
Pv_Sal1_chr12	1576255	1576256	-	7b4a7f81-141b-450d-b63a-0499307d4aaf	252	253	.	.	+	TACAATTAA	24	0.555556	0.940811
Pv_Sal1_chr14	2782896	2782897	+	7bc48328-caca-4e3d-8bb5-6cb40bc2ad1c	431	432	.	.	+	AGGGAAAAA	66	0.180328	0.998476
Pv_Sal1_chr05	672014	672015	+	7c3af468-c633-4120-96f1-57e9a9da80ec	447	448	.	.	+	TTGCAGTGT	22	0.384615	0.90842
Pv_Sal1_chr05	673480	673481	+	7c3af468-c633-4120-96f1-57e9a9da80ec	967	968	.	.	+	GAAAAAAAA	69	0.758621	0.997784
Pv_Sal1_chr05	1247284	1247285	-	863f491a-7667-4b16-96d4-f596e42def63	1126	1127	.	.	+	ACAAACGCC	192	0.833333	0.988213
PVAD80_MIT	934	935	-	87dc6f2d-d439-47a4-9139-492deeff8ea2	320	321	.	.	+	ATGAATATG	168	0.726496	0.912934
Pv_Sal1_chr05	673491	673492	+	7c3af468-c633-4120-96f1-57e9a9da80ec	978	979	.	.	+	AAAAAAAAA	80	0.454545	0.961106
PVAD80_MIT	4682	4683	+	807760e5-a57a-4b52-ac45-13c4c40c17f8	160	161	.	.	+	ATCCAGACG	33	0.384615	0.991346
Pv_Sal1_chr07	354452	354453	+	827fd587-3563-41a9-b09e-df337a197b14	667	668	.	.	+	TGCGAATAA	33	0.857143	0.998802
Pv_Sal1_chr12	257672	257673	-	8330fc0f-8e01-4acc-a4f9-7639f13bccf7	884	885	.	.	+	ATGCACATG	85	0.197183	0.93791
Pv_Sal1_chr12	257621	257622	-	8330fc0f-8e01-4acc-a4f9-7639f13bccf7	935	936	.	.	+	GCAAATGAA	61	0.487805	0.910223
Pv_Sal1_chr14	2297371	2297372	-	84ce64b3-8b10-4a1d-a478-8ee8cb7a94af	533	534	.	.	+	TAAAAGTGC	30	0.916667	0.981102
Pv_Sal1_chr14	2296938	2296939	-	84ce64b3-8b10-4a1d-a478-8ee8cb7a94af	966	967	.	.	+	CGAGAAAGC	45	0.382353	0.907789
Pv_Sal1_chr07	848674	848675	+	85086950-03f1-468c-b55e-aa6bc6e7f9c6	738	739	.	.	+	CTGCATGTG	38	0.608696	0.907412
Pv_Sal1_chr05	1247851	1247852	-	863f491a-7667-4b16-96d4-f596e42def63	559	560	.	.	+	AAAAACAGC	66	0.653061	0.978895
PVAD80_MIT	904	905	-	87dc6f2d-d439-47a4-9139-492deeff8ea2	350	351	.	.	+	TAAGACCCT	117	0.0862069	0.984612
Pv_Sal1_chr03	961380	961381	-	89d91d5a-c830-471a-a8da-634edb306120	242	243	.	.	+	CAGTATATA	24	0.75	0.915744
Pv_Sal1_chr14	1843087	1843088	+	8bf56a00-a9c7-44ab-b78e-c960b4bebedf	625	626	.	.	+	ATACAAAAA	25	0.8	0.990094
Pv_Sal1_chr01	312768	312769	+	8c779425-537d-4cda-bb60-563291d10d30	169	170	.	.	+	AGCAATTCA	22	0.210526	0.924647
Pv_Sal1_chr01	312859	312860	+	8c779425-537d-4cda-bb60-563291d10d30	260	261	.	.	+	AAGCATGAG	29	0.722222	0.950819
Pv_Sal1_chr01	312890	312891	+	8c779425-537d-4cda-bb60-563291d10d30	291	292	.	.	+	AAAAAACGA	27	0.285714	0.931881
Pv_Sal1_chr12	2429263	2429264	+	8c7c232e-5b4d-4c41-9f0b-3a724e13c807	337	338	.	.	+	GTAAAATAT	33	0.357143	0.915536
Pv_Sal1_chr12	2429458	2429459	+	8c7c232e-5b4d-4c41-9f0b-3a724e13c807	532	533	.	.	+	AACTATTTT	94	0.358974	0.969806
PVAD80_MIT	5628	5629	+	8f781193-20b6-40f2-aa62-20b616257e48	193	194	.	.	+	ATTAATTGT	21	0.705882	0.996347
Pv_Sal1_chr13	14910	14911	-	8f9a9138-77e9-4391-8f45-b53049d59dd1	1866	1867	.	.	+	AAGCAGTAT	195	0.894309	0.938966
PVAD80_MIT	5876	5877	+	8f781193-20b6-40f2-aa62-20b616257e48	441	442	.	.	+	AAAGAACAC	24	0.190476	0.990826
Pv_Sal1_chr13	15261	15262	-	8f9a9138-77e9-4391-8f45-b53049d59dd1	1515	1516	.	.	+	AAAAAAAAG	86	0.434783	0.930035
Pv_Sal1_chr12	287869	287870	+	910b76e5-88bc-4551-9055-ec081856efbe	567	568	.	.	+	ACGAAATGA	37	0.642857	0.99403
Pv_Sal1_chr07	955390	955391	-	93170896-7522-4e36-a4ab-5a87b8927508	1085	1086	.	.	+	CTTTAACTT	35	0.636364	0.944654
Pv_Sal1_chr11	92775	92776	-	93f2e234-f855-43cd-9939-8a99e05d0656	904	905	.	.	+	TTTTAACTC	22	0.823529	0.938257
Pv_Sal1_chr10	786299	786300	-	9556aaf2-93ae-4705-970b-6e071065d820	1373	1374	.	.	+	TCAAACCCA	41	0.617647	0.990198
Pv_Sal1_chr10	7189	7190	-	99d8f617-5dfb-4f67-a4cf-a41c0f9382b6	1754	1755	.	.	+	GCTTATCCT	24	0.3125	0.905334
Pv_Sal1_chr05	630598	630599	+	9e3326cf-a973-4e66-bb99-1e6f2c85d4c6	214	215	.	.	+	CATAACTCA	30	0.88	0.991359
Pv_Sal1_chr09	1148403	1148404	-	a080e8f4-4638-44e3-ad4a-e669d4f388e8	1614	1615	.	.	+	TCCGATTGC	42	0.645161	0.977702
Pv_Sal1_chr10	1418090	1418091	+	ac569bff-3980-4cea-92ea-3d3313bc7966	235	236	.	.	+	CATAATTAT	20	0.5	0.964032
Pv_Sal1_chr09	210698	210699	-	ad8642dd-70bc-463b-82a1-d3ce6a10eee2	1207	1208	.	.	+	TTTTAATCG	26	0.5	0.918078
Pv_Sal1_chr10	885635	885636	+	add0d253-9887-48a8-a51f-84393a0cb846	131	132	.	.	+	TTAAATTTA	69	0.377358	0.917022
Pv_Sal1_chr10	885789	885790	+	add0d253-9887-48a8-a51f-84393a0cb846	285	286	.	.	+	ACGAAAGTA	53	0.880952	0.90974
Pv_Sal1_chr06	213552	213553	-	aeee8c4e-561e-4183-ae0c-37cdbfe30690	1362	1363	.	.	+	TGTGAACTT	43	0.2	0.940138
Pv_Sal1_chr13	33723	33724	-	afc158ab-1d41-47e9-866f-f757f4ba0cee	1054	1055	.	.	+	AAAGAGGAG	29	0.47619	0.955074
Pv_Sal1_chr13	33455	33456	-	afc158ab-1d41-47e9-866f-f757f4ba0cee	1322	1323	.	.	+	AAAAAAAAC	33	0.521739	0.966611
Pv_Sal1_chr12	2000106	2000107	-	afcaa078-bbe5-4155-a794-df950bf3aace	555	556	.	.	+	AGAGACTAA	20	0.833333	0.999887
Pv_Sal1_chr10	560523	560524	+	b06257a5-2232-4e46-bc79-eb77effe420e	795	796	.	.	+	GCGAAATGG	30	0.541667	0.994554
Pv_Sal1_chr14	2091749	2091750	-	b3b90bc5-8e79-41d1-8fa2-fc098214e72d	1479	1480	.	.	+	TTAAACTGT	71	0.473684	0.958592
Pv_Sal1_chr13	1810983	1810984	-	b4c01c15-360b-4e2e-ba4c-87b7333083f0	357	358	.	.	+	CACCACCCA	55	0.595238	0.939378
Pv_Sal1_chr13	1810683	1810684	-	b4c01c15-360b-4e2e-ba4c-87b7333083f0	657	658	.	.	+	CACAATCAA	70	0.179104	0.997218
Pv_Sal1_chr02	79803	79804	-	b5b9c403-bc75-42fc-9e02-9c1d064a127d	1180	1181	.	.	+	CATAAACAA	29	0.592593	0.998683
Pv_Sal1_chr05	1057053	1057054	+	bb03dda0-3389-433f-8dcb-a87906c39c22	1126	1127	.	.	+	AAAAAAAAA	59	0.555556	0.922847
Pv_Sal1_chr05	1056926	1056927	+	bb03dda0-3389-433f-8dcb-a87906c39c22	999	1000	.	.	+	CTTGAGAGG	72	0.346939	0.986744
Pv_Sal1_chr03	350759	350760	-	bd427589-f053-4784-bc9c-8465d28dd4e1	842	843	.	.	+	CATGATAAG	34	0.681818	0.992494
Pv_Sal1_chr03	385274	385275	-	c48394a2-3bb5-4951-8cb3-e37941a0bfef	657	658	.	.	+	GGGGATTGC	54	0.282609	0.985817
Pv_Sal1_chr12	2946763	2946764	+	c4afec47-e1c5-46d6-aa22-3b48f7236250	1081	1082	.	.	+	CGAAAAAAA	58	0.3	0.986514
Pv_Sal1_chr12	2946809	2946810	+	c4afec47-e1c5-46d6-aa22-3b48f7236250	1127	1128	.	.	+	AGAAATGCC	20	0.315789	0.924648
Pv_Sal1_chr13	83772	83773	-	c68127d8-d0e0-456c-9a63-21e7a536dc50	718	719	.	.	+	AAAAAAGCG	20	0.733333	0.952753
Pv_Sal1_chr06	383645	383646	+	c93bf390-d4c6-4db6-a1a7-fa65ae4ea9b6	219	220	.	.	+	TGCGATGCA	25	0.5	0.902107
Pv_Sal1_chr11	1185091	1185092	-	cac21f42-1ba3-4f75-b9cb-2558b2f037fe	1210	1211	.	.	+	TTCAAACGC	47	0.692308	0.990339
Pv_Sal1_chr12	865452	865453	-	cb3d4814-c8db-4ec8-a5cb-f59c0dadd136	1288	1289	.	.	+	ACAGACAAA	25	0.3	0.977984
Pv_Sal1_chr10	1083508	1083509	+	cb7a3cb6-4c9f-455b-a9b1-2d93588a72db	1255	1256	.	.	+	TACGACCAT	38	0.785714	0.986582
Pv_Sal1_chr01	112907	112908	+	cc522132-05af-402c-afb0-4d5c9430b4b1	490	491	.	.	+	ACGAATTTT	21	0.882353	0.995206
Pv_Sal1_chr05	300491	300492	+	cdb00f33-4b7c-422f-9b5f-ea0e772df5b1	281	282	.	.	+	AAAAAAAAC	79	0.470588	0.966562
Pv_Sal1_chr10	1058592	1058593	+	ce8fdf56-2292-4695-82e1-0a843f504d8a	405	406	.	.	+	CGGGAACCG	24	0.190476	0.979528
Pv_Sal1_chr10	1058612	1058613	+	ce8fdf56-2292-4695-82e1-0a843f504d8a	425	426	.	.	+	TTAAACACA	27	0.809524	0.936892
Pv_Sal1_chr05	1198596	1198597	+	cfe02201-25d0-471c-b74f-b63297701608	1133	1134	.	.	+	GCGCAAACA	22	0.555556	0.987132
Pv_Sal1_chr14	1478577	1478578	-	d1c650bc-d1ab-4153-a9bc-da166fe4c7bd	474	475	.	.	+	ACATATTTC	21	0.6875	0.944295
Pv_Sal1_chr11	640007	640008	-	d4217c67-de1e-405b-b4dc-eb6908901549	438	439	.	.	+	GGGTAACAG	24	0.733333	0.924186
Pv_Sal1_chr13	124937	124938	-	d7ad3ef0-b460-4c14-9e62-d664baa3ca7e	254	255	.	.	+	GCGCAGCCG	33	0.92	0.966379
Pv_Sal1_chr13	124825	124826	-	d7ad3ef0-b460-4c14-9e62-d664baa3ca7e	366	367	.	.	+	GCCAAACGA	30	0.25	0.964388
Pv_Sal1_chr11	1289940	1289941	-	d83dbf11-4db2-4006-bd9d-37195cded572	1296	1297	.	.	+	GGTAACAGA	27	0.96	0.958617
Pv_Sal1_chr11	1289928	1289929	-	d83dbf11-4db2-4006-bd9d-37195cded572	1308	1309	.	.	+	AAAAAAAAA	35	0.5	0.975245
Pv_Sal1_chr11	1289878	1289879	-	d83dbf11-4db2-4006-bd9d-37195cded572	1358	1359	.	.	+	GAAGAAAAA	26	0.115385	0.953426
Pv_Sal1_chr09	1811381	1811382	-	d8ffe284-3612-43aa-a69e-5d1a2cd95244	893	894	.	.	+	AAGAACCTT	143	0.0763359	0.980618
Pv_Sal1_chr12	131612	131613	+	f2316880-8906-4b2a-af7b-1016cb793caa	1188	1189	.	.	+	CGAAACGAA	102	0.333333	0.932175
Pv_Sal1_chr09	1653714	1653715	-	daf7c3ca-0c2a-4ed7-a4c0-f08d32ce0ed9	1654	1655	.	.	+	GGGGAAGTT	43	0.586207	0.949365
Pv_Sal1_chr14	2370462	2370463	-	de406da6-7715-47af-bc73-3702902c643a	1369	1370	.	.	+	ACCAACACA	21	0.611111	0.917345
Pv_Sal1_chr08	926210	926211	+	e13de7dd-f434-49f5-ae4c-0b0714a1dd31	274	275	.	.	+	GTGAATGAA	23	0.444444	0.967573
Pv_Sal1_chr05	540944	540945	-	e452f8d0-012a-4dd6-b27c-422b272eccb4	1387	1388	.	.	+	AAAAAAAAA	62	0.305085	0.993222
Pv_Sal1_chr12	576743	576744	+	e5b7176b-3a5c-4eb5-9d0b-fb3784855a0c	1545	1546	.	.	+	AAGGAAATC	39	0.290323	0.966721
Pv_Sal1_chr13	128599	128600	-	e7e3a7f3-bfef-422b-b304-04ca8bdec4cf	484	485	.	.	+	AAAAAAAAA	50	0.714286	0.992415
Pv_Sal1_chr13	128423	128424	-	e7e3a7f3-bfef-422b-b304-04ca8bdec4cf	660	661	.	.	+	TTTTATTTT	76	0.465517	0.970575
Pv_Sal1_chr07	848556	848557	+	e9a17c69-9911-43a8-bc69-448923054eda	1112	1113	.	.	+	CTCAACTTT	47	0.916667	0.965564
Pv_Sal1_chr12	2107176	2107177	+	ea4d5b83-6048-415d-8a8b-1297e51da974	344	345	.	.	+	TATTAAAAG	83	0.893939	0.975531
Pv_Sal1_chr12	1227637	1227638	-	eaaa49d3-e323-4662-83d5-b8aff3aba040	768	769	.	.	+	ATTAAAACA	36	0.5	0.93813
Pv_Sal1_chr12	2535233	2535234	+	ebe18d7f-f9c6-403e-bdca-47fcbbdd723c	332	333	.	.	+	AAAAAGAGT	35	0.444444	0.988803
Pv_Sal1_chr14	2492316	2492317	-	ee307b4f-f889-4350-b307-3bed87ade323	528	529	.	.	+	ATTAATTAT	24	0.47619	0.97416
Pv_Sal1_chr04	123981	123982	-	eeeb969c-34d1-4585-bfa9-b9020883cd64	1680	1681	.	.	+	TAAAACATC	30	0.521739	0.91364
Pv_Sal1_chr12	131581	131582	+	f2316880-8906-4b2a-af7b-1016cb793caa	1157	1158	.	.	+	CGCAATTTC	92	0.25641	0.985577
Pv_Sal1_chr02	402268	402269	+	f3fd0783-946d-4509-a444-43b4c334ee12	1103	1104	.	.	+	GGTGACCAC	55	0.148936	0.908786
Pv_Sal1_chr06	660789	660790	-	fd66e503-7973-4c1c-b7d2-97a775227cec	1598	1599	.	.	+	CAAAACAAT	255	0.977169	0.974424
Pv_Sal1_chr13	15124	15125	-	fd9413a8-1ba7-4889-89ad-21173473fa9e	406	407	.	.	+	AAAAAAAAG	106	0.580247	0.957889
Pv_Sal1_chr02	402392	402393	+	f3fd0783-946d-4509-a444-43b4c334ee12	1227	1228	.	.	+	ATGAAATTA	44	0.413793	0.946626
Pv_Sal1_chr11	1557855	1557856	+	f44ba1bc-ea48-4f30-9a3c-302f55940c2e	369	370	.	.	+	CCAAACCTT	73	0.634615	0.943135
Pv_Sal1_chr11	1557964	1557965	+	f44ba1bc-ea48-4f30-9a3c-302f55940c2e	478	479	.	.	+	AAACATGCG	22	0.705882	0.998576
Pv_Sal1_chr12	97428	97429	-	f84492a1-1bab-4300-8bad-c8c395cf86bf	1445	1446	.	.	+	ATATAATAA	30	0.541667	0.976659
Pv_Sal1_chr12	97427	97428	-	f84492a1-1bab-4300-8bad-c8c395cf86bf	1446	1447	.	.	+	TATAATAAA	24	0.5	0.98592
Pv_Sal1_chr12	97382	97383	-	f84492a1-1bab-4300-8bad-c8c395cf86bf	1491	1492	.	.	+	TTTAATTGT	39	0.566667	0.949991
Pv_Sal1_chr12	97333	97334	-	f84492a1-1bab-4300-8bad-c8c395cf86bf	1540	1541	.	.	+	AAAAAAAAA	29	0.608696	0.999526
Pv_Sal1_chr14	2730718	2730719	+	f9ca41d6-d854-4618-b962-5a3fa380e46e	602	603	.	.	+	AATTAAAAG	34	0.6	0.95493
Pv_Sal1_chr06	661516	661517	-	fd66e503-7973-4c1c-b7d2-97a775227cec	871	872	.	.	+	ACACAGGAG	29	0.928571	0.909995
Pv_Sal1_chr13	15103	15104	-	fd9413a8-1ba7-4889-89ad-21173473fa9e	427	428	.	.	+	AGAAAAAAA	109	0.0660377	0.986841
Pv_Sal1_chr06	213088	213089	-	fec99a17-9a07-4297-abb2-4691a997495a	633	634	.	.	+	TCAAACAGG	57	0.6875	0.99986
Pv_Sal1_chr06	213060	213061	-	fec99a17-9a07-4297-abb2-4691a997495a	661	662	.	.	+	GCAAACCGA	55	0.613636	0.974524
Pv_Sal1_chr06	213027	213028	-	fec99a17-9a07-4297-abb2-4691a997495a	694	695	.	.	+	TCTCAAATG	21	0.411765	0.98037
Pv_Sal1_chr14	1767307	1767308	+	ffdd6d37-53dc-4ccf-8982-a48fbc03aa1e	139	140	.	.	+	AAACAGATT	38	0.607143	0.983643
Pv_Sal1_chr14	1767315	1767316	+	ffdd6d37-53dc-4ccf-8982-a48fbc03aa1e	147	148	.	.	+	TACAACTTT	52	0.809524	0.986513
Pv_Sal1_chr03	956234	956235	-	PVX_000005.1	1388	1389	.	.	+	GTAAATTAT	23	0.352941	0.923053
Pv_Sal1_chr03	477729	477730	-	PVX_000550.1	1162	1163	.	.	+	TCAAACTTT	49	0.225	0.935831
Pv_Sal1_chr03	477990	477991	-	PVX_000550.1	901	902	.	.	+	GCGGAGAAA	59	0.24	0.98928
Pv_Sal1_chr04	119405	119406	-	PVX_002585.1	809	810	.	.	+	TTTTAAAAC	28	0.52381	0.920804
Pv_Sal1_chr04	119350	119351	-	PVX_002585.1	864	865	.	.	+	GTTAACCCG	27	0.75	0.980554
Pv_Sal1_chr04	743576	743577	+	PVX_003605.1	1065	1066	.	.	+	AAAAAGTAA	35	0.791667	0.968444
Pv_Sal1_chr04	469300	469301	-	PVX_003955.1	257	258	.	.	+	AACCAAAAG	32	0.478261	0.901198
Pv_Sal1_chr10	46917	46918	-	PVX_079725.1	1012	1013	.	.	+	ACAAACTTG	63	0.431373	0.974614
Pv_Sal1_chr10	354227	354228	+	PVX_080085.1	740	741	.	.	+	AAAGAGGTG	26	0.35	0.943188
Pv_Sal1_chr10	354272	354273	+	PVX_080085.1	785	786	.	.	+	GCAAACATT	22	0.5	0.987896
Pv_Sal1_chr10	667144	667145	-	PVX_080425.1	1825	1826	.	.	+	AAAGAGTTT	96	0.690141	0.916979
Pv_Sal1_chr10	739975	739976	+	PVX_080520.1	945	946	.	.	+	ACTTAATTA	30	0.666667	0.997775
Pv_Sal1_chr12	361678	361679	-	PVX_083150.1	2014	2015	.	.	+	CTTAAACAA	22	0.8125	0.996481
Pv_Sal1_chr12	257656	257657	-	PVX_083275.1	1015	1016	.	.	+	ACGAATAAA	83	0.580645	0.994266
Pv_Sal1_chr12	259697	259698	-	PVX_083275.1	341	342	.	.	+	ACGAAATTC	20	0.733333	0.965471
Pv_Sal1_chr12	100952	100953	-	PVX_083465.1	1033	1034	.	.	+	ACGGAACAA	22	0.142857	0.943372
Pv_Sal1_chr12	30621	30622	+	PVX_083555.1	997	998	.	.	+	TTTAAACTC	46	0.894737	0.993836
Pv_Sal1_chr13	128570	128571	-	PVX_084260.1	1085	1086	.	.	+	CCCAAAAAT	58	0.52	0.943633
Pv_Sal1_chr13	128292	128293	-	PVX_084260.1	1363	1364	.	.	+	TGCAAACCA	78	0.197183	0.995017
Pv_Sal1_chr13	128771	128772	-	PVX_084260.1	980	981	.	.	+	GTCGAGACA	41	0.3	0.989416
Pv_Sal1_chr13	272515	272516	-	PVX_084400.1	710	711	.	.	+	TAAAACGTT	31	0.666667	0.917681
Pv_Sal1_chr13	282320	282321	-	PVX_084420.1	1516	1517	.	.	+	ATTAATTTA	87	0.538462	0.998805
Pv_Sal1_chr13	1519156	1519157	+	PVX_085785.1	431	432	.	.	+	GAGAAAATA	21	0.0952381	0.976606
Pv_Sal1_chr13	1519696	1519697	+	PVX_085785.1	971	972	.	.	+	CCCTAATTA	43	0.323529	0.950725
Pv_Sal1_chr13	1823856	1823857	+	PVX_086090.1	1320	1321	.	.	+	CCCAAACGA	48	0.529412	0.958267
Pv_Sal1_chr13	1931966	1931967	-	PVX_086225.1	586	587	.	.	+	CTTGATTGC	24	0.571429	0.980541
Pv_Sal1_chr13	1950247	1950248	-	PVX_086255.1	919	920	.	.	+	AGCAATTTC	25	0.47619	0.999327
Pv_Sal1_chr07	1248787	1248788	+	PVX_087095.1	1000	1001	.	.	+	ACCAAACGT	72	0.821429	0.960692
Pv_Sal1_chr01	207662	207663	-	PVX_087830.1	1140	1141	.	.	+	GTTTAACGG	26	0.526316	0.978999
Pv_Sal1_chr05	182179	182180	-	PVX_088955.1	619	620	.	.	+	GTCGATTTC	52	0.473684	0.915173
Pv_Sal1_chr05	181803	181804	-	PVX_088955.1	841	842	.	.	+	AATTAATTT	55	0.697674	0.996074
Pv_Sal1_chr05	311961	311962	-	PVX_089110.1	406	407	.	.	+	CACGACCCA	21	0.5	0.982516
Pv_Sal1_chr05	673485	673486	+	PVX_089570.1	1678	1679	.	.	+	AAAAAAAAA	82	0.559322	0.982236
Pv_Sal1_chr05	673590	673591	+	PVX_089570.1	1783	1784	.	.	+	GGGGACTCC	86	0.142857	0.995064
Pv_Sal1_chr05	678954	678955	-	PVX_089585.1	870	871	.	.	+	GCACAGTGG	29	0.769231	0.956783
Pv_Sal1_chr05	678872	678873	-	PVX_089585.1	952	953	.	.	+	AGAGACTAA	24	0.863636	0.999981
Pv_Sal1_chr05	800621	800622	-	PVX_089750.1	787	788	.	.	+	TTTAATTAA	20	0.6875	0.910555
Pv_Sal1_chr05	958874	958875	+	PVX_089940.1	760	761	.	.	+	GAACAGTAT	37	1	0.978739
Pv_Sal1_chr10	947741	947742	+	PVX_098045.1	1761	1762	.	.	+	CATTACCCT	198	0.329412	0.957025
Pv_Sal1_chr09	361880	361881	+	PVX_091250.1	634	635	.	.	+	GAAAACAGT	42	0.923077	0.992663
Pv_Sal1_chr09	914100	914101	+	PVX_091865.1	654	655	.	.	+	CACGAACGG	50	0.722222	0.959024
Pv_Sal1_chr09	953932	953933	-	PVX_091925.1	363	364	.	.	+	CGTGAATGA	24	0.227273	0.915044
Pv_Sal1_chr09	1572255	1572256	+	PVX_092615.1	529	530	.	.	+	TTATAGACG	27	0.583333	0.936031
Pv_Sal1_chr09	1736802	1736803	+	PVX_092805.1	463	464	.	.	+	TCTGACTTG	53	0.227273	0.949432
Pv_Sal1_chr08	302016	302017	-	PVX_094510.1	388	389	.	.	+	AATTATTCT	21	0.266667	0.992392
Pv_Sal1_chr08	875334	875335	-	PVX_095190.1	1069	1070	.	.	+	TATAACTCA	21	1	0.999935
Pv_Sal1_chr03	696704	696705	+	PVX_096195.1	1374	1375	.	.	+	TGGAAAGCA	25	0.3	0.920709
Pv_Sal1_chr07	78900	78901	+	PVX_098630.1	1650	1651	.	.	+	TCATAATTA	38	0.321429	0.931448
Pv_Sal1_chr07	78974	78975	+	PVX_098630.1	1724	1725	.	.	+	AAAAAAAAA	40	0.612903	0.975701
Pv_Sal1_chr07	99866	99867	+	PVX_098655.1	404	405	.	.	+	CGCTAAATG	138	0.652632	0.900967
Pv_Sal1_chr07	452060	452061	-	PVX_099015.1	1085	1086	.	.	+	CGCAACTAT	27	0.954545	0.907336
Pv_Sal1_chr07	546957	546958	+	PVX_099145.1	932	933	.	.	+	AATTATTTC	87	0.442623	0.979985
Pv_Sal1_chr07	769148	769149	+	PVX_099430.1	500	501	.	.	+	AACGAAGCA	29	0.75	0.926635
Pv_Sal1_chr07	898142	898143	+	PVX_099585.1	658	659	.	.	+	AAGGAAGGT	21	0.785714	0.926368
Pv_Sal1_chr07	1130313	1130314	-	PVX_099940.1	1004	1005	.	.	+	GCTAACAGT	59	0.895833	0.981695
Pv_Sal1_chr07	1130358	1130359	-	PVX_099940.1	959	960	.	.	+	TGCAATATA	55	0.8	0.962258
Pv_Sal1_chr11	1852648	1852649	-	PVX_113385.1	808	809	.	.	+	ACGAACTCA	61	0.355556	0.966844
Pv_Sal1_chr11	1771047	1771048	+	PVX_113490.1	561	562	.	.	+	CCAAACGGG	51	0.219512	0.929212
Pv_Sal1_chr11	1437693	1437694	+	PVX_113860.1	1262	1263	.	.	+	AACGACGCA	23	0.529412	0.968744
Pv_Sal1_chr11	1437365	1437366	+	PVX_113860.1	934	935	.	.	+	GCGCAGATG	23	0.875	0.93646
Pv_Sal1_chr11	1297139	1297140	-	PVX_114040.1	855	856	.	.	+	AAAGAAGGC	24	0.571429	0.940602
Pv_Sal1_chr11	1296992	1296993	-	PVX_114040.1	1002	1003	.	.	+	GAGCAACTC	22	0.588235	0.963566
Pv_Sal1_chr11	777419	777420	-	PVX_114610.1	958	959	.	.	+	GTCAACTAG	148	0.785124	0.972987
Pv_Sal1_chr12	2429474	2429475	+	PVX_118115.1	606	607	.	.	+	ATCAATTTG	173	0.390411	0.99229
Pv_Sal1_chr11	525733	525734	-	PVX_114910.1	481	482	.	.	+	TTTAATAAA	24	0.35	0.916936
Pv_Sal1_chr11	525643	525644	-	PVX_114910.1	571	572	.	.	+	TAAGATTCA	28	0.363636	0.985355
Pv_Sal1_chr11	525512	525513	-	PVX_114910.1	702	703	.	.	+	TGTGAGTAA	35	0.458333	0.957075
Pv_Sal1_chr11	525420	525421	-	PVX_114910.1	794	795	.	.	+	TACAAATGT	22	0.611111	0.979818
Pv_Sal1_chr11	525384	525385	-	PVX_114910.1	830	831	.	.	+	CCGGAACTT	24	0.26087	0.997378
Pv_Sal1_chr11	380723	380724	-	PVX_115025.1	1022	1023	.	.	+	TGGGAATCC	39	0.111111	0.964298
Pv_Sal1_chr11	332397	332398	-	PVX_115085.1	1173	1174	.	.	+	AGACACAAC	85	0.291139	0.913912
Pv_Sal1_chr11	332831	332832	-	PVX_115085.1	739	740	.	.	+	TGCCAAGCA	62	0.770833	0.921456
Pv_Sal1_chr11	200939	200940	-	PVX_115265.1	1605	1606	.	.	+	CTGCACGGA	29	0.421053	0.942851
Pv_Sal1_chr12	1218694	1218695	+	PVX_116700.1	604	605	.	.	+	AACAAGATA	21	0.25	0.904455
Pv_Sal1_chr12	1218968	1218969	+	PVX_116700.1	878	879	.	.	+	CGAAAAACT	25	0.526316	0.949247
Pv_Sal1_chr12	1837330	1837331	+	PVX_117370.1	701	702	.	.	+	ATGGACAGA	32	0.655172	0.981813
Pv_Sal1_chr12	1879728	1879729	+	PVX_117440.1	662	663	.	.	+	GTAGACTCA	28	0.846154	0.999975
Pv_Sal1_chr12	2008749	2008750	-	PVX_117620.1	698	699	.	.	+	CTCAATCGC	20	0.277778	0.981316
Pv_Sal1_chr12	2455324	2455325	+	PVX_118162.1	852	853	.	.	+	GGAGATGTC	26	0.318182	0.989597
Pv_Sal1_chr08	1541413	1541414	-	PVX_119345.1	564	565	.	.	+	AAAAACTCT	21	0.9375	0.990209
Pv_Sal1_chr14	120331	120332	-	PVX_121935.1	1623	1624	.	.	+	GTCAAAGGT	23	0.764706	0.947205
Pv_Sal1_chr14	120046	120047	-	PVX_121935.1	1908	1909	.	.	+	ATTAAAAAG	33	0.772727	0.985414
Pv_Sal1_chr14	119969	119970	-	PVX_121935.1	1985	1986	.	.	+	ACGAACCAT	23	0.421053	0.988352
Pv_Sal1_chr14	414807	414808	+	PVX_122245.1	461	462	.	.	+	CCCGATTTT	22	0.333333	0.914364
Pv_Sal1_chr14	414829	414830	+	PVX_122245.1	483	484	.	.	+	TTTAACAAA	24	0.5	0.91204
Pv_Sal1_chr14	739775	739776	-	PVX_122637.1	461	462	.	.	+	ACAAATTAA	27	0.545455	0.990326
Pv_Sal1_chr14	739723	739724	-	PVX_122637.1	513	514	.	.	+	GTTTAAAAC	33	0.115385	0.983142
Pv_Sal1_chr14	1050508	1050509	-	PVX_122975.1	25	26	.	.	+	CACGAATAG	20	0.5	0.995773
Pv_Sal1_chr14	1049594	1049595	-	PVX_122975.1	455	456	.	.	+	TACCAAATG	26	0.16	0.941958
Pv_Sal1_chr14	1429019	1429020	+	PVX_123410.1	1175	1176	.	.	+	GATAATTAT	74	0.666667	0.999919
Pv_Sal1_chr14	1434113	1434114	+	PVX_123425.1	545	546	.	.	+	AAATAAAAG	22	0.6	0.981065
Pv_Sal1_chr14	1445520	1445521	-	PVX_123450.1	563	564	.	.	+	ACTTATTTA	20	0.357143	0.963688
Pv_Sal1_chr14	1767777	1767778	-	PVX_123770.1	1416	1417	.	.	+	TGTAACTCC	31	0.6875	0.965769
Pv_Sal1_chr03	811003	811004	+	00b87653-5dd0-4dc0-b7b7-3da3508933ba	894	895	.	.	+	TTTAATTAT	33	0.538462	0.940998
Pv_Sal1_chr10	1058607	1058608	+	0468e794-39dc-46b6-b297-9d14c58d3c1c	1462	1463	.	.	+	GACAATTAA	32	0.84	0.970596
Pv_Sal1_chr10	1058631	1058632	+	0468e794-39dc-46b6-b297-9d14c58d3c1c	1486	1487	.	.	+	ATTAAAAAG	20	0.526316	0.991285
Pv_Sal1_chr12	1227191	1227192	-	06488ff1-24f3-4bf6-9a04-a7b09292a961	41	42	.	.	+	CTGGAATGA	25	0.136364	0.944531
Pv_Sal1_chr12	131629	131630	+	0756e77e-b4d7-4f8c-8a4b-83fcc50cc7ed	154	155	.	.	+	ACCAACTCG	36	0.551724	0.998388
Pv_Sal1_chr13	894268	894269	+	0c18fffd-eb36-459c-8550-1d4f17ad9e8d	98	99	.	.	+	GGAGAGTAA	40	0.782609	0.928225
Pv_Sal1_chr14	2714527	2714528	+	0cd86d71-58f3-4595-ac88-a329eef8e76a	1284	1285	.	.	+	AAAAAAAAA	45	0.243243	0.940182
Pv_Sal1_chr14	2714578	2714579	+	0cd86d71-58f3-4595-ac88-a329eef8e76a	1335	1336	.	.	+	AAAAAAAAA	52	0.55	0.988346
Pv_Sal1_chr14	2714855	2714856	+	0cd86d71-58f3-4595-ac88-a329eef8e76a	1612	1613	.	.	+	AAAAAAAAA	98	0.594937	0.959892
Pv_Sal1_chr08	1013866	1013867	-	0d742543-0a9f-4d79-90a3-c4b100cd5e37	1021	1022	.	.	+	AAGCAGACG	30	0.65	0.933745
Pv_Sal1_chr07	1041647	1041648	-	0f712093-7ce9-4446-b4d8-fef494bc172b	1216	1217	.	.	+	CTCCAAAAG	39	0.375	0.955707
Pv_Sal1_chr07	1041518	1041519	-	0f712093-7ce9-4446-b4d8-fef494bc172b	1345	1346	.	.	+	AATAAACCA	24	0.55	0.999593
Pv_Sal1_chr11	361925	361926	-	12f20908-5096-4907-8bf3-313efa8998da	1479	1480	.	.	+	GAAAAAAAA	25	0.26087	0.900105
Pv_Sal1_chr11	361821	361822	-	12f20908-5096-4907-8bf3-313efa8998da	1583	1584	.	.	+	TAAAAAAAT	33	0.448276	0.919173
Pv_Sal1_chr07	845160	845161	+	167c3a24-99fa-494e-aa15-d156c5cc82af	441	442	.	.	+	GCATAACTA	36	0.769231	0.907896
Pv_Sal1_chr07	84886	84887	+	17682645-29f1-4a8a-b978-e08a5510a9e9	1782	1783	.	.	+	AAAAATTGT	44	0.314286	0.918869
Pv_Sal1_chr12	501619	501620	-	183f7b60-0186-4e51-b286-19ba485627cc	1592	1593	.	.	+	AAAAAAAAT	39	0.5625	0.911706
Pv_Sal1_chr06	664265	664266	-	1c02f3c3-8c8f-469b-bcd1-4f00a4e7d985	295	296	.	.	+	GGAAATCCA	223	0.660131	0.953721
Pv_Sal1_chr11	1060046	1060047	-	18d80039-8549-4e81-b981-4f8e3e28c68e	680	681	.	.	+	GTTAAGTTT	25	0.333333	0.923579
Pv_Sal1_chr11	1521181	1521182	+	1af429a3-afb3-477b-883c-c7758f7c0f11	407	408	.	.	+	CATAACATG	70	0.442308	0.969159
Pv_Sal1_chr13	1810769	1810770	-	1b4a2508-ab48-4f9f-9695-1011056fadfc	2001	2002	.	.	+	ATGAACTCC	56	0.276596	0.946517
Pv_Sal1_chr04	185657	185658	-	1bcf9e64-74ec-46c7-ad07-e2aa17d42135	1283	1284	.	.	+	GGAAATTTT	20	0.388889	0.947586
Pv_Sal1_chr12	1037602	1037603	-	1ee13c38-5424-47d0-a4ba-666e73bdb90f	1193	1194	.	.	+	GGGGACCTT	22	0.190476	0.988435
Pv_Sal1_chr14	1427349	1427350	+	212870b2-d5b1-4996-91f3-5f354c858dee	204	205	.	.	+	GTCAAACGT	23	0.315789	0.940564
Pv_Sal1_chr14	1428874	1428875	+	212870b2-d5b1-4996-91f3-5f354c858dee	897	898	.	.	+	GCTAAACGG	96	0.679012	0.960226
Pv_Sal1_chr11	1060055	1060056	-	278c2498-0c88-4e7b-9080-957b104a49ae	977	978	.	.	+	ATAAACGTT	45	0.35	0.966131
Pv_Sal1_chr05	208779	208780	-	28dd125c-f315-4f49-bb31-f1a5b17cbd0b	1426	1427	.	.	+	GCGAACGCT	28	0.6	0.944056
Pv_Sal1_chr14	2986578	2986579	-	2b63a3e6-9b95-49b5-9e37-1990198ada6b	873	874	.	.	+	TGCAATTTT	26	0.388889	0.960958
Pv_Sal1_chr14	2426297	2426298	-	2f49f360-6db6-4940-8171-552592096734	1018	1019	.	.	+	ACGCAGTAA	20	0.533333	0.95081
Pv_Sal1_chr11	738780	738781	-	322f7061-2af2-46b5-8834-abc28554df47	1030	1031	.	.	+	TGTGATATG	26	0.208333	0.937986
Pv_Sal1_chr11	738468	738469	-	322f7061-2af2-46b5-8834-abc28554df47	1342	1343	.	.	+	GTACAATTT	23	0.190476	0.973346
Pv_Sal1_chr14	2938709	2938710	-	323c9d6f-f330-440e-81b2-4512a3f215f9	943	944	.	.	+	TATTAATTT	21	0.6	0.983955
Pv_Sal1_chr09	1758527	1758528	+	3309f45e-6cb3-4263-ad49-323fd60a6259	290	291	.	.	+	GAACAAACC	25	0.291667	0.96804
Pv_Sal1_chr10	825210	825211	+	36f5e705-757f-4d71-8501-8972b986f6b8	326	327	.	.	+	GAAAAAAAA	20	0.666667	0.980468
Pv_Sal1_chr10	825216	825217	+	36f5e705-757f-4d71-8501-8972b986f6b8	332	333	.	.	+	AAAAAAAAA	23	0.833333	0.990672
Pv_Sal1_chr10	825238	825239	+	36f5e705-757f-4d71-8501-8972b986f6b8	354	355	.	.	+	AAAAAAAAA	23	0.555556	0.975584
Pv_Sal1_chr10	825262	825263	+	36f5e705-757f-4d71-8501-8972b986f6b8	378	379	.	.	+	CACAACTAA	26	0.882353	0.938015
Pv_Sal1_chr06	52898	52899	+	38800f8f-0947-4687-97b9-9d92383be2b5	264	265	.	.	+	AATTAACTT	28	0.736842	0.976382
Pv_Sal1_chr06	334800	334801	-	3acf22c9-cfd2-4153-92ec-c3e4d2f6d697	970	971	.	.	+	AAAAAAACA	26	0.55	0.996023
Pv_Sal1_chr01	672377	672378	+	3b64911f-45a0-4edd-bb1f-66f9d7dfa169	1381	1382	.	.	+	CCTAAACAC	41	0.709677	0.996048
Pv_Sal1_chr02	721363	721364	+	3cea80e8-28ca-4167-8970-2a3c16a6be2b	95	96	.	.	+	TGAGAAAAA	30	0.0666667	0.96416
Pv_Sal1_chr05	1236418	1236419	+	44805531-61cf-466f-93ea-c64a22001ba4	396	397	.	.	+	GCAGATATA	33	0.193548	0.998148
Pv_Sal1_chr10	46987	46988	-	44e53c84-de91-4a18-8608-08f868aba5d7	726	727	.	.	+	GTAAAGCAT	30	0.578947	0.914109
Pv_Sal1_chr14	1090499	1090500	+	463e73b5-8a62-439f-8313-8194a29bec8f	1173	1174	.	.	+	TTTAATTGG	54	0.707317	0.990928
Pv_Sal1_chr05	1169793	1169794	+	473ba5ae-398c-401d-94f4-b53c94b944b3	134	135	.	.	+	GGGAAACTC	21	0.15	0.95019
Pv_Sal1_chr10	786293	786294	-	4819d558-7bbc-4b29-8d18-3d7f8cfc5e7e	669	670	.	.	+	CCACACACT	55	0.40625	0.912675
Pv_Sal1_chr09	1811396	1811397	-	4b379f6d-6c3d-4a34-aad9-f72fd361063d	924	925	.	.	+	TGAGACATC	131	0.137097	0.966192
Pv_Sal1_chr14	1673654	1673655	+	4f0328da-6290-48a1-8fc9-47b2b948c30a	61	62	.	.	+	TAGTAACGA	20	0.833333	0.988217
Pv_Sal1_chr06	664404	664405	-	51fe2dbd-fe89-4b56-b92f-1b51dbca4b99	641	642	.	.	+	ACCCAGACC	79	0.716667	0.989478
Pv_Sal1_chr14	1684533	1684534	+	5243ef94-01ab-439a-860a-54bb8cbca09b	885	886	.	.	+	GACAACAAA	47	0.8125	0.937329
Pv_Sal1_chr10	8849	8850	-	539c7ab2-473e-470c-95eb-406f1530ee35	950	951	.	.	+	AGGTAAGGG	32	0.380952	0.975414
Pv_Sal1_chr10	1041767	1041768	+	56825962-1c6b-4ece-9eb7-a55fd197098b	429	430	.	.	+	CAAAAACTG	33	0.37037	0.941332
Pv_Sal1_chr03	806007	806008	+	57772e56-18df-4939-981f-bbf79002a7ce	548	549	.	.	+	AAAGATTAA	42	0.515152	0.944427
Pv_Sal1_chr03	806072	806073	+	57772e56-18df-4939-981f-bbf79002a7ce	613	614	.	.	+	TAAAACAGT	31	0.925926	0.999307
Pv_Sal1_chr05	647375	647376	+	583220be-0ec8-45d1-8b98-2f63767d557a	226	227	.	.	+	GAAGAGGGG	25	0.526316	0.924237
Pv_Sal1_chr09	698492	698493	-	5aed5377-12f0-49ac-a6ee-8343e6df0d38	1303	1304	.	.	+	AAAAAAAAA	43	0.46875	0.963733
Pv_Sal1_chr09	698464	698465	-	5aed5377-12f0-49ac-a6ee-8343e6df0d38	1331	1332	.	.	+	TGAAATACT	21	0.789474	0.995858
Pv_Sal1_chr14	483637	483638	+	5d2482f6-b2ac-426a-9319-63ad2bddf970	452	453	.	.	+	ATCAACTTT	25	0.954545	0.992131
Pv_Sal1_chr02	251083	251084	-	682b54f0-cb47-4ba0-be36-ceb4d39cd363	1242	1243	.	.	+	CTAAACAGT	108	0.971154	0.992968
Pv_Sal1_chr01	581122	581123	-	5dde283a-8c7f-45fb-be57-992f0cb3d9d0	1640	1641	.	.	+	CGAGACTTT	27	0.826087	0.991204
Pv_Sal1_chr14	139911	139912	-	6002e804-8293-43af-84d4-7d48aef68961	527	528	.	.	+	TAAAACTTT	27	0.347826	0.950113
Pv_Sal1_chr12	257732	257733	-	629d23ad-0d2f-4ab4-85c9-fe3fd2fcb359	740	741	.	.	+	AATGAGTTA	82	0.45614	0.932797
Pv_Sal1_chr12	257656	257657	-	629d23ad-0d2f-4ab4-85c9-fe3fd2fcb359	816	817	.	.	+	ACGAATAAA	63	0.653061	0.998795
Pv_Sal1_chr12	1576469	1576470	-	641f99e2-0e07-49f1-8e55-b87d0b3e3cfd	240	241	.	.	+	GATGAAGCC	24	0.47619	0.916227
Pv_Sal1_chr12	1576064	1576065	-	641f99e2-0e07-49f1-8e55-b87d0b3e3cfd	552	553	.	.	+	TAAGAGTGT	57	0.636364	0.916418
Pv_Sal1_chr10	704541	704542	-	6815437f-3cbc-4b8c-b1e5-48c09c9bc775	1443	1444	.	.	+	AAAAAAAAA	26	0.809524	0.999859
Pv_Sal1_chr10	704537	704538	-	6815437f-3cbc-4b8c-b1e5-48c09c9bc775	1447	1448	.	.	+	AAAAAAAAA	27	0.842105	0.997613
Pv_Sal1_chr10	704531	704532	-	6815437f-3cbc-4b8c-b1e5-48c09c9bc775	1453	1454	.	.	+	AAAAAAAAA	25	0.681818	0.985109
Pv_Sal1_chr10	704527	704528	-	6815437f-3cbc-4b8c-b1e5-48c09c9bc775	1457	1458	.	.	+	AAAAAAAAA	24	0.7	0.997933
Pv_Sal1_chr10	704519	704520	-	6815437f-3cbc-4b8c-b1e5-48c09c9bc775	1465	1466	.	.	+	AACTAAACT	23	0.529412	0.970802
Pv_Sal1_chr11	1317993	1317994	+	68b8c787-e5f9-4d8f-9ee8-a5de91ff6232	1197	1198	.	.	+	AAAAAAAAA	26	0.318182	0.940731
Pv_Sal1_chr13	14843	14844	-	694c67a7-b120-41ca-9a6a-fb6038442eaf	484	485	.	.	+	AATGAATGC	200	0.0946746	0.934568
Pv_Sal1_chr14	931890	931891	+	6a7a7bb1-8a33-424a-9fa8-759959da45bc	268	269	.	.	+	ATTAATTAC	21	0.894737	0.998662
Pv_Sal1_chr14	932445	932446	+	6a7a7bb1-8a33-424a-9fa8-759959da45bc	823	824	.	.	+	TAAAAACAC	52	0.55	0.989137
Pv_Sal1_chr09	115827	115828	+	6aff31d8-ec26-4314-8b97-14423c1f2445	1458	1459	.	.	+	TTAAATTTA	29	0.52381	0.976578
Pv_Sal1_chr03	686599	686600	-	6c1e9a87-7233-4036-b7dd-e65917d253c5	1138	1139	.	.	+	TGCGAGAAC	23	0.25	0.956478
Pv_Sal1_chr14	2782669	2782670	+	7bc48328-caca-4e3d-8bb5-6cb40bc2ad1c	204	205	.	.	+	CGAAAGCGG	271	0.847619	0.926493
Pv_Sal1_chr06	499141	499142	+	6d99b63a-fabc-4a7a-9be3-918427564517	492	493	.	.	+	ACGAATTTT	25	0.473684	0.98752
Pv_Sal1_chr13	491281	491282	+	6e89bf6e-74f8-4be9-9039-60563c653368	268	269	.	.	+	GCAAACGAA	72	0.396226	0.924467
Pv_Sal1_chr13	1148263	1148264	+	6eca9edb-5e64-4986-96a7-2e0b77d14712	485	486	.	.	+	TGAAATAAC	54	0.65	0.986965
Pv_Sal1_chr11	534090	534091	-	6ecf8347-d9d4-4868-98c8-68d40d7d8363	1271	1272	.	.	+	GTATAGACA	66	0.341463	0.964995
Pv_Sal1_chr13	631695	631696	-	71c2f37c-7314-4f0b-9944-473a3294a35c	745	746	.	.	+	CCCAACTCA	26	1	0.999463
Pv_Sal1_chr12	1420380	1420381	-	720b608b-7174-4120-9c5e-de107e655b18	1562	1563	.	.	+	ATAAACAAA	26	0.666667	0.961267
Pv_Sal1_chr05	208780	208781	-	7780d268-fe11-42fb-a07f-7f961c80d284	1054	1055	.	.	+	CGCGAACGC	54	0.444444	0.937957
Pv_Sal1_chr14	139980	139981	-	77d88626-7ce2-43a8-869e-6f5e1aed8eb8	1024	1025	.	.	+	ATAGACAAT	40	0.333333	0.995906
Pv_Sal1_chr12	2054827	2054828	-	7929eec6-f78a-4cb4-a4ea-b8ef15d5d3ab	2545	2546	.	.	+	ATGAACAGT	85	0.918919	0.9978
Pv_Sal1_chr12	1576251	1576252	-	7b4a7f81-141b-450d-b63a-0499307d4aaf	256	257	.	.	+	ATTAATTTA	27	0.142857	0.95282
Pv_Sal1_chr05	673536	673537	+	7c3af468-c633-4120-96f1-57e9a9da80ec	1023	1024	.	.	+	TGCCACATG	68	0.938776	0.997121
Pv_Sal1_chr05	673330	673331	+	7c3af468-c633-4120-96f1-57e9a9da80ec	817	818	.	.	+	AAAAAAAAG	80	0.451613	0.978649
Pv_Sal1_chr05	673486	673487	+	7c3af468-c633-4120-96f1-57e9a9da80ec	973	974	.	.	+	AAAAAAAAA	76	0.415094	0.968854
Pv_Sal1_chr14	2444593	2444594	-	7f92f93f-0445-4d0a-a736-5f46983e0171	1255	1256	.	.	+	TTTAATAGT	28	0.478261	0.996878
Pv_Sal1_chr14	2444427	2444428	-	7f92f93f-0445-4d0a-a736-5f46983e0171	1421	1422	.	.	+	TTTGATTGT	40	0.366667	0.995685
Pv_Sal1_chr14	2444358	2444359	-	7f92f93f-0445-4d0a-a736-5f46983e0171	1490	1491	.	.	+	CAACAGCTG	28	0.809524	0.984301
PVAD80_MIT	4530	4531	+	807760e5-a57a-4b52-ac45-13c4c40c17f8	8	9	.	.	+	AAGTAGTTT	32	0.631579	0.904443
Pv_Sal1_chr12	258532	258533	-	8330fc0f-8e01-4acc-a4f9-7639f13bccf7	506	507	.	.	+	TTTAATTAT	20	0.833333	0.998832
Pv_Sal1_chr12	257650	257651	-	8330fc0f-8e01-4acc-a4f9-7639f13bccf7	906	907	.	.	+	AAAGACCTT	67	0.62	0.999876
Pv_Sal1_chr14	1429019	1429020	+	845e220f-21a0-457e-be85-c0174fb9970b	946	947	.	.	+	GATAATTAT	36	0.6	0.999739
Pv_Sal1_chr14	2296937	2296938	-	84ce64b3-8b10-4a1d-a478-8ee8cb7a94af	967	968	.	.	+	GAGAAAGCA	44	0.416667	0.929947
Pv_Sal1_chr07	848689	848690	+	85086950-03f1-468c-b55e-aa6bc6e7f9c6	753	754	.	.	+	CAGTACCTC	31	0.444444	0.969339
Pv_Sal1_chr05	1247663	1247664	-	863f491a-7667-4b16-96d4-f596e42def63	747	748	.	.	+	ACGTAGACG	85	0.727273	0.994843
Pv_Sal1_chr03	961400	961401	-	89d91d5a-c830-471a-a8da-634edb306120	222	223	.	.	+	TACGAACTC	30	0.583333	0.915109
Pv_Sal1_chr03	961376	961377	-	89d91d5a-c830-471a-a8da-634edb306120	246	247	.	.	+	ATATATTTA	29	0.947368	0.947864
Pv_Sal1_chr09	278671	278672	-	8a54359a-a4a4-4950-9af8-13713126a9ff	657	658	.	.	+	AAAAAAAAA	24	0.526316	0.988955
Pv_Sal1_chr01	312758	312759	+	8c779425-537d-4cda-bb60-563291d10d30	159	160	.	.	+	ACGGACACC	26	0.291667	0.938742
Pv_Sal1_chr01	312868	312869	+	8c779425-537d-4cda-bb60-563291d10d30	269	270	.	.	+	GAAAAAAAA	27	0.346154	0.938956
Pv_Sal1_chr12	2428747	2428748	+	8c7c232e-5b4d-4c41-9f0b-3a724e13c807	283	284	.	.	+	CCCCAGCGA	56	0.525	0.971114
Pv_Sal1_chr12	2429264	2429265	+	8c7c232e-5b4d-4c41-9f0b-3a724e13c807	338	339	.	.	+	TAAAATATT	33	0.357143	0.986639
Pv_Sal1_chr12	2429474	2429475	+	8c7c232e-5b4d-4c41-9f0b-3a724e13c807	548	549	.	.	+	ATCAATTTG	72	0.357143	0.994593
Pv_Sal1_chr13	14753	14754	-	8f9a9138-77e9-4391-8f45-b53049d59dd1	2023	2024	.	.	+	CACAACTTC	228	0.863874	0.99907
Pv_Sal1_chr03	372017	372018	+	8f79168e-6363-414f-be1a-5daf49b49e8c	354	355	.	.	+	TTACAATGT	22	0.421053	0.940759
Pv_Sal1_chr13	15103	15104	-	8f9a9138-77e9-4391-8f45-b53049d59dd1	1673	1674	.	.	+	AGAAAAAAA	121	0.0677966	0.971152
Pv_Sal1_chr09	1360294	1360295	+	91d90012-66c0-46ab-ab26-71f05d200b93	1145	1146	.	.	+	TGAGACATC	115	0.0720721	0.977899
Pv_Sal1_chr07	955445	955446	-	93170896-7522-4e36-a4ab-5a87b8927508	1030	1031	.	.	+	CGGGAGAAA	30	0.380952	0.924318
Pv_Sal1_chr11	92774	92775	-	93f2e234-f855-43cd-9939-8a99e05d0656	905	906	.	.	+	TTTAACTCA	23	0.894737	0.949054
Pv_Sal1_chr10	786293	786294	-	9556aaf2-93ae-4705-970b-6e071065d820	1379	1380	.	.	+	CCACACACT	62	0.421053	0.965435
Pv_Sal1_chr02	74363	74364	-	9a963715-c4e3-430e-8381-2b70a5d8e093	765	766	.	.	+	GGAGAGTTA	26	0.818182	0.955978
Pv_Sal1_chr07	452174	452175	-	9af38d30-a131-438e-b235-3fcb67341dad	1246	1247	.	.	+	TGCGACGTT	37	0.433333	0.994996
Pv_Sal1_chr09	491894	491895	-	9e3902c9-5171-4bcf-8c3f-a0a9619c9895	965	966	.	.	+	AAAAAAAAA	20	0.210526	0.941577
Pv_Sal1_chr06	535569	535570	-	ad1d9ff3-6dc6-4207-ac9c-3b9fc374928d	631	632	.	.	+	GTGTAAGTG	20	0.466667	0.924288
Pv_Sal1_chr09	210444	210445	-	ad8642dd-70bc-463b-82a1-d3ce6a10eee2	1461	1462	.	.	+	AATTAATTT	28	0.5	0.975622
Pv_Sal1_chr10	885695	885696	+	add0d253-9887-48a8-a51f-84393a0cb846	191	192	.	.	+	TAAAAAAAG	64	0.37037	0.939612
Pv_Sal1_chr10	885812	885813	+	add0d253-9887-48a8-a51f-84393a0cb846	308	309	.	.	+	TAAAACTTT	59	0.659091	0.998016
Pv_Sal1_chr06	214198	214199	-	aeee8c4e-561e-4183-ae0c-37cdbfe30690	716	717	.	.	+	TGCAAACGG	25	0.238095	0.935043
Pv_Sal1_chr13	33704	33705	-	afc158ab-1d41-47e9-866f-f757f4ba0cee	1073	1074	.	.	+	ACGAAGAAA	29	0.217391	0.91121
Pv_Sal1_chr13	33454	33455	-	afc158ab-1d41-47e9-866f-f757f4ba0cee	1323	1324	.	.	+	AAAAAAACA	33	0.52	0.977137
Pv_Sal1_chr13	33435	33436	-	afc158ab-1d41-47e9-866f-f757f4ba0cee	1342	1343	.	.	+	CGAAACAGT	28	0.96	0.994373
Pv_Sal1_chr10	561320	561321	+	b06257a5-2232-4e46-bc79-eb77effe420e	1450	1451	.	.	+	AAGCACCTA	27	0.705882	0.97588
Pv_Sal1_chr14	2091668	2091669	-	b3b90bc5-8e79-41d1-8fa2-fc098214e72d	1560	1561	.	.	+	GCCGAGGGG	46	0.4375	0.963184
Pv_Sal1_chr13	1810713	1810714	-	b4c01c15-360b-4e2e-ba4c-87b7333083f0	627	628	.	.	+	AACAAACGA	75	0.482143	0.916715
Pv_Sal1_chr02	79802	79803	-	b5b9c403-bc75-42fc-9e02-9c1d064a127d	1181	1182	.	.	+	ATAAACAAA	29	0.6	0.996046
Pv_Sal1_chr05	1057218	1057219	+	bb03dda0-3389-433f-8dcb-a87906c39c22	1291	1292	.	.	+	ATTGAGATT	71	0.694915	0.982852
Pv_Sal1_chr05	1056079	1056080	+	bb03dda0-3389-433f-8dcb-a87906c39c22	754	755	.	.	+	GATCATCAA	26	0.8	0.974944
Pv_Sal1_chr03	350375	350376	-	bd427589-f053-4784-bc9c-8465d28dd4e1	1226	1227	.	.	+	ACAAACACC	73	0.306452	0.942119
Pv_Sal1_chr14	2875344	2875345	+	da658191-2807-4dc1-8a05-f042c53f06a0	302	303	.	.	+	ATCGAACGC	125	0.368421	0.912794
Pv_Sal1_chr03	384997	384998	-	c48394a2-3bb5-4951-8cb3-e37941a0bfef	934	935	.	.	+	GCTTAGCTG	33	0.366667	0.917803
Pv_Sal1_chr12	2946807	2946808	+	c4afec47-e1c5-46d6-aa22-3b48f7236250	1125	1126	.	.	+	GGAGAAATG	21	0.263158	0.9208
Pv_Sal1_chr13	83468	83469	-	c68127d8-d0e0-456c-9a63-21e7a536dc50	1022	1023	.	.	+	TTCAACAGC	37	0.772727	0.961992
Pv_Sal1_chr13	83560	83561	-	c68127d8-d0e0-456c-9a63-21e7a536dc50	930	931	.	.	+	ACGTATCAG	41	0.769231	0.930538
Pv_Sal1_chr09	1772294	1772295	-	ca2acbd8-b572-4226-9cc0-dc5874144c1d	790	791	.	.	+	TTCCAGAAA	36	0.555556	0.977119
Pv_Sal1_chr12	865394	865395	-	cb3d4814-c8db-4ec8-a5cb-f59c0dadd136	1346	1347	.	.	+	AAAAACACA	21	0.263158	0.937023
Pv_Sal1_chr10	1083502	1083503	+	cb7a3cb6-4c9f-455b-a9b1-2d93588a72db	1249	1250	.	.	+	AACGATTAC	34	0.458333	0.988894
Pv_Sal1_chr05	300489	300490	+	cdb00f33-4b7c-422f-9b5f-ea0e772df5b1	279	280	.	.	+	AAAAAAAAA	75	0.40678	0.943542
Pv_Sal1_chr10	1058468	1058469	+	ce8fdf56-2292-4695-82e1-0a843f504d8a	281	282	.	.	+	AATTATTTT	25	0.333333	0.962032
Pv_Sal1_chr05	1198515	1198516	+	cfe02201-25d0-471c-b74f-b63297701608	1052	1053	.	.	+	CAGGATTAA	20	0.388889	0.93326
Pv_Sal1_chr05	1198369	1198370	+	cfe02201-25d0-471c-b74f-b63297701608	906	907	.	.	+	GGAGAGGTG	22	0.611111	0.989139
Pv_Sal1_chr03	350268	350269	-	d2b10035-283c-4452-8ca6-949f5034c040	126	127	.	.	+	GTTTAGCAG	21	0.785714	0.985129
Pv_Sal1_chr07	1066834	1066835	+	d48d68a6-c3ce-41e0-bab0-a6bb9729ad1e	458	459	.	.	+	GTAAACTCG	20	0.5	0.938199
Pv_Sal1_chr13	124831	124832	-	d7ad3ef0-b460-4c14-9e62-d664baa3ca7e	360	361	.	.	+	GAATACGCC	29	0.6	0.937846
Pv_Sal1_chr11	1290214	1290215	-	d83dbf11-4db2-4006-bd9d-37195cded572	1022	1023	.	.	+	TACGACAAG	23	0.181818	0.914524
Pv_Sal1_chr11	1289926	1289927	-	d83dbf11-4db2-4006-bd9d-37195cded572	1310	1311	.	.	+	AAAAAAAAA	35	0.444444	0.98435
Pv_Sal1_chr11	1290260	1290261	-	d83dbf11-4db2-4006-bd9d-37195cded572	976	977	.	.	+	TGCCAAGCC	24	0.722222	0.951188
Pv_Sal1_chr06	664158	664159	-	e40dac52-9830-43e4-a302-1efc0704df19	205	206	.	.	+	ACACAGATA	247	0.37037	0.920612
Pv_Sal1_chr06	664317	664318	-	e40dac52-9830-43e4-a302-1efc0704df19	46	47	.	.	+	GTCAATACA	140	0.308333	0.958642
Pv_Sal1_chr06	663654	663655	-	e40dac52-9830-43e4-a302-1efc0704df19	709	710	.	.	+	GTTTACGCA	1246	0.221294	0.909041
Pv_Sal1_chr06	664265	664266	-	e40dac52-9830-43e4-a302-1efc0704df19	98	99	.	.	+	GGAAATCCA	145	0.6875	0.941747
Pv_Sal1_chr12	2107082	2107083	+	ea4d5b83-6048-415d-8a8b-1297e51da974	250	251	.	.	+	TAAAAACAT	104	0.321429	0.926191
Pv_Sal1_chr14	2491687	2491688	-	ee307b4f-f889-4350-b307-3bed87ade323	1157	1158	.	.	+	CTAAACGGT	113	0.951807	0.991873
Pv_Sal1_chr09	1654162	1654163	-	daf7c3ca-0c2a-4ed7-a4c0-f08d32ce0ed9	1206	1207	.	.	+	TGTGAATGT	20	0.333333	0.948039
Pv_Sal1_chr09	1653508	1653509	-	daf7c3ca-0c2a-4ed7-a4c0-f08d32ce0ed9	1860	1861	.	.	+	AAAGAGAAC	44	0.181818	0.906187
Pv_Sal1_chr08	926165	926166	+	e13de7dd-f434-49f5-ae4c-0b0714a1dd31	229	230	.	.	+	TTTGACCGC	25	0.428571	0.997523
Pv_Sal1_chr05	540949	540950	-	e452f8d0-012a-4dd6-b27c-422b272eccb4	1382	1383	.	.	+	GAAAAAAAA	56	0.521739	0.993431
Pv_Sal1_chr10	553532	553533	-	e6354bdf-f457-45ca-b742-8ea31e92beae	844	845	.	.	+	TGCAATTTT	22	0.263158	0.973456
Pv_Sal1_chr13	128595	128596	-	e7e3a7f3-bfef-422b-b304-04ca8bdec4cf	488	489	.	.	+	AAAAAAAAA	51	0.318182	0.946948
Pv_Sal1_chr13	128293	128294	-	e7e3a7f3-bfef-422b-b304-04ca8bdec4cf	790	791	.	.	+	GTGCAAACC	75	0.184615	0.952286
Pv_Sal1_chr07	848689	848690	+	e9a17c69-9911-43a8-bc69-448923054eda	1245	1246	.	.	+	CAGTACCTC	32	0.444444	0.96027
Pv_Sal1_chr12	2107192	2107193	+	ea4d5b83-6048-415d-8a8b-1297e51da974	360	361	.	.	+	GTTTAAAAG	57	0.772727	0.988549
Pv_Sal1_chr12	1227641	1227642	-	eaaa49d3-e323-4662-83d5-b8aff3aba040	764	765	.	.	+	TTCGATTAA	38	0.793103	0.993695
Pv_Sal1_chr12	2535209	2535210	+	ebe18d7f-f9c6-403e-bdca-47fcbbdd723c	308	309	.	.	+	GCCGAGACT	46	0.974359	0.999126
Pv_Sal1_chr14	2491786	2491787	-	ee307b4f-f889-4350-b307-3bed87ade323	1058	1059	.	.	+	CAAAAAAGG	58	0.306122	0.946246
Pv_Sal1_chr10	1003685	1003686	-	ee9221f2-f667-48c2-abcd-3c4dfe27422b	448	449	.	.	+	AAAAACGAA	21	0.5	0.966298
Pv_Sal1_chr12	131433	131434	+	f2316880-8906-4b2a-af7b-1016cb793caa	1009	1010	.	.	+	CGTGATTTA	93	0.517241	0.980528
Pv_Sal1_chr12	131125	131126	+	f2316880-8906-4b2a-af7b-1016cb793caa	701	702	.	.	+	AGCAATAGG	30	0.565217	0.990239
Pv_Sal1_chr06	660791	660792	-	fd66e503-7973-4c1c-b7d2-97a775227cec	1596	1597	.	.	+	CCCAAAACA	261	0.688119	0.985866
Pv_Sal1_chr06	660767	660768	-	fd66e503-7973-4c1c-b7d2-97a775227cec	1620	1621	.	.	+	GTTTAACCG	291	0.482412	0.953092
Pv_Sal1_chr02	402387	402388	+	f3fd0783-946d-4509-a444-43b4c334ee12	1222	1223	.	.	+	AAAAAATGA	62	0.769231	0.966936
Pv_Sal1_chr11	1557854	1557855	+	f44ba1bc-ea48-4f30-9a3c-302f55940c2e	368	369	.	.	+	CCCAAACCT	71	0.576271	0.998957
Pv_Sal1_chr10	46882	46883	-	f5deac30-a714-4b3b-aa2a-0b2df3d6035c	828	829	.	.	+	AGTGACTAA	71	0.396552	0.920353
Pv_Sal1_chr06	213067	213068	-	fec99a17-9a07-4297-abb2-4691a997495a	654	655	.	.	+	GAAAAGCGC	43	0.821429	0.944232
Pv_Sal1_chr06	213047	213048	-	fec99a17-9a07-4297-abb2-4691a997495a	674	675	.	.	+	CGAAAACAT	40	0.535714	0.991504
Pv_Sal1_chr11	1770998	1770999	+	ffd95aea-5517-4e37-bd18-bfbf607ed144	709	710	.	.	+	TTAAACCTT	31	0.5	0.980159
Pv_Sal1_chr14	1767235	1767236	+	ffdd6d37-53dc-4ccf-8982-a48fbc03aa1e	67	68	.	.	+	CTTAATTCA	49	0.363636	0.917666
Pv_Sal1_chr03	477746	477747	-	PVX_000550.1	1145	1146	.	.	+	TTCTAGACT	48	0.923077	0.995874
Pv_Sal1_chr03	477995	477996	-	PVX_000550.1	896	897	.	.	+	TTTCAGCGG	51	0.25	0.920206
Pv_Sal1_chr04	120133	120134	-	PVX_002585.1	300	301	.	.	+	AAAGATTAA	29	0.611111	0.971936
Pv_Sal1_chr04	119369	119370	-	PVX_002585.1	845	846	.	.	+	AATTATTTT	28	0.227273	0.912951
Pv_Sal1_chr04	743559	743560	+	PVX_003605.1	1048	1049	.	.	+	GCGAAACGG	39	0.5	0.995719
Pv_Sal1_chr04	743230	743231	+	PVX_003605.1	719	720	.	.	+	GCCCACCCG	20	0.875	0.961228
Pv_Sal1_chr10	120844	120845	+	PVX_079805.1	1148	1149	.	.	+	TACCAATTG	21	0.5625	0.912427
Pv_Sal1_chr10	120694	120695	+	PVX_079805.1	998	999	.	.	+	AAAAAAAAG	24	0.52381	0.977671
Pv_Sal1_chr10	667089	667090	-	PVX_080425.1	1880	1881	.	.	+	AAAAAAAAA	59	0.521739	0.99066
Pv_Sal1_chr12	629696	629697	+	PVX_082875.1	1983	1984	.	.	+	GAAAAAAAA	20	0.444444	0.967711
Pv_Sal1_chr12	361673	361674	-	PVX_083150.1	2019	2020	.	.	+	ACAAACGAA	21	0.705882	0.997205
Pv_Sal1_chr12	259732	259733	-	PVX_083275.1	306	307	.	.	+	TGCGATTTT	20	0.357143	0.937176
Pv_Sal1_chr12	257727	257728	-	PVX_083275.1	944	945	.	.	+	GTTAATTAT	88	0.441176	0.967386
Pv_Sal1_chr13	128545	128546	-	PVX_084260.1	1110	1111	.	.	+	GTCAACAAG	79	0.482143	0.924939
Pv_Sal1_chr13	129346	129347	-	PVX_084260.1	762	763	.	.	+	CCCAATCGG	27	0.125	0.957697
Pv_Sal1_chr05	1247285	1247286	-	PVX_090230.1	1018	1019	.	.	+	TACAAACGC	195	0.797468	0.988755
Pv_Sal1_chr13	272630	272631	-	PVX_084400.1	595	596	.	.	+	TTTTAAACA	40	0.833333	0.995641
Pv_Sal1_chr13	272611	272612	-	PVX_084400.1	614	615	.	.	+	GAAAAAAAT	22	0.473684	0.988182
Pv_Sal1_chr13	282986	282987	-	PVX_084420.1	1011	1012	.	.	+	AAAAATAAG	48	0.5	0.912747
Pv_Sal1_chr13	805830	805831	-	PVX_084955.1	857	858	.	.	+	CTTAACTCT	24	0.947368	0.924724
Pv_Sal1_chr13	1519337	1519338	+	PVX_085785.1	612	613	.	.	+	GGGGAGAAA	29	0.434783	0.996483
Pv_Sal1_chr13	1519697	1519698	+	PVX_085785.1	972	973	.	.	+	CCTAATTAT	44	0.727273	0.997466
Pv_Sal1_chr13	1823869	1823870	+	PVX_086090.1	1333	1334	.	.	+	AAGCAAACA	44	0.457143	0.920108
Pv_Sal1_chr13	1950340	1950341	-	PVX_086255.1	826	827	.	.	+	TTAAATTAT	27	0.55	0.94943
Pv_Sal1_chr07	1248502	1248503	+	PVX_087095.1	715	716	.	.	+	CAGCAGACG	77	0.818182	0.982708
Pv_Sal1_chr01	207689	207690	-	PVX_087830.1	1113	1114	.	.	+	GAAAAGGCT	50	0.736842	0.933898
Pv_Sal1_chr05	181584	181585	-	PVX_088955.1	1060	1061	.	.	+	GTGCAGCGC	25	0.666667	0.904904
Pv_Sal1_chr05	181806	181807	-	PVX_088955.1	838	839	.	.	+	ACAAATTAA	37	0.428571	0.992066
Pv_Sal1_chr05	673272	673273	+	PVX_089570.1	1465	1466	.	.	+	CGTGATCGA	97	0.151163	0.919327
Pv_Sal1_chr05	673486	673487	+	PVX_089570.1	1679	1680	.	.	+	AAAAAAAAA	85	0.467742	0.969495
Pv_Sal1_chr05	673641	673642	+	PVX_089570.1	1834	1835	.	.	+	ACGAATGAA	78	0.510638	0.952792
Pv_Sal1_chr05	958672	958673	+	PVX_089940.1	558	559	.	.	+	CAAAAAAAA	35	0.366667	0.909666
Pv_Sal1_chr05	958889	958890	+	PVX_089940.1	775	776	.	.	+	ACGAACGAA	41	0.5625	0.97336
Pv_Sal1_chr10	947883	947884	+	PVX_098045.1	1903	1904	.	.	+	GTCCATGCA	230	0.473214	0.969671
Pv_Sal1_chr09	714931	714932	-	PVX_091680.1	615	616	.	.	+	CCCAATTTG	20	1	0.999992
Pv_Sal1_chr09	875902	875903	-	PVX_091825.1	1368	1369	.	.	+	AAAAAAAAT	23	0.8	0.933757
Pv_Sal1_chr09	914266	914267	+	PVX_091865.1	820	821	.	.	+	GGAGAAGTG	30	0.259259	0.998125
Pv_Sal1_chr09	1572268	1572269	+	PVX_092615.1	542	543	.	.	+	AAAGAGACT	24	0.631579	0.981721
Pv_Sal1_chr09	1736826	1736827	+	PVX_092805.1	487	488	.	.	+	AGACAAACA	43	0.529412	0.999319
Pv_Sal1_chr08	300919	300920	-	PVX_094510.1	833	834	.	.	+	CTGCACGAC	56	0.289474	0.958791
Pv_Sal1_chr08	875394	875395	-	PVX_095190.1	1009	1010	.	.	+	CGTCAACCA	22	0.5625	0.943964
Pv_Sal1_chr03	696705	696706	+	PVX_096195.1	1375	1376	.	.	+	GGAAAGCAA	25	0.388889	0.935004
Pv_Sal1_chr10	946616	946617	+	PVX_098045.1	1002	1003	.	.	+	CCACAGCGA	23	0.529412	0.94046
Pv_Sal1_chr07	99328	99329	+	PVX_098655.1	42	43	.	.	+	CCGAATTGC	67	0.442308	0.921145
Pv_Sal1_chr07	546369	546370	+	PVX_099145.1	487	488	.	.	+	CACAACATC	25	0.4	0.937524
Pv_Sal1_chr07	675454	675455	-	PVX_099320.1	1051	1052	.	.	+	AATTAAATG	22	0.625	0.97627
Pv_Sal1_chr07	675452	675453	-	PVX_099320.1	1053	1054	.	.	+	TTAAATGTC	20	0.5	0.961205
Pv_Sal1_chr07	675073	675074	-	PVX_099320.1	1432	1433	.	.	+	AGAAATCTC	93	0.158537	0.973439
Pv_Sal1_chr07	769434	769435	+	PVX_099430.1	786	787	.	.	+	TGAGAAACT	38	0.189189	0.999941
Pv_Sal1_chr07	1130229	1130230	-	PVX_099940.1	1088	1089	.	.	+	AGATAGACA	40	0.972222	0.999275
Pv_Sal1_chr07	1130314	1130315	-	PVX_099940.1	1003	1004	.	.	+	TGCTAACAG	60	0.837209	0.936966
Pv_Sal1_chr14	2312906	2312907	-	PVX_100705.1	696	697	.	.	+	CCCGAATGA	33	0.967742	0.997146
Pv_Sal1_chr14	2312751	2312752	-	PVX_100705.1	851	852	.	.	+	CTAAACTGC	37	0.576923	0.914642
Pv_Sal1_chr11	1852619	1852620	-	PVX_113385.1	837	838	.	.	+	GCAGATTGC	63	0.160714	0.999292
Pv_Sal1_chr11	1770795	1770796	+	PVX_113490.1	309	310	.	.	+	GGAAAACGG	51	0.152174	0.933759
Pv_Sal1_chr11	1437622	1437623	+	PVX_113860.1	1191	1192	.	.	+	TGTGAAAAG	27	0.454545	0.901249
Pv_Sal1_chr11	1437291	1437292	+	PVX_113860.1	860	861	.	.	+	GATGAGATA	27	0.65	0.986698
Pv_Sal1_chr11	1296945	1296946	-	PVX_114040.1	1049	1050	.	.	+	AAAAATGCC	20	0.8125	0.962116
Pv_Sal1_chr11	1296991	1296992	-	PVX_114040.1	1003	1004	.	.	+	AGCAACTCC	22	0.789474	0.99809
Pv_Sal1_chr11	777410	777411	-	PVX_114610.1	967	968	.	.	+	GGGGACACG	147	0.24812	0.995821
Pv_Sal1_chr11	786488	786489	+	PVX_114600.1	1067	1068	.	.	+	TAAAAATTT	32	0.521739	0.981978
Pv_Sal1_chr11	525383	525384	-	PVX_114910.1	831	832	.	.	+	CGGAACTTT	27	0.192308	0.943273
Pv_Sal1_chr11	380701	380702	-	PVX_115025.1	1044	1045	.	.	+	CACTAATCA	32	0.185185	0.907219
Pv_Sal1_chr11	332343	332344	-	PVX_115085.1	1227	1228	.	.	+	GTCCAAACG	61	0.345455	0.991053
Pv_Sal1_chr11	310859	310860	-	PVX_115100.1	1757	1758	.	.	+	GGGTACCTA	21	0.714286	0.94663
Pv_Sal1_chr11	115295	115296	+	PVX_115380.1	1327	1328	.	.	+	AAGAAACGG	20	0.111111	0.967056
Pv_Sal1_chr12	1836362	1836363	+	PVX_117370.1	150	151	.	.	+	CGAAATTTA	20	0.529412	0.918395
Pv_Sal1_chr12	1879501	1879502	+	PVX_117440.1	435	436	.	.	+	CCCGAAATT	31	0.75	0.932807
Pv_Sal1_chr12	2008805	2008806	-	PVX_117620.1	642	643	.	.	+	AAAAATTAA	20	0.5	0.914713
Pv_Sal1_chr12	2455322	2455323	+	PVX_118162.1	850	851	.	.	+	AGGGAGATG	29	0.565217	0.9967
Pv_Sal1_chr08	1541414	1541415	-	PVX_119345.1	563	564	.	.	+	GAAAAACTC	21	0.947368	0.998376
Pv_Sal1_chr14	120332	120333	-	PVX_121935.1	1622	1623	.	.	+	AGTCAAAGG	20	0.875	0.994153
Pv_Sal1_chr14	120020	120021	-	PVX_121935.1	1934	1935	.	.	+	TATAAATTC	33	0.3	0.996849
Pv_Sal1_chr14	163502	163503	-	PVX_121980.1	868	869	.	.	+	TTCGATAAC	24	0.684211	0.983783
Pv_Sal1_chr14	414824	414825	+	PVX_122245.1	478	479	.	.	+	AAACATTTA	23	0.823529	0.900191
Pv_Sal1_chr14	739816	739817	-	PVX_122637.1	420	421	.	.	+	TGAGAGGTA	42	0.677419	0.972935
Pv_Sal1_chr14	806899	806900	+	PVX_122710.1	918	919	.	.	+	TTTAAACGC	21	0.944444	0.987453
Pv_Sal1_chr14	1049658	1049659	-	PVX_122975.1	391	392	.	.	+	CCGAACGGG	44	0.529412	0.986248
Pv_Sal1_chr14	1049593	1049594	-	PVX_122975.1	456	457	.	.	+	ACCAAATGC	23	0.210526	0.921925
Pv_Sal1_chr14	1429032	1429033	+	PVX_123410.1	1188	1189	.	.	+	TAAAACTTT	60	0.4	0.967168
Pv_Sal1_chr14	1434420	1434421	+	PVX_123425.1	852	853	.	.	+	CAAAACGAC	25	0.684211	0.961353
Pv_Sal1_chr14	1434444	1434445	+	PVX_123425.1	876	877	.	.	+	CCAAACGAC	21	0.470588	0.927298
Pv_Sal1_chr14	1767862	1767863	-	PVX_123770.1	1331	1332	.	.	+	GCGAAAAGT	29	0.458333	0.94268
Pv_Sal1_chr03	810966	810967	+	00b87653-5dd0-4dc0-b7b7-3da3508933ba	857	858	.	.	+	AAGGAGGGA	24	0.8125	0.997977
Pv_Sal1_chr10	1083508	1083509	+	02c35815-6332-4966-a71a-dddf8ec03261	1217	1218	.	.	+	TACGACCAT	42	0.771429	0.99818
Pv_Sal1_chr10	1058630	1058631	+	0468e794-39dc-46b6-b297-9d14c58d3c1c	1485	1486	.	.	+	AATTAAAAA	24	0.55	0.963068
Pv_Sal1_chr12	985472	985473	+	05123fa2-4bc9-4fe0-b6b5-53d4d3c635fb	697	698	.	.	+	ATAGACTTA	20	0.736842	0.999629
Pv_Sal1_chr12	1365166	1365167	-	0522b44e-b578-4a5e-be07-14760b8ed611	1442	1443	.	.	+	GCGCAACTG	65	0.615385	0.904958
Pv_Sal1_chr12	131628	131629	+	0756e77e-b4d7-4f8c-8a4b-83fcc50cc7ed	153	154	.	.	+	CACCAACTC	36	0.4	0.998228
Pv_Sal1_chr07	1140769	1140770	+	0c4447e4-c664-4d21-8781-fe980881464e	598	599	.	.	+	GAGGAGAAG	75	0.709091	0.972008
Pv_Sal1_chr14	2714549	2714550	+	0cd86d71-58f3-4595-ac88-a329eef8e76a	1306	1307	.	.	+	AAAAAAAAA	53	0.391304	0.96144
Pv_Sal1_chr14	2714585	2714586	+	0cd86d71-58f3-4595-ac88-a329eef8e76a	1342	1343	.	.	+	AAAAAAACG	52	0.4	0.963439
Pv_Sal1_chr14	2715022	2715023	+	0cd86d71-58f3-4595-ac88-a329eef8e76a	1779	1780	.	.	+	TAAAAAACT	87	0.546875	0.948926
Pv_Sal1_chr08	1014097	1014098	-	0d742543-0a9f-4d79-90a3-c4b100cd5e37	790	791	.	.	+	AGAGAGAGA	25	0.647059	0.907872
Pv_Sal1_chr07	1041522	1041523	-	0f712093-7ce9-4446-b4d8-fef494bc172b	1341	1342	.	.	+	CTTCAATAA	32	0.555556	0.928212
Pv_Sal1_chr07	1041873	1041874	-	0f712093-7ce9-4446-b4d8-fef494bc172b	990	991	.	.	+	AAGCAGTTT	29	0.882353	0.92881
Pv_Sal1_chr11	361936	361937	-	12f20908-5096-4907-8bf3-313efa8998da	1468	1469	.	.	+	GACCAACAA	28	0.684211	0.964799
Pv_Sal1_chr11	361915	361916	-	12f20908-5096-4907-8bf3-313efa8998da	1489	1490	.	.	+	AAAAAAAAA	28	0.333333	0.925985
Pv_Sal1_chr07	844811	844812	+	167c3a24-99fa-494e-aa15-d156c5cc82af	92	93	.	.	+	AAAAAAAAA	26	0.409091	0.965465
Pv_Sal1_chr12	501669	501670	-	183f7b60-0186-4e51-b286-19ba485627cc	1542	1543	.	.	+	ACCGATTTT	55	0.511111	0.914367
Pv_Sal1_chr05	367791	367792	+	18a9aa22-cf76-4dc9-8ee9-62d6091cefa5	59	60	.	.	+	TGCGAACAG	80	0.353846	0.93808
Pv_Sal1_chr11	1060158	1060159	-	18d80039-8549-4e81-b981-4f8e3e28c68e	568	569	.	.	+	AGCAACTTC	36	0.806452	0.995607
Pv_Sal1_chr13	1810922	1810923	-	1b4a2508-ab48-4f9f-9695-1011056fadfc	1848	1849	.	.	+	GAGGAGGCC	81	0.923077	0.905986
Pv_Sal1_chr13	1810671	1810672	-	1b4a2508-ab48-4f9f-9695-1011056fadfc	2099	2100	.	.	+	TGAAACGTT	49	0.285714	0.947073
Pv_Sal1_chr09	535535	535536	+	1cf721ae-abc4-4659-8bc9-e8fa8be8357b	410	411	.	.	+	GTTAATTAA	23	0.705882	0.987359
Pv_Sal1_chr14	1428999	1429000	+	212870b2-d5b1-4996-91f3-5f354c858dee	1022	1023	.	.	+	GTTTAACAA	86	0.692308	0.958236
Pv_Sal1_chr14	1428216	1428217	+	212870b2-d5b1-4996-91f3-5f354c858dee	540	541	.	.	+	GTAAAACCC	47	0.365854	0.939997
Pv_Sal1_chr11	1060158	1060159	-	278c2498-0c88-4e7b-9080-957b104a49ae	874	875	.	.	+	AGCAACTTC	48	0.789474	0.990952
Pv_Sal1_chr05	209057	209058	-	28dd125c-f315-4f49-bb31-f1a5b17cbd0b	1148	1149	.	.	+	CTACACGCA	31	0.947368	0.937394
Pv_Sal1_chr14	2986579	2986580	-	2b63a3e6-9b95-49b5-9e37-1990198ada6b	872	873	.	.	+	GTGCAATTT	29	0.416667	0.921176
Pv_Sal1_chr14	2986520	2986521	-	2b63a3e6-9b95-49b5-9e37-1990198ada6b	931	932	.	.	+	ATAGATTTC	24	0.315789	0.966891
Pv_Sal1_chr14	2426330	2426331	-	2f49f360-6db6-4940-8171-552592096734	985	986	.	.	+	GTGCATGTG	25	0.615385	0.905234
Pv_Sal1_chr11	738578	738579	-	322f7061-2af2-46b5-8834-abc28554df47	1232	1233	.	.	+	CCCTATGTG	37	0.608696	0.941235
Pv_Sal1_chr11	738467	738468	-	322f7061-2af2-46b5-8834-abc28554df47	1343	1344	.	.	+	TACAATTTA	22	0.315789	0.901272
Pv_Sal1_chr14	2938691	2938692	-	323c9d6f-f330-440e-81b2-4512a3f215f9	961	962	.	.	+	TAAAAAACA	21	0.421053	0.975994
Pv_Sal1_chr09	1758489	1758490	+	3309f45e-6cb3-4263-ad49-323fd60a6259	252	253	.	.	+	AAGTAGCAA	37	0.857143	0.938454
Pv_Sal1_chr10	825215	825216	+	36f5e705-757f-4d71-8501-8972b986f6b8	331	332	.	.	+	AAAAAAAAA	23	0.722222	0.999398
Pv_Sal1_chr10	825240	825241	+	36f5e705-757f-4d71-8501-8972b986f6b8	356	357	.	.	+	AAAAAAAAA	23	0.75	0.908422
Pv_Sal1_chr06	52822	52823	+	38800f8f-0947-4687-97b9-9d92383be2b5	188	189	.	.	+	ATAGATTTA	29	0.608696	0.995475
Pv_Sal1_chr06	52899	52900	+	38800f8f-0947-4687-97b9-9d92383be2b5	265	266	.	.	+	ATTAACTTT	32	0.954545	0.962412
Pv_Sal1_chr06	334799	334800	-	3acf22c9-cfd2-4153-92ec-c3e4d2f6d697	971	972	.	.	+	AAAAAACAT	25	0.380952	0.993406
Pv_Sal1_chr01	672378	672379	+	3b64911f-45a0-4edd-bb1f-66f9d7dfa169	1382	1383	.	.	+	CTAAACACT	40	0.724138	0.959416
Pv_Sal1_chr02	721367	721368	+	3cea80e8-28ca-4167-8970-2a3c16a6be2b	99	100	.	.	+	AAAAACTTA	22	0.461538	0.98713
Pv_Sal1_chr05	1236167	1236168	+	44805531-61cf-466f-93ea-c64a22001ba4	145	146	.	.	+	ATGCAGAAT	29	0.44	0.96955
Pv_Sal1_chr09	698250	698251	-	463a0d40-0003-4369-baa9-286a06d4f3a1	576	577	.	.	+	CGTAACTTA	23	0.733333	0.913728
Pv_Sal1_chr14	1089779	1089780	+	463e73b5-8a62-439f-8313-8194a29bec8f	453	454	.	.	+	GCTAAACAA	23	0.625	0.952686
Pv_Sal1_chr05	1169792	1169793	+	473ba5ae-398c-401d-94f4-b53c94b944b3	133	134	.	.	+	AGGGAAACT	22	0.142857	0.968679
Pv_Sal1_chr10	786299	786300	-	4819d558-7bbc-4b29-8d18-3d7f8cfc5e7e	663	664	.	.	+	TCAAACCCA	36	0.689655	0.990875
Pv_Sal1_chr10	14257	14258	-	4a9c5c1a-e6e8-4bba-8837-98925b6b6ee4	249	250	.	.	+	AAAGATTTC	31	0.269231	0.948046
Pv_Sal1_chr08	1465797	1465798	+	58cc3c3b-bf14-44f5-a613-c9519c3b5071	285	286	.	.	+	AAAAAAAAG	123	0.463158	0.967692
Pv_Sal1_chr10	13953	13954	-	4a9c5c1a-e6e8-4bba-8837-98925b6b6ee4	553	554	.	.	+	AAAGATTAA	44	0.485714	0.941749
Pv_Sal1_chr10	13889	13890	-	4a9c5c1a-e6e8-4bba-8837-98925b6b6ee4	617	618	.	.	+	TTAAAACAG	36	0.666667	0.998301
Pv_Sal1_chr10	557456	557457	-	4bb24c63-2c55-42b2-837f-2ed78ddc318b	544	545	.	.	+	ACGGAGAGA	21	0.25	0.952086
Pv_Sal1_chr13	615713	615714	-	4d5b6d6e-4002-4d1c-b99a-26802a0fa1f9	1098	1099	.	.	+	GTATATCTC	27	0.772727	0.952599
Pv_Sal1_chr06	664862	664863	-	51fe2dbd-fe89-4b56-b92f-1b51dbca4b99	183	184	.	.	+	CTCAATTCG	40	0.517241	0.98819
Pv_Sal1_chr14	1684377	1684378	+	5243ef94-01ab-439a-860a-54bb8cbca09b	729	730	.	.	+	CAAAAATGA	55	0.2	0.965162
Pv_Sal1_chr10	8853	8854	-	539c7ab2-473e-470c-95eb-406f1530ee35	946	947	.	.	+	AAGTAGGTA	34	0.68	0.945677
Pv_Sal1_chr10	1041449	1041450	+	56825962-1c6b-4ece-9eb7-a55fd197098b	111	112	.	.	+	ACCGATCGC	22	0.473684	0.908466
Pv_Sal1_chr03	806058	806059	+	57772e56-18df-4939-981f-bbf79002a7ce	599	600	.	.	+	TGCGAACGG	42	0.657143	0.99942
Pv_Sal1_chr12	1771692	1771693	-	580a5c3e-69b3-485b-96b0-87c8a288bba8	1448	1449	.	.	+	ATTAAGACC	43	0.814815	0.958181
Pv_Sal1_chr09	698733	698734	-	5aed5377-12f0-49ac-a6ee-8343e6df0d38	1062	1063	.	.	+	CCCTATGAA	49	0.666667	0.946464
Pv_Sal1_chr09	698483	698484	-	5aed5377-12f0-49ac-a6ee-8343e6df0d38	1312	1313	.	.	+	AAAAAACAA	37	0.666667	0.985558
Pv_Sal1_chr14	483343	483344	+	5d2482f6-b2ac-426a-9319-63ad2bddf970	158	159	.	.	+	CGAAAGTAA	23	1	0.999746
Pv_Sal1_chr03	812740	812741	+	5d4c6f93-b47c-48b0-945c-af6e27e8a144	1125	1126	.	.	+	ATGAAAGTA	20	0.764706	0.952979
Pv_Sal1_chr10	1135701	1135702	-	5e6f0c24-58ba-4f0f-a6ec-be2bbd934131	600	601	.	.	+	CCCAAACGG	20	0.470588	0.979711
Pv_Sal1_chr12	257636	257637	-	629d23ad-0d2f-4ab4-85c9-fe3fd2fcb359	836	837	.	.	+	ATAGACTGA	62	0.833333	0.999742
Pv_Sal1_chr12	1576252	1576253	-	641f99e2-0e07-49f1-8e55-b87d0b3e3cfd	364	365	.	.	+	AATTAATTT	38	0.323529	0.941425
Pv_Sal1_chr10	704788	704789	-	6815437f-3cbc-4b8c-b1e5-48c09c9bc775	1196	1197	.	.	+	CGGGAGGCC	36	0.772727	0.997451
Pv_Sal1_chr10	704697	704698	-	6815437f-3cbc-4b8c-b1e5-48c09c9bc775	1287	1288	.	.	+	GAGGAGGCG	51	0.916667	0.904918
Pv_Sal1_chr10	704543	704544	-	6815437f-3cbc-4b8c-b1e5-48c09c9bc775	1441	1442	.	.	+	AAAAAAAAA	27	0.888889	0.99991
Pv_Sal1_chr10	704538	704539	-	6815437f-3cbc-4b8c-b1e5-48c09c9bc775	1446	1447	.	.	+	AAAAAAAAA	27	0.8	0.99937
Pv_Sal1_chr10	704534	704535	-	6815437f-3cbc-4b8c-b1e5-48c09c9bc775	1450	1451	.	.	+	AAAAAAAAA	26	0.782609	0.998707
Pv_Sal1_chr10	704529	704530	-	6815437f-3cbc-4b8c-b1e5-48c09c9bc775	1455	1456	.	.	+	AAAAAAAAA	25	0.736842	0.948403
Pv_Sal1_chr10	704524	704525	-	6815437f-3cbc-4b8c-b1e5-48c09c9bc775	1460	1461	.	.	+	AAAAAAACT	22	0.8	0.998931
Pv_Sal1_chr02	251561	251562	-	682b54f0-cb47-4ba0-be36-ceb4d39cd363	764	765	.	.	+	CCTCATTCA	37	0.555556	0.950619
Pv_Sal1_chr11	1318006	1318007	+	68b8c787-e5f9-4d8f-9ee8-a5de91ff6232	1210	1211	.	.	+	AAGGAGTGT	25	0.869565	0.972226
Pv_Sal1_chr13	15254	15255	-	694c67a7-b120-41ca-9a6a-fb6038442eaf	73	74	.	.	+	AGTGATACC	60	0.520833	0.947693
Pv_Sal1_chr14	932049	932050	+	6a7a7bb1-8a33-424a-9fa8-759959da45bc	427	428	.	.	+	CCTAACTAA	37	0.642857	0.963483
Pv_Sal1_chr14	932458	932459	+	6a7a7bb1-8a33-424a-9fa8-759959da45bc	836	837	.	.	+	CGAAACTTG	48	0.324324	0.903274
Pv_Sal1_chr09	115840	115841	+	6aff31d8-ec26-4314-8b97-14423c1f2445	1471	1472	.	.	+	AACAACTTT	37	0.363636	0.996815
Pv_Sal1_chr03	686822	686823	-	6c1e9a87-7233-4036-b7dd-e65917d253c5	915	916	.	.	+	GGAGAGGAG	25	0.956522	0.9985
Pv_Sal1_chr12	2054917	2054918	-	7929eec6-f78a-4cb4-a4ea-b8ef15d5d3ab	2455	2456	.	.	+	GGAGAGGCT	192	0.561538	0.957956
Pv_Sal1_chr14	2782889	2782890	+	7bc48328-caca-4e3d-8bb5-6cb40bc2ad1c	424	425	.	.	+	GTAGAAAAG	127	0.168142	0.947362
Pv_Sal1_chr06	498859	498860	+	6d99b63a-fabc-4a7a-9be3-918427564517	210	211	.	.	+	TATCACCCT	44	0.416667	0.971413
Pv_Sal1_chr13	491174	491175	+	6e89bf6e-74f8-4be9-9039-60563c653368	161	162	.	.	+	ATGAAAGTG	35	0.714286	0.994099
Pv_Sal1_chr13	491067	491068	+	6e89bf6e-74f8-4be9-9039-60563c653368	54	55	.	.	+	CTTTAAACG	99	0.347222	0.947786
Pv_Sal1_chr13	1148248	1148249	+	6eca9edb-5e64-4986-96a7-2e0b77d14712	470	471	.	.	+	GGAAACCCC	72	0.166667	0.982486
Pv_Sal1_chr13	1148295	1148296	+	6eca9edb-5e64-4986-96a7-2e0b77d14712	517	518	.	.	+	CGAAAGGGT	32	0.535714	0.935808
Pv_Sal1_chr13	631882	631883	-	71c2f37c-7314-4f0b-9944-473a3294a35c	558	559	.	.	+	CCCGACCCA	24	0.363636	0.998803
Pv_Sal1_chr12	1420628	1420629	-	720b608b-7174-4120-9c5e-de107e655b18	1314	1315	.	.	+	ATTGATTGC	22	0.428571	0.93577
Pv_Sal1_chr13	282320	282321	-	73a18371-6a53-4f82-b1f5-41e0338e5a47	296	297	.	.	+	ATTAATTTA	48	0.461538	0.999317
Pv_Sal1_chr14	139982	139983	-	77d88626-7ce2-43a8-869e-6f5e1aed8eb8	1022	1023	.	.	+	ATATAGACA	46	0.483871	0.978685
Pv_Sal1_chr12	2055494	2055495	-	7929eec6-f78a-4cb4-a4ea-b8ef15d5d3ab	1878	1879	.	.	+	TTCAACTTC	63	0.487805	0.907073
Pv_Sal1_chr12	1576283	1576284	-	7b4a7f81-141b-450d-b63a-0499307d4aaf	224	225	.	.	+	AGTGATTCC	33	0.290323	0.918256
Pv_Sal1_chr12	1576009	1576010	-	7b4a7f81-141b-450d-b63a-0499307d4aaf	498	499	.	.	+	CGCTATGCT	44	0.3125	0.942248
Pv_Sal1_chr05	673641	673642	+	7c3af468-c633-4120-96f1-57e9a9da80ec	1128	1129	.	.	+	ACGAATGAA	70	0.511628	0.950087
Pv_Sal1_chr05	673463	673464	+	7c3af468-c633-4120-96f1-57e9a9da80ec	950	951	.	.	+	CTCTATCAG	95	0.714286	0.961283
Pv_Sal1_chr05	1247263	1247264	-	863f491a-7667-4b16-96d4-f596e42def63	1147	1148	.	.	+	CTTTAAAAG	215	0.484472	0.917652
Pv_Sal1_chr05	673487	673488	+	7c3af468-c633-4120-96f1-57e9a9da80ec	974	975	.	.	+	AAAAAAAAA	80	0.5	0.996153
Pv_Sal1_chr14	2444403	2444404	-	7f92f93f-0445-4d0a-a736-5f46983e0171	1445	1446	.	.	+	TTTGATTGT	43	0.388889	0.942175
PVAD80_MIT	4707	4708	+	807760e5-a57a-4b52-ac45-13c4c40c17f8	185	186	.	.	+	TATGATTTG	55	0.575758	0.985808
Pv_Sal1_chr07	354453	354454	+	827fd587-3563-41a9-b09e-df337a197b14	668	669	.	.	+	GCGAATAAG	32	0.833333	0.992078
Pv_Sal1_chr12	257656	257657	-	8330fc0f-8e01-4acc-a4f9-7639f13bccf7	900	901	.	.	+	ACGAATAAA	68	0.62	0.995086
Pv_Sal1_chr12	257617	257618	-	8330fc0f-8e01-4acc-a4f9-7639f13bccf7	939	940	.	.	+	ATGAAATGC	49	0.514286	0.916263
Pv_Sal1_chr14	2297014	2297015	-	84ce64b3-8b10-4a1d-a478-8ee8cb7a94af	890	891	.	.	+	TAATAATAA	61	0.244898	0.990409
Pv_Sal1_chr07	848059	848060	+	85086950-03f1-468c-b55e-aa6bc6e7f9c6	349	350	.	.	+	ACGAACGGC	23	0.5	0.937707
Pv_Sal1_chr05	1247864	1247865	-	863f491a-7667-4b16-96d4-f596e42def63	546	547	.	.	+	AAAAAAAAG	64	0.717391	0.982228
Pv_Sal1_chr10	1083511	1083512	+	872d8490-8de2-4dcb-a987-b399598b649d	654	655	.	.	+	GACCATTTG	53	0.6875	0.949503
Pv_Sal1_chr03	961582	961583	-	89d91d5a-c830-471a-a8da-634edb306120	40	41	.	.	+	TTAAACAAT	24	0.578947	0.988206
Pv_Sal1_chr14	1843088	1843089	+	8bf56a00-a9c7-44ab-b78e-c960b4bebedf	626	627	.	.	+	TACAAAAAG	23	0.944444	0.999571
Pv_Sal1_chr01	312780	312781	+	8c779425-537d-4cda-bb60-563291d10d30	181	182	.	.	+	GCGTAGACA	38	0.545455	0.951447
Pv_Sal1_chr01	312870	312871	+	8c779425-537d-4cda-bb60-563291d10d30	271	272	.	.	+	AAAAAAAAA	29	0.4	0.953846
Pv_Sal1_chr12	2428789	2428790	+	8c7c232e-5b4d-4c41-9f0b-3a724e13c807	325	326	.	.	+	TCCAAGCAC	44	0.666667	0.923987
Pv_Sal1_chr12	2429272	2429273	+	8c7c232e-5b4d-4c41-9f0b-3a724e13c807	346	347	.	.	+	TTCGATATA	78	0.607143	0.994501
Pv_Sal1_chr12	2428408	2428409	+	8c7c232e-5b4d-4c41-9f0b-3a724e13c807	102	103	.	.	+	CCCAAAACT	42	0.315789	0.907271
PVAD80_MIT	5720	5721	+	8f781193-20b6-40f2-aa62-20b616257e48	285	286	.	.	+	CTAGAGAAT	28	0.173913	0.93313
Pv_Sal1_chr13	15398	15399	-	8f9a9138-77e9-4391-8f45-b53049d59dd1	1378	1379	.	.	+	AACCAGACA	34	0.333333	0.905427
Pv_Sal1_chr12	287800	287801	+	910b76e5-88bc-4551-9055-ec081856efbe	498	499	.	.	+	AGAGACAGC	31	0.518519	0.993244
Pv_Sal1_chr09	1359554	1359555	+	91d90012-66c0-46ab-ab26-71f05d200b93	405	406	.	.	+	AAAAAAAAA	30	0.521739	0.989857
Pv_Sal1_chr07	955307	955308	-	93170896-7522-4e36-a4ab-5a87b8927508	1168	1169	.	.	+	TTTTAACTC	33	0.423077	0.99758
Pv_Sal1_chr13	125247	125248	-	983b8d35-879d-4151-bed8-89c3a2a83bd0	818	819	.	.	+	CTACACCCG	20	0.529412	0.943998
Pv_Sal1_chr02	74166	74167	-	9a963715-c4e3-430e-8381-2b70a5d8e093	962	963	.	.	+	TTTTAATTA	21	0.411765	0.936617
Pv_Sal1_chr07	452060	452061	-	9af38d30-a131-438e-b235-3fcb67341dad	1360	1361	.	.	+	CGCAACTAT	24	0.952381	0.950065
Pv_Sal1_chr09	1148412	1148413	-	a080e8f4-4638-44e3-ad4a-e669d4f388e8	1605	1606	.	.	+	CCCAACATG	58	0.386364	0.981967
Pv_Sal1_chr09	1921136	1921137	-	ab4d1cf8-3ff8-41d9-a5d6-2c533369a8f5	1679	1680	.	.	+	TATTAAAAG	21	0.866667	0.986602
Pv_Sal1_chr09	210606	210607	-	ad8642dd-70bc-463b-82a1-d3ce6a10eee2	1299	1300	.	.	+	GTGGACCAG	23	0.0869565	0.91456
Pv_Sal1_chr09	210443	210444	-	ad8642dd-70bc-463b-82a1-d3ce6a10eee2	1462	1463	.	.	+	ATTAATTTT	26	0.52381	0.995918
Pv_Sal1_chr10	885757	885758	+	add0d253-9887-48a8-a51f-84393a0cb846	253	254	.	.	+	CTTGAGAAA	70	0.365385	0.956843
Pv_Sal1_chr06	213574	213575	-	aeee8c4e-561e-4183-ae0c-37cdbfe30690	1340	1341	.	.	+	AATCATTTT	57	0.132075	0.928349
Pv_Sal1_chr13	410986	410987	-	af4d278b-cafa-4481-b473-9f729d2ecdc8	405	406	.	.	+	GGGGATACA	21	0.277778	0.957852
Pv_Sal1_chr13	33701	33702	-	afc158ab-1d41-47e9-866f-f757f4ba0cee	1076	1077	.	.	+	AAGAAAGCC	25	0.380952	0.991651
Pv_Sal1_chr13	33445	33446	-	afc158ab-1d41-47e9-866f-f757f4ba0cee	1332	1333	.	.	+	ATTCAACAT	33	0.555556	0.946017
Pv_Sal1_chr14	2092040	2092041	-	b3b90bc5-8e79-41d1-8fa2-fc098214e72d	1188	1189	.	.	+	CACGAGCAG	59	0.847826	0.912011
Pv_Sal1_chr14	2091892	2091893	-	b3b90bc5-8e79-41d1-8fa2-fc098214e72d	1336	1337	.	.	+	AAAAAAAAA	63	0.433962	0.921553
Pv_Sal1_chr14	2091888	2091889	-	b3b90bc5-8e79-41d1-8fa2-fc098214e72d	1340	1341	.	.	+	AAAAAAAAA	65	0.305085	0.966455
Pv_Sal1_chr13	1811148	1811149	-	b4c01c15-360b-4e2e-ba4c-87b7333083f0	192	193	.	.	+	TCCCAGACA	21	0.764706	0.994612
Pv_Sal1_chr13	1810684	1810685	-	b4c01c15-360b-4e2e-ba4c-87b7333083f0	656	657	.	.	+	GCACAATCA	73	0.157143	0.984609
Pv_Sal1_chr02	79804	79805	-	b5b9c403-bc75-42fc-9e02-9c1d064a127d	1179	1180	.	.	+	GCATAAACA	29	0.6	0.984992
Pv_Sal1_chr05	1057052	1057053	+	bb03dda0-3389-433f-8dcb-a87906c39c22	1125	1126	.	.	+	GAAAAAAAA	59	0.5	0.908054
Pv_Sal1_chr05	1056076	1056077	+	bb03dda0-3389-433f-8dcb-a87906c39c22	751	752	.	.	+	GTCGATCAT	26	0.52381	0.990626
Pv_Sal1_chr03	864613	864614	+	bc10ec12-507c-4081-9fbf-9a7e37d1b256	1614	1615	.	.	+	TAAAACAAA	22	0.538462	0.959761
Pv_Sal1_chr03	350769	350770	-	bd427589-f053-4784-bc9c-8465d28dd4e1	832	833	.	.	+	CGAGAGTCC	26	0.75	0.906384
Pv_Sal1_chr14	2875321	2875322	+	da658191-2807-4dc1-8a05-f042c53f06a0	279	280	.	.	+	GCGGACCAC	123	0.123967	0.998335
Pv_Sal1_chr03	385071	385072	-	c48394a2-3bb5-4951-8cb3-e37941a0bfef	860	861	.	.	+	TTTAAACAA	62	0.78	0.999529
Pv_Sal1_chr12	2946765	2946766	+	c4afec47-e1c5-46d6-aa22-3b48f7236250	1083	1084	.	.	+	AAAAAAACG	58	0.744681	0.991699
Pv_Sal1_chr12	2946161	2946162	+	c4afec47-e1c5-46d6-aa22-3b48f7236250	479	480	.	.	+	TACGAACAG	24	0.5	0.923366
Pv_Sal1_chr13	83739	83740	-	c68127d8-d0e0-456c-9a63-21e7a536dc50	751	752	.	.	+	CGCGAAAAG	30	0.518519	0.959799
Pv_Sal1_chr09	1772228	1772229	-	ca2acbd8-b572-4226-9cc0-dc5874144c1d	856	857	.	.	+	CCCTAGTTT	36	0.344828	0.907745
Pv_Sal1_chr12	865505	865506	-	cb3d4814-c8db-4ec8-a5cb-f59c0dadd136	1235	1236	.	.	+	TGAGAGGAA	44	0.2	0.98226
Pv_Sal1_chr14	2459951	2459952	+	cb3dead3-9abb-4ce6-9edb-c071a9e56666	2249	2250	.	.	+	TCTGAGTAA	33	0.52381	0.924765
Pv_Sal1_chr01	112543	112544	+	cc522132-05af-402c-afb0-4d5c9430b4b1	126	127	.	.	+	CAGCAGTGA	22	0.764706	0.913317
Pv_Sal1_chr01	112576	112577	+	cc522132-05af-402c-afb0-4d5c9430b4b1	159	160	.	.	+	GTGAAGCCG	25	0.352941	0.912306
Pv_Sal1_chr05	300492	300493	+	cdb00f33-4b7c-422f-9b5f-ea0e772df5b1	282	283	.	.	+	AAAAAAACG	78	0.434783	0.977383
Pv_Sal1_chr10	1058610	1058611	+	ce8fdf56-2292-4695-82e1-0a843f504d8a	423	424	.	.	+	AATTAAACA	27	0.826087	0.999853
Pv_Sal1_chr10	1058634	1058635	+	ce8fdf56-2292-4695-82e1-0a843f504d8a	447	448	.	.	+	AAAAAGACG	20	0.636364	0.965332
Pv_Sal1_chr05	1198597	1198598	+	cfe02201-25d0-471c-b74f-b63297701608	1134	1135	.	.	+	CGCAAACAC	23	0.578947	0.999233
Pv_Sal1_chr14	1478383	1478384	-	d1c650bc-d1ab-4153-a9bc-da166fe4c7bd	668	669	.	.	+	TATGATTGT	20	0.571429	0.934581
Pv_Sal1_chr11	640006	640007	-	d4217c67-de1e-405b-b4dc-eb6908901549	439	440	.	.	+	GGTAACAGT	24	0.823529	0.904929
Pv_Sal1_chr13	124932	124933	-	d7ad3ef0-b460-4c14-9e62-d664baa3ca7e	259	260	.	.	+	GCCGACCGG	35	0.6875	0.993233
Pv_Sal1_chr13	124824	124825	-	d7ad3ef0-b460-4c14-9e62-d664baa3ca7e	367	368	.	.	+	CCAAACGAA	30	0.555556	0.997065
Pv_Sal1_chr11	1289931	1289932	-	d83dbf11-4db2-4006-bd9d-37195cded572	1305	1306	.	.	+	AAAAAAAAA	31	0.48	0.978407
Pv_Sal1_chr11	1289892	1289893	-	d83dbf11-4db2-4006-bd9d-37195cded572	1344	1345	.	.	+	GTGGACCAC	23	0.136364	0.990207
Pv_Sal1_chr09	1812228	1812229	-	d8ffe284-3612-43aa-a69e-5d1a2cd95244	328	329	.	.	+	GGCTATTCC	30	0.6	0.945799
Pv_Sal1_chr14	2491689	2491690	-	ee307b4f-f889-4350-b307-3bed87ade323	1155	1156	.	.	+	CGCTAAACG	112	0.574713	0.947122
Pv_Sal1_chr09	1654091	1654092	-	daf7c3ca-0c2a-4ed7-a4c0-f08d32ce0ed9	1277	1278	.	.	+	GGCAACTAC	21	0.615385	0.951666
Pv_Sal1_chr13	1823989	1823990	+	daff9cc9-58e8-47c8-9668-18c4dbbdb670	128	129	.	.	+	TGTTAATAT	24	0.4	0.922581
Pv_Sal1_chr08	926184	926185	+	e13de7dd-f434-49f5-ae4c-0b0714a1dd31	248	249	.	.	+	ACCGATTCG	27	0.608696	0.953473
Pv_Sal1_chr05	540948	540949	-	e452f8d0-012a-4dd6-b27c-422b272eccb4	1383	1384	.	.	+	AAAAAAAAA	56	0.5625	0.994432
Pv_Sal1_chr05	540704	540705	-	e452f8d0-012a-4dd6-b27c-422b272eccb4	1627	1628	.	.	+	GTGCAGATG	77	0.563636	0.998769
Pv_Sal1_chr10	553488	553489	-	e6354bdf-f457-45ca-b742-8ea31e92beae	888	889	.	.	+	TTCCATTTT	22	0.625	0.987714
Pv_Sal1_chr13	128598	128599	-	e7e3a7f3-bfef-422b-b304-04ca8bdec4cf	485	486	.	.	+	AAAAAAAAA	52	0.522727	0.999218
Pv_Sal1_chr13	128292	128293	-	e7e3a7f3-bfef-422b-b304-04ca8bdec4cf	791	792	.	.	+	TGCAAACCA	72	0.2	0.996996
Pv_Sal1_chr07	848059	848060	+	e9a17c69-9911-43a8-bc69-448923054eda	841	842	.	.	+	ACGAACGGC	25	0.5	0.949505
Pv_Sal1_chr12	1227651	1227652	-	eaaa49d3-e323-4662-83d5-b8aff3aba040	754	755	.	.	+	CTTAAACGA	40	0.457143	0.944888
Pv_Sal1_chr12	1227632	1227633	-	eaaa49d3-e323-4662-83d5-b8aff3aba040	773	774	.	.	+	AACAATTGT	33	0.2	0.914528
Pv_Sal1_chr02	402393	402394	+	f3fd0783-946d-4509-a444-43b4c334ee12	1228	1229	.	.	+	TGAAATTAA	41	0.892857	0.978356
Pv_Sal1_chr11	1557913	1557914	+	f44ba1bc-ea48-4f30-9a3c-302f55940c2e	427	428	.	.	+	CTTAAATGC	66	0.173077	0.929769
Pv_Sal1_chr10	46918	46919	-	f5deac30-a714-4b3b-aa2a-0b2df3d6035c	792	793	.	.	+	AACAAACTT	50	0.411765	0.953397
Pv_Sal1_chr06	213696	213697	-	fec99a17-9a07-4297-abb2-4691a997495a	25	26	.	.	+	CGTAAGTGT	20	0.6	0.939525
Pv_Sal1_chr06	213052	213053	-	fec99a17-9a07-4297-abb2-4691a997495a	669	670	.	.	+	AAAAACGAA	44	0.833333	0.99379
Pv_Sal1_chr11	1770659	1770660	+	ffd95aea-5517-4e37-bd18-bfbf607ed144	370	371	.	.	+	GAAAAAATC	43	0.444444	0.909844
Pv_Sal1_chr14	1767234	1767235	+	ffdd6d37-53dc-4ccf-8982-a48fbc03aa1e	66	67	.	.	+	TCTTAATTC	51	0.333333	0.929581
Pv_Sal1_chr03	477744	477745	-	PVX_000550.1	1147	1148	.	.	+	CTAGACTTT	45	0.904762	0.999977
Pv_Sal1_chr03	478127	478128	-	PVX_000550.1	764	765	.	.	+	AAAAAAAAG	35	0.733333	0.997785
Pv_Sal1_chr04	120462	120463	-	PVX_002585.1	220	221	.	.	+	TACCAATCG	22	0.157895	0.902743
Pv_Sal1_chr04	119402	119403	-	PVX_002585.1	812	813	.	.	+	TAAAACAAT	29	0.869565	0.999255
Pv_Sal1_chr04	122208	122209	-	PVX_002590.1	533	534	.	.	+	GTTGAGCTA	22	0.461538	0.953326
Pv_Sal1_chr04	743595	743596	+	PVX_003605.1	1084	1085	.	.	+	ATGTATATA	31	0.230769	0.96708
Pv_Sal1_chr04	468911	468912	-	PVX_003955.1	646	647	.	.	+	CGCGAATGT	25	0.578947	0.980251
Pv_Sal1_chr10	120706	120707	+	PVX_079805.1	1010	1011	.	.	+	AAAAACTTT	24	0.842105	0.990681
Pv_Sal1_chr10	354271	354272	+	PVX_080085.1	784	785	.	.	+	TGCAAACAT	22	0.5	0.978114
Pv_Sal1_chr10	667544	667545	-	PVX_080425.1	1425	1426	.	.	+	CTGGACAAG	45	0.0681818	0.936244
Pv_Sal1_chr10	739847	739848	+	PVX_080520.1	817	818	.	.	+	GGCAATTTT	36	0.21875	0.970525
Pv_Sal1_chr12	361773	361774	-	PVX_083150.1	1919	1920	.	.	+	GCGAATGAG	29	0.391304	0.929761
Pv_Sal1_chr12	257652	257653	-	PVX_083275.1	1019	1020	.	.	+	ATAAAGACC	86	0.328358	0.978543
Pv_Sal1_chr12	259696	259697	-	PVX_083275.1	342	343	.	.	+	CGAAATTCC	21	0.866667	0.974556
Pv_Sal1_chr12	30635	30636	+	PVX_083555.1	1011	1012	.	.	+	GAAAACAAT	45	0.757576	0.953201
Pv_Sal1_chr12	30484	30485	+	PVX_083555.1	860	861	.	.	+	AATAATCGT	57	0.288889	0.975738
Pv_Sal1_chr12	30622	30623	+	PVX_083555.1	998	999	.	.	+	TTAAACTCC	45	0.891892	0.999848
Pv_Sal1_chr13	128594	128595	-	PVX_084260.1	1061	1062	.	.	+	AAAAAAAAT	57	0.285714	0.939702
Pv_Sal1_chr13	128261	128262	-	PVX_084260.1	1394	1395	.	.	+	CATAATAAA	72	0.59322	0.974366
Pv_Sal1_chr05	1247274	1247275	-	PVX_090230.1	1029	1030	.	.	+	AGTGACCAA	203	0.157303	0.913287
Pv_Sal1_chr13	272628	272629	-	PVX_084400.1	597	598	.	.	+	TTAAACAGC	38	0.96875	0.993072
Pv_Sal1_chr13	272609	272610	-	PVX_084400.1	616	617	.	.	+	AAAAAATAT	24	0.318182	0.999472
Pv_Sal1_chr13	282341	282342	-	PVX_084420.1	1495	1496	.	.	+	CAGTAGGTC	95	0.565217	0.900382
Pv_Sal1_chr13	1161213	1161214	+	PVX_085420.1	506	507	.	.	+	GGTTACCTA	30	0.28	0.970927
Pv_Sal1_chr13	1519390	1519391	+	PVX_085785.1	665	666	.	.	+	TGAAATTCC	34	1	0.996871
Pv_Sal1_chr13	1823733	1823734	+	PVX_086090.1	1197	1198	.	.	+	TTAGAGGCT	44	0.466667	0.918638
Pv_Sal1_chr13	1823870	1823871	+	PVX_086090.1	1334	1335	.	.	+	AGCAAACAA	44	0.678571	0.999094
Pv_Sal1_chr13	1950248	1950249	-	PVX_086255.1	918	919	.	.	+	AAGCAATTT	25	0.4	0.948805
Pv_Sal1_chr07	1248788	1248789	+	PVX_087095.1	1001	1002	.	.	+	CCAAACGTT	72	0.952381	0.989169
Pv_Sal1_chr01	207661	207662	-	PVX_087830.1	1141	1142	.	.	+	TTTAACGGG	27	0.789474	0.96795
Pv_Sal1_chr05	181941	181942	-	PVX_088955.1	703	704	.	.	+	TTCCAGACG	74	0.684211	0.918222
Pv_Sal1_chr05	312253	312254	-	PVX_089110.1	114	115	.	.	+	TTTGAGATG	20	0.4	0.954307
Pv_Sal1_chr05	673330	673331	+	PVX_089570.1	1523	1524	.	.	+	AAAAAAAAG	88	0.478261	0.96261
Pv_Sal1_chr05	673487	673488	+	PVX_089570.1	1680	1681	.	.	+	AAAAAAAAA	89	0.514706	0.995805
Pv_Sal1_chr05	673644	673645	+	PVX_089570.1	1837	1838	.	.	+	AATGAATTA	68	0.440678	0.97702
Pv_Sal1_chr05	958872	958873	+	PVX_089940.1	758	759	.	.	+	CTGAACAGT	41	0.777778	0.949476
Pv_Sal1_chr10	947781	947782	+	PVX_098045.1	1801	1802	.	.	+	CCGCAGATC	146	0.722222	0.97915
Pv_Sal1_chr09	361879	361880	+	PVX_091250.1	633	634	.	.	+	CGAAAACAG	42	0.75	0.999598
Pv_Sal1_chr09	714828	714829	-	PVX_091680.1	718	719	.	.	+	ATGAATGGA	26	0.428571	0.920293
Pv_Sal1_chr09	914259	914260	+	PVX_091865.1	813	814	.	.	+	ACCGATTGG	32	0.695652	0.978595
Pv_Sal1_chr09	953709	953710	-	PVX_091925.1	586	587	.	.	+	ACTAATTAA	25	0.545455	0.966036
Pv_Sal1_chr09	1736620	1736621	+	PVX_092805.1	281	282	.	.	+	TGCCAGGCC	42	0.965517	0.990023
Pv_Sal1_chr09	1736827	1736828	+	PVX_092805.1	488	489	.	.	+	GACAAACAG	43	0.709677	0.982435
Pv_Sal1_chr08	300885	300886	-	PVX_094510.1	867	868	.	.	+	GTGGACTCC	48	0.6	0.999893
Pv_Sal1_chr03	696669	696670	+	PVX_096195.1	1339	1340	.	.	+	GCGCAAAAG	27	0.6	0.931652
Pv_Sal1_chr10	947069	947070	+	PVX_098045.1	1243	1244	.	.	+	GAGGAGTGC	74	0.404762	0.920286
Pv_Sal1_chr07	99980	99981	+	PVX_098655.1	518	519	.	.	+	CGTGACTGC	151	0.416667	0.908068
Pv_Sal1_chr07	452174	452175	-	PVX_099015.1	971	972	.	.	+	TGCGACGTT	41	0.470588	0.997324
Pv_Sal1_chr07	546623	546624	+	PVX_099145.1	598	599	.	.	+	TACGAGCAG	38	0.833333	0.986123
Pv_Sal1_chr07	674805	674806	-	PVX_099320.1	1700	1701	.	.	+	CATAAACCT	83	0.470588	0.939671
Pv_Sal1_chr07	769436	769437	+	PVX_099430.1	788	789	.	.	+	AGAAACTTA	34	0.34375	0.994198
Pv_Sal1_chr07	1077140	1077141	+	PVX_099845.1	335	336	.	.	+	GTAGAGATG	30	0.391304	0.954801
Pv_Sal1_chr07	1077457	1077458	+	PVX_099845.1	652	653	.	.	+	CAACACGGG	23	0.882353	0.928579
Pv_Sal1_chr07	1130861	1130862	-	PVX_099940.1	456	457	.	.	+	ATTGATTAT	35	0.307692	0.97973
Pv_Sal1_chr14	2310172	2310173	+	PVX_100695.1	874	875	.	.	+	ACAAAACGT	25	0.12	0.978388
Pv_Sal1_chr14	2312803	2312804	-	PVX_100705.1	799	800	.	.	+	AAAAAAACA	37	0.555556	0.981508
Pv_Sal1_chr14	2592495	2592496	+	PVX_101035.1	832	833	.	.	+	AAACAGCCA	21	0.818182	0.937142
Pv_Sal1_chr11	1852608	1852609	-	PVX_113385.1	848	849	.	.	+	AGCCACTTC	58	0.95	0.991114
Pv_Sal1_chr11	1770998	1770999	+	PVX_113490.1	512	513	.	.	+	TTAAACCTT	42	0.518519	0.972349
Pv_Sal1_chr11	1437609	1437610	+	PVX_113860.1	1178	1179	.	.	+	GAAAAGGCA	29	0.8	0.928734
Pv_Sal1_chr11	1437722	1437723	+	PVX_113860.1	1291	1292	.	.	+	CTTGAACAA	21	0.315789	0.983926
Pv_Sal1_chr11	1296985	1296986	-	PVX_114040.1	1009	1010	.	.	+	TCCGAACGG	23	0.75	0.966922
Pv_Sal1_chr11	1297119	1297120	-	PVX_114040.1	875	876	.	.	+	GAAAATCAC	23	0.666667	0.986492
Pv_Sal1_chr11	777717	777718	-	PVX_114610.1	660	661	.	.	+	AAAAAAAAA	107	0.354167	0.974825
Pv_Sal1_chr11	777380	777381	-	PVX_114610.1	997	998	.	.	+	GAAAAAACA	84	0.263158	0.901574
Pv_Sal1_chr11	525433	525434	-	PVX_114910.1	781	782	.	.	+	CTGTAGATA	32	0.28	0.904311
Pv_Sal1_chr11	525419	525420	-	PVX_114910.1	795	796	.	.	+	ACAAATGTA	21	0.6875	0.971115
Pv_Sal1_chr11	525343	525344	-	PVX_114910.1	871	872	.	.	+	TTTTAATGT	24	0.347826	0.943865
Pv_Sal1_chr11	380795	380796	-	PVX_115025.1	950	951	.	.	+	ACAAATTAC	55	0.244898	0.90062
Pv_Sal1_chr11	333164	333165	-	PVX_115085.1	406	407	.	.	+	TGTCAAAAG	20	0.470588	0.968534
Pv_Sal1_chr11	115285	115286	+	PVX_115380.1	1317	1318	.	.	+	CCCTACCGT	36	0.16129	0.946885
Pv_Sal1_chr12	1837153	1837154	+	PVX_117370.1	524	525	.	.	+	TTGCATGCC	33	0.888889	0.999907
Pv_Sal1_chr12	1879609	1879610	+	PVX_117440.1	543	544	.	.	+	TCGAACAGC	30	0.192308	0.910419
Pv_Sal1_chr12	2008750	2008751	-	PVX_117620.1	697	698	.	.	+	GCTCAATCG	20	0.294118	0.982866
Pv_Sal1_chr12	2455556	2455557	+	PVX_118162.1	1084	1085	.	.	+	ATTTAACAA	30	0.869565	0.989106
Pv_Sal1_chr08	1541432	1541433	-	PVX_119345.1	545	546	.	.	+	CGGCACGGA	22	0.666667	0.978132
Pv_Sal1_chr14	120540	120541	-	PVX_121935.1	1414	1415	.	.	+	TGTAATTAC	23	1	0.954937
Pv_Sal1_chr14	120025	120026	-	PVX_121935.1	1929	1930	.	.	+	GTTTATATA	33	0.5	0.98842
Pv_Sal1_chr14	414851	414852	+	PVX_122245.1	505	506	.	.	+	GAAGAAGTA	22	0.263158	0.904039
Pv_Sal1_chr14	739735	739736	-	PVX_122637.1	501	502	.	.	+	GCACATATG	41	0.727273	0.980628
Pv_Sal1_chr14	806512	806513	+	PVX_122710.1	531	532	.	.	+	CGGTATCGG	20	0.785714	0.989526
Pv_Sal1_chr14	806898	806899	+	PVX_122710.1	917	918	.	.	+	TTTTAAACG	21	0.75	0.991606
Pv_Sal1_chr14	917335	917336	+	PVX_122840.1	685	686	.	.	+	GTGAATTCC	21	0.647059	0.9387
Pv_Sal1_chr14	1428874	1428875	+	PVX_123410.1	1030	1031	.	.	+	GCTAAACGG	96	0.679012	0.960226
Pv_Sal1_chr14	1427428	1427429	+	PVX_123410.1	393	394	.	.	+	GACAAATTA	27	0.565217	0.992921
Pv_Sal1_chr14	1445457	1445458	-	PVX_123450.1	626	627	.	.	+	GATAACTGC	21	0.75	0.944695
Pv_Sal1_chr14	1767756	1767757	-	PVX_123770.1	1437	1438	.	.	+	AAAAACTCC	32	0.619048	0.923416
Pv_Sal1_chr03	810977	810978	+	00b87653-5dd0-4dc0-b7b7-3da3508933ba	868	869	.	.	+	AGCAATTAA	26	0.4	0.993104
Pv_Sal1_chr10	1083502	1083503	+	02c35815-6332-4966-a71a-dddf8ec03261	1211	1212	.	.	+	AACGATTAC	33	0.315789	0.953201
Pv_Sal1_chr10	1058627	1058628	+	0468e794-39dc-46b6-b297-9d14c58d3c1c	1482	1483	.	.	+	CGAAATTAA	24	0.75	0.989169
Pv_Sal1_chr12	1365442	1365443	-	0522b44e-b578-4a5e-be07-14760b8ed611	1166	1167	.	.	+	ACCGATTTG	58	0.522727	0.953442
Pv_Sal1_chr14	2714481	2714482	+	0cd86d71-58f3-4595-ac88-a329eef8e76a	1238	1239	.	.	+	CAGTAGTAC	36	0.913043	0.901849
Pv_Sal1_chr14	2714550	2714551	+	0cd86d71-58f3-4595-ac88-a329eef8e76a	1307	1308	.	.	+	AAAAAAAAG	54	0.454545	0.997359
Pv_Sal1_chr14	2714854	2714855	+	0cd86d71-58f3-4595-ac88-a329eef8e76a	1611	1612	.	.	+	AAAAAAAAA	96	0.638554	0.997473
Pv_Sal1_chr08	1013664	1013665	-	0d742543-0a9f-4d79-90a3-c4b100cd5e37	1223	1224	.	.	+	AAAAACAGA	54	0.878049	0.991007
Pv_Sal1_chr07	1041586	1041587	-	0f712093-7ce9-4446-b4d8-fef494bc172b	1277	1278	.	.	+	TTAAAGACG	40	0.518519	0.986527
Pv_Sal1_chr06	670653	670654	+	122378cb-6f31-488f-b0cc-1d5c36eb4319	93	94	.	.	+	CTCAATTTC	31	0.692308	0.994932
Pv_Sal1_chr11	361922	361923	-	12f20908-5096-4907-8bf3-313efa8998da	1482	1483	.	.	+	AAAAAAAAA	27	0.2	0.990889
Pv_Sal1_chr07	845234	845235	+	167c3a24-99fa-494e-aa15-d156c5cc82af	515	516	.	.	+	TTAAATAAG	29	0.75	0.967075
Pv_Sal1_chr12	502129	502130	-	183f7b60-0186-4e51-b286-19ba485627cc	1082	1083	.	.	+	CATCAAGCA	21	0.714286	0.903198
Pv_Sal1_chr05	368126	368127	+	18a9aa22-cf76-4dc9-8ee9-62d6091cefa5	394	395	.	.	+	GAAAAAACT	93	0.535211	0.989666
Pv_Sal1_chr06	663654	663655	-	1c02f3c3-8c8f-469b-bcd1-4f00a4e7d985	906	907	.	.	+	GTTTACGCA	1320	0.218471	0.954991
Pv_Sal1_chr12	22697	22698	-	1ad8fa26-da38-4ee9-99b4-20b411f89f88	652	653	.	.	+	TATGACACT	53	0.297872	0.987999
Pv_Sal1_chr12	22665	22666	-	1ad8fa26-da38-4ee9-99b4-20b411f89f88	684	685	.	.	+	GAAAAACAG	42	0.647059	0.996718
Pv_Sal1_chr12	22654	22655	-	1ad8fa26-da38-4ee9-99b4-20b411f89f88	695	696	.	.	+	GCTTAATCT	51	0.340909	0.999629
Pv_Sal1_chr12	22648	22649	-	1ad8fa26-da38-4ee9-99b4-20b411f89f88	701	702	.	.	+	TCTAATTAT	45	0.333333	0.998036
Pv_Sal1_chr11	1521168	1521169	+	1af429a3-afb3-477b-883c-c7758f7c0f11	394	395	.	.	+	AAAAAACGG	67	0.714286	0.998432
Pv_Sal1_chr13	1811236	1811237	-	1b4a2508-ab48-4f9f-9695-1011056fadfc	1534	1535	.	.	+	ACGCAGAAC	29	0.55	0.923098
Pv_Sal1_chr13	1810712	1810713	-	1b4a2508-ab48-4f9f-9695-1011056fadfc	2058	2059	.	.	+	ACAAACGAA	77	0.59322	0.981886
Pv_Sal1_chr12	770420	770421	+	1bc255a2-204b-4a1b-8a57-86906c7b5562	189	190	.	.	+	GGTGATACA	21	0.333333	0.966687
Pv_Sal1_chr12	1037579	1037580	-	1ee13c38-5424-47d0-a4ba-666e73bdb90f	1216	1217	.	.	+	GCATATCAT	24	0.846154	0.908373
Pv_Sal1_chr14	1427428	1427429	+	212870b2-d5b1-4996-91f3-5f354c858dee	283	284	.	.	+	GACAAATTA	27	0.565217	0.992921
Pv_Sal1_chr14	1428211	1428212	+	212870b2-d5b1-4996-91f3-5f354c858dee	535	536	.	.	+	GATGAGTAA	38	0.954545	0.938041
Pv_Sal1_chr11	1060272	1060273	-	278c2498-0c88-4e7b-9080-957b104a49ae	760	761	.	.	+	ACGAACGAG	46	0.210526	0.925505
Pv_Sal1_chr05	208780	208781	-	28dd125c-f315-4f49-bb31-f1a5b17cbd0b	1425	1426	.	.	+	CGCGAACGC	29	0.565217	0.941056
Pv_Sal1_chr14	2986633	2986634	-	2b63a3e6-9b95-49b5-9e37-1990198ada6b	818	819	.	.	+	TGAAATATG	22	0.473684	0.938089
Pv_Sal1_chr09	34694	34695	-	2e0ac761-8239-4cb8-9cd4-91b481cebe4c	19	20	.	.	+	GAACACCTA	21	0.666667	0.936749
Pv_Sal1_chr02	255423	255424	-	31546efa-1f0a-4c13-ae33-703cb84426b9	578	579	.	.	+	AAGTAACCC	21	0.823529	0.917097
Pv_Sal1_chr11	738543	738544	-	322f7061-2af2-46b5-8834-abc28554df47	1267	1268	.	.	+	GCCAATTTT	30	0.307692	0.999503
Pv_Sal1_chr14	2938880	2938881	-	323c9d6f-f330-440e-81b2-4512a3f215f9	772	773	.	.	+	ACGAATGTT	22	0.416667	0.910607
Pv_Sal1_chr10	825202	825203	+	36f5e705-757f-4d71-8501-8972b986f6b8	318	319	.	.	+	AAAAAAAAG	28	0.923077	0.999983
Pv_Sal1_chr10	825218	825219	+	36f5e705-757f-4d71-8501-8972b986f6b8	334	335	.	.	+	AAAAAAAAA	26	0.73913	0.923868
Pv_Sal1_chr10	825241	825242	+	36f5e705-757f-4d71-8501-8972b986f6b8	357	358	.	.	+	AAAAAAAAA	23	0.75	0.912134
Pv_Sal1_chr06	52877	52878	+	38800f8f-0947-4687-97b9-9d92383be2b5	243	244	.	.	+	CAGCAAACG	32	0.366667	0.984475
Pv_Sal1_chr06	52907	52908	+	38800f8f-0947-4687-97b9-9d92383be2b5	273	274	.	.	+	TTACAACGG	28	0.3125	0.903362
Pv_Sal1_chr01	672072	672073	+	3b64911f-45a0-4edd-bb1f-66f9d7dfa169	1076	1077	.	.	+	AATTAATTT	24	0.5	0.926851
Pv_Sal1_chr02	721393	721394	+	3cea80e8-28ca-4167-8970-2a3c16a6be2b	125	126	.	.	+	AAAAAACTT	30	0.37037	0.917539
Pv_Sal1_chr01	576412	576413	+	4024df61-ce53-4c56-8592-78fdcf3c048e	569	570	.	.	+	TCGCACCCA	23	0.25	0.904334
Pv_Sal1_chr05	1236294	1236295	+	44805531-61cf-466f-93ea-c64a22001ba4	272	273	.	.	+	ATGCAATCA	41	0.342105	0.937121
Pv_Sal1_chr14	2956090	2956091	-	453d1754-68e1-47a7-9b81-5dbdcd23afdf	1143	1144	.	.	+	GATAACATA	26	0.5	0.97268
Pv_Sal1_chr09	698251	698252	-	463a0d40-0003-4369-baa9-286a06d4f3a1	575	576	.	.	+	GCGTAACTT	23	0.647059	0.94774
Pv_Sal1_chr14	1090443	1090444	+	463e73b5-8a62-439f-8313-8194a29bec8f	1117	1118	.	.	+	GCCAAACCC	70	0.183333	0.982908
Pv_Sal1_chr14	1090044	1090045	+	463e73b5-8a62-439f-8313-8194a29bec8f	718	719	.	.	+	AAGGAGTAA	45	0.758621	0.941445
Pv_Sal1_chr10	786305	786306	-	4819d558-7bbc-4b29-8d18-3d7f8cfc5e7e	657	658	.	.	+	TTGAACTCA	29	0.4	0.927636
Pv_Sal1_chr14	2852819	2852820	-	48590c67-718a-4b75-acd2-0648afd51a0d	1034	1035	.	.	+	CCACAGATG	25	0.571429	0.96416
Pv_Sal1_chr06	663654	663655	-	51fe2dbd-fe89-4b56-b92f-1b51dbca4b99	1391	1392	.	.	+	GTTTACGCA	1344	0.217009	0.903062
Pv_Sal1_chr08	1465610	1465611	+	58cc3c3b-bf14-44f5-a613-c9519c3b5071	98	99	.	.	+	CCCGATTGA	124	0.483871	0.913576
Pv_Sal1_chr10	13902	13903	-	4a9c5c1a-e6e8-4bba-8837-98925b6b6ee4	604	605	.	.	+	TGCGAACGG	43	0.705882	0.999629
Pv_Sal1_chr10	13888	13889	-	4a9c5c1a-e6e8-4bba-8837-98925b6b6ee4	618	619	.	.	+	TAAAACAGT	33	0.925926	0.999451
Pv_Sal1_chr10	557452	557453	-	4bb24c63-2c55-42b2-837f-2ed78ddc318b	548	549	.	.	+	AGAGAGGGA	21	0.4375	0.994178
Pv_Sal1_chr10	557269	557270	-	4bb24c63-2c55-42b2-837f-2ed78ddc318b	731	732	.	.	+	TTCCATCTG	20	0.636364	0.9112
Pv_Sal1_chr06	664863	664864	-	51fe2dbd-fe89-4b56-b92f-1b51dbca4b99	182	183	.	.	+	GCTCAATTC	40	0.3125	0.9518
Pv_Sal1_chr10	8996	8997	-	539c7ab2-473e-470c-95eb-406f1530ee35	803	804	.	.	+	AAGGAGGGA	24	0.8125	0.997977
Pv_Sal1_chr10	1041717	1041718	+	56825962-1c6b-4ece-9eb7-a55fd197098b	379	380	.	.	+	TCCAACAGA	21	1	0.916172
Pv_Sal1_chr03	806071	806072	+	57772e56-18df-4939-981f-bbf79002a7ce	612	613	.	.	+	TTAAAACAG	34	0.692308	0.998869
Pv_Sal1_chr12	1771690	1771691	-	580a5c3e-69b3-485b-96b0-87c8a288bba8	1450	1451	.	.	+	TAAGACCGA	43	0.264706	0.930489
Pv_Sal1_chr09	698575	698576	-	5aed5377-12f0-49ac-a6ee-8343e6df0d38	1220	1221	.	.	+	CGAAATTTT	46	0.416667	0.991577
Pv_Sal1_chr09	698474	698475	-	5aed5377-12f0-49ac-a6ee-8343e6df0d38	1321	1322	.	.	+	AAAAAAAAA	24	0.333333	0.906242
Pv_Sal1_chr14	483367	483368	+	5d2482f6-b2ac-426a-9319-63ad2bddf970	182	183	.	.	+	TGAAAGTGC	23	0.933333	0.992806
Pv_Sal1_chr03	812741	812742	+	5d4c6f93-b47c-48b0-945c-af6e27e8a144	1126	1127	.	.	+	TGAAAGTAA	20	1	0.987318
Pv_Sal1_chr13	14753	14754	-	694c67a7-b120-41ca-9a6a-fb6038442eaf	574	575	.	.	+	CACAACTTC	195	0.890244	0.998818
Pv_Sal1_chr14	139980	139981	-	6002e804-8293-43af-84d4-7d48aef68961	458	459	.	.	+	ATAGACAAT	33	0.26087	0.939004
Pv_Sal1_chr12	257727	257728	-	629d23ad-0d2f-4ab4-85c9-fe3fd2fcb359	745	746	.	.	+	GTTAATTAT	67	0.407407	0.994105
Pv_Sal1_chr12	257650	257651	-	629d23ad-0d2f-4ab4-85c9-fe3fd2fcb359	822	823	.	.	+	AAAGACCTT	62	0.604167	0.999859
Pv_Sal1_chr12	1576268	1576269	-	641f99e2-0e07-49f1-8e55-b87d0b3e3cfd	348	349	.	.	+	GTAAACGGC	36	1	0.999893
Pv_Sal1_chr09	481772	481773	-	6639674f-ec50-4f9a-8cd5-3c852fc62a93	1077	1078	.	.	+	TGAGAAAGT	35	0.5	0.998427
Pv_Sal1_chr02	251724	251725	-	682b54f0-cb47-4ba0-be36-ceb4d39cd363	601	602	.	.	+	ACGAACGGC	21	0.5625	0.991223
Pv_Sal1_chr11	1318322	1318323	+	68b8c787-e5f9-4d8f-9ee8-a5de91ff6232	1526	1527	.	.	+	GTAAACTAC	32	0.8	0.985838
Pv_Sal1_chr05	296382	296383	-	69b959db-cac7-4208-9c81-68236af6ed06	1112	1113	.	.	+	CGCAACACT	74	0.673077	0.972993
Pv_Sal1_chr14	932404	932405	+	6a7a7bb1-8a33-424a-9fa8-759959da45bc	782	783	.	.	+	TTTAACTCC	62	0.954545	0.99204
Pv_Sal1_chr09	115669	115670	+	6aff31d8-ec26-4314-8b97-14423c1f2445	1300	1301	.	.	+	AGAAATTGT	32	0.28125	0.921646
Pv_Sal1_chr03	686672	686673	-	6c1e9a87-7233-4036-b7dd-e65917d253c5	1065	1066	.	.	+	GCAGACACT	21	0.3	0.997101
Pv_Sal1_chr06	664158	664159	-	6cf7a427-238e-47a6-a67b-4d8b1337e8d9	558	559	.	.	+	ACACAGATA	379	0.404844	0.9365
Pv_Sal1_chr14	2782830	2782831	+	7bc48328-caca-4e3d-8bb5-6cb40bc2ad1c	365	366	.	.	+	ATGGACAAG	181	0.742138	0.99996
Pv_Sal1_chr02	230776	230777	-	6ca5f3d6-0267-439e-8c8c-c573c3e9a4c2	1517	1518	.	.	+	GTTAAACAT	38	0.677419	0.993732
Pv_Sal1_chr06	498705	498706	+	6d99b63a-fabc-4a7a-9be3-918427564517	56	57	.	.	+	AATAATAAT	20	0.315789	0.946756
Pv_Sal1_chr13	491272	491273	+	6e89bf6e-74f8-4be9-9039-60563c653368	259	260	.	.	+	AAAAATTGT	82	0.5	0.948411
Pv_Sal1_chr13	1147984	1147985	+	6eca9edb-5e64-4986-96a7-2e0b77d14712	206	207	.	.	+	TAAAACGGC	59	1	0.995686
Pv_Sal1_chr13	1148266	1148267	+	6eca9edb-5e64-4986-96a7-2e0b77d14712	488	489	.	.	+	AATAACTCC	46	1	0.9448
Pv_Sal1_chr11	533887	533888	-	6ecf8347-d9d4-4868-98c8-68d40d7d8363	1474	1475	.	.	+	CCAAACTGA	66	0.469388	0.901468
Pv_Sal1_chr13	631531	631532	-	71c2f37c-7314-4f0b-9944-473a3294a35c	909	910	.	.	+	ATTAATTCC	24	0.619048	0.986574
Pv_Sal1_chr13	282321	282322	-	73a18371-6a53-4f82-b1f5-41e0338e5a47	295	296	.	.	+	AATTAATTT	48	0.405405	0.965515
Pv_Sal1_chr05	209001	209002	-	7780d268-fe11-42fb-a07f-7f961c80d284	833	834	.	.	+	ATACAGCGT	45	0.48	0.932708
Pv_Sal1_chr07	946265	946266	+	78aea15f-ce87-4ad5-abad-2ff7b6c70e06	176	177	.	.	+	TGAAATTGA	21	0.578947	0.923611
Pv_Sal1_chr12	1050846	1050847	+	790969a6-60f6-4078-9561-8d0e27bcc168	157	158	.	.	+	GGGGAAGCC	22	0.933333	0.904654
Pv_Sal1_chr12	1051273	1051274	+	790969a6-60f6-4078-9561-8d0e27bcc168	584	585	.	.	+	CGCAAAAAG	53	0.486486	0.987643
Pv_Sal1_chr12	2055625	2055626	-	7929eec6-f78a-4cb4-a4ea-b8ef15d5d3ab	1747	1748	.	.	+	CCTCAGACT	39	0.535714	0.986615
Pv_Sal1_chr12	1576435	1576436	-	7b4a7f81-141b-450d-b63a-0499307d4aaf	165	166	.	.	+	AGGAAACTG	30	0.137931	0.912432
Pv_Sal1_chr12	1576037	1576038	-	7b4a7f81-141b-450d-b63a-0499307d4aaf	470	471	.	.	+	GCGGACGTT	39	0.277778	0.996137
Pv_Sal1_chr05	673590	673591	+	7c3af468-c633-4120-96f1-57e9a9da80ec	1077	1078	.	.	+	GGGGACTCC	79	0.138889	0.996933
Pv_Sal1_chr05	673483	673484	+	7c3af468-c633-4120-96f1-57e9a9da80ec	970	971	.	.	+	AAAAAAAAA	74	0.62069	0.999312
Pv_Sal1_chr05	1247661	1247662	-	863f491a-7667-4b16-96d4-f596e42def63	749	750	.	.	+	GTAGACGCA	105	0.111111	0.94043
Pv_Sal1_chr14	2444594	2444595	-	7f92f93f-0445-4d0a-a736-5f46983e0171	1254	1255	.	.	+	ATTTAATAG	27	0.521739	0.990662
Pv_Sal1_chr14	2444527	2444528	-	7f92f93f-0445-4d0a-a736-5f46983e0171	1321	1322	.	.	+	CATGATTTT	29	0.4	0.935272
Pv_Sal1_chr14	2444411	2444412	-	7f92f93f-0445-4d0a-a736-5f46983e0171	1437	1438	.	.	+	TTTGATTGT	44	0.285714	0.942418
Pv_Sal1_chr14	2444328	2444329	-	7f92f93f-0445-4d0a-a736-5f46983e0171	1520	1521	.	.	+	ACCAACAAG	28	0.8	0.916759
Pv_Sal1_chr07	354269	354270	+	827fd587-3563-41a9-b09e-df337a197b14	484	485	.	.	+	GAGGAGTGC	44	0.758621	0.915966
Pv_Sal1_chr12	257728	257729	-	8330fc0f-8e01-4acc-a4f9-7639f13bccf7	828	829	.	.	+	AGTTAATTA	82	0.214286	0.9225
Pv_Sal1_chr12	257616	257617	-	8330fc0f-8e01-4acc-a4f9-7639f13bccf7	940	941	.	.	+	TGAAATGCA	46	0.694444	0.959507
Pv_Sal1_chr14	2297016	2297017	-	84ce64b3-8b10-4a1d-a478-8ee8cb7a94af	888	889	.	.	+	CCTAATAAT	63	0.434783	0.947839
Pv_Sal1_chr14	2296908	2296909	-	84ce64b3-8b10-4a1d-a478-8ee8cb7a94af	996	997	.	.	+	TAAAACGTC	43	0.636364	0.977304
Pv_Sal1_chr14	1090475	1090476	+	862f1381-2e28-429c-bb80-469b20a8ab4d	286	287	.	.	+	CGAAATGAA	26	0.85	0.935444
Pv_Sal1_chr05	1247928	1247929	-	863f491a-7667-4b16-96d4-f596e42def63	482	483	.	.	+	AGAAAAAAG	61	0.0655738	0.918586
Pv_Sal1_chr10	1083398	1083399	+	872d8490-8de2-4dcb-a987-b399598b649d	541	542	.	.	+	GGAGAGGTG	56	0.741935	0.968353
Pv_Sal1_chr03	961583	961584	-	89d91d5a-c830-471a-a8da-634edb306120	39	40	.	.	+	CTTAAACAA	25	0.478261	0.972374
Pv_Sal1_chr14	1843089	1843090	+	8bf56a00-a9c7-44ab-b78e-c960b4bebedf	627	628	.	.	+	ACAAAAAGG	21	0.75	0.950767
Pv_Sal1_chr01	312813	312814	+	8c779425-537d-4cda-bb60-563291d10d30	214	215	.	.	+	TGCGAACTT	34	0.310345	0.920755
Pv_Sal1_chr01	312874	312875	+	8c779425-537d-4cda-bb60-563291d10d30	275	276	.	.	+	AAAAAACTG	27	0.347826	0.976048
Pv_Sal1_chr12	2428794	2428795	+	8c7c232e-5b4d-4c41-9f0b-3a724e13c807	330	331	.	.	+	GCACAGAGT	56	0.659091	0.993147
Pv_Sal1_chr12	2429274	2429275	+	8c7c232e-5b4d-4c41-9f0b-3a724e13c807	348	349	.	.	+	CGATATAGC	81	0.803571	0.988629
Pv_Sal1_chr12	535348	535349	+	8dad1a93-5865-4127-87c5-0caaba01ff5f	585	586	.	.	+	CCCGATCGC	25	0.736842	0.998914
Pv_Sal1_chr13	15130	15131	-	8f9a9138-77e9-4391-8f45-b53049d59dd1	1646	1647	.	.	+	AAAAACAAA	124	0.666667	0.908948
PVAD80_MIT	5874	5875	+	8f781193-20b6-40f2-aa62-20b616257e48	439	440	.	.	+	TAAAAGAAC	25	0.4	0.995609
Pv_Sal1_chr13	15332	15333	-	8f9a9138-77e9-4391-8f45-b53049d59dd1	1444	1445	.	.	+	CATAATTAA	60	0.547619	0.949441
Pv_Sal1_chr12	287868	287869	+	910b76e5-88bc-4551-9055-ec081856efbe	566	567	.	.	+	CACGAAATG	37	0.56	0.962306
Pv_Sal1_chr09	1359587	1359588	+	91d90012-66c0-46ab-ab26-71f05d200b93	438	439	.	.	+	GCATATAAA	33	0.705882	0.947355
Pv_Sal1_chr07	955052	955053	-	93170896-7522-4e36-a4ab-5a87b8927508	1423	1424	.	.	+	AAAAAACCT	33	0.4	0.984788
Pv_Sal1_chr10	786300	786301	-	9556aaf2-93ae-4705-970b-6e071065d820	1372	1373	.	.	+	CTCAAACCC	42	0.777778	0.999973
Pv_Sal1_chr10	7221	7222	-	99d8f617-5dfb-4f67-a4cf-a41c0f9382b6	1722	1723	.	.	+	TGAAAGTAA	22	1	0.978624
Pv_Sal1_chr07	452184	452185	-	9af38d30-a131-438e-b235-3fcb67341dad	1236	1237	.	.	+	TTGAATTTT	34	0.269231	0.905129
Pv_Sal1_chr14	824402	824403	+	9e35cd58-52f0-4176-b5a1-e7d9ed11d529	252	253	.	.	+	TTCAATTGT	21	0.526316	0.959327
Pv_Sal1_chr09	481772	481773	-	a0f6c76b-0c05-4fb5-8777-61bc6eab8b30	715	716	.	.	+	TGAGAAAGT	36	0.466667	0.997814
Pv_Sal1_chr06	214084	214085	-	aeee8c4e-561e-4183-ae0c-37cdbfe30690	830	831	.	.	+	CGCCAACGC	36	0.576923	0.916919
Pv_Sal1_chr13	33684	33685	-	afc158ab-1d41-47e9-866f-f757f4ba0cee	1093	1094	.	.	+	ATAAACAGT	33	0.740741	0.994951
Pv_Sal1_chr13	33444	33445	-	afc158ab-1d41-47e9-866f-f757f4ba0cee	1333	1334	.	.	+	TTCAACATT	33	0.517241	0.994673
Pv_Sal1_chr10	561331	561332	+	b06257a5-2232-4e46-bc79-eb77effe420e	1461	1462	.	.	+	TGATAGACC	21	0.705882	0.96724
Pv_Sal1_chr13	1810712	1810713	-	b4c01c15-360b-4e2e-ba4c-87b7333083f0	628	629	.	.	+	ACAAACGAA	76	0.603448	0.982527
Pv_Sal1_chr02	79815	79816	-	b5b9c403-bc75-42fc-9e02-9c1d064a127d	1168	1169	.	.	+	AATTAATAT	29	0.391304	0.99132
Pv_Sal1_chr12	501669	501670	-	baa8112d-39d8-4d20-a565-12aba04c7c2c	443	444	.	.	+	ACCGATTTT	39	0.470588	0.912328
Pv_Sal1_chr05	1057242	1057243	+	bb03dda0-3389-433f-8dcb-a87906c39c22	1315	1316	.	.	+	AAAGACAAA	59	0.416667	0.992523
Pv_Sal1_chr05	214972	214973	-	bb1e80f3-78c0-4137-9da3-f23a2cfa71d0	857	858	.	.	+	ACCGATCCA	23	0.6	0.998051
Pv_Sal1_chr11	1799727	1799728	-	bb36b173-0c52-4739-bfc4-e648bf23e867	701	702	.	.	+	TACGATACG	37	0.52	0.962559
Pv_Sal1_chr10	692229	692230	+	bb4cc097-e961-4977-86ee-5a775cb60d73	351	352	.	.	+	GCGCACCTA	28	0.470588	0.958007
Pv_Sal1_chr10	692403	692404	+	bb4cc097-e961-4977-86ee-5a775cb60d73	525	526	.	.	+	TTCGATTTA	25	0.833333	0.999886
Pv_Sal1_chr03	864594	864595	+	bc10ec12-507c-4081-9fbf-9a7e37d1b256	1595	1596	.	.	+	GCTAACAGT	22	0.9375	0.992008
Pv_Sal1_chr03	350535	350536	-	bd427589-f053-4784-bc9c-8465d28dd4e1	1066	1067	.	.	+	CATAATTGG	61	0.230769	0.943971
Pv_Sal1_chr05	300458	300459	+	cdb00f33-4b7c-422f-9b5f-ea0e772df5b1	248	249	.	.	+	TTTAATTAA	103	0.988889	0.949687
Pv_Sal1_chr03	385283	385284	-	c48394a2-3bb5-4951-8cb3-e37941a0bfef	648	649	.	.	+	ACTTAAAAG	42	0.518519	0.958721
Pv_Sal1_chr03	385035	385036	-	c48394a2-3bb5-4951-8cb3-e37941a0bfef	896	897	.	.	+	TGGGACTTG	55	0.25	0.996036
Pv_Sal1_chr12	2946805	2946806	+	c4afec47-e1c5-46d6-aa22-3b48f7236250	1123	1124	.	.	+	GGGGAGAAA	22	0.157895	0.960896
Pv_Sal1_chr12	2946162	2946163	+	c4afec47-e1c5-46d6-aa22-3b48f7236250	480	481	.	.	+	ACGAACAGT	24	0.684211	0.954966
Pv_Sal1_chr13	83598	83599	-	c68127d8-d0e0-456c-9a63-21e7a536dc50	892	893	.	.	+	GTATATATG	38	1	0.90466
Pv_Sal1_chr06	383493	383494	+	c93bf390-d4c6-4db6-a1a7-fa65ae4ea9b6	67	68	.	.	+	TGAGAGTTG	23	0.733333	0.939056
Pv_Sal1_chr14	2459833	2459834	+	cb3dead3-9abb-4ce6-9edb-c071a9e56666	2131	2132	.	.	+	GTTAATTGC	33	0.636364	0.917693
Pv_Sal1_chr10	1083396	1083397	+	cb7a3cb6-4c9f-455b-a9b1-2d93588a72db	1143	1144	.	.	+	ACGGAGAGG	31	0.47619	0.919896
Pv_Sal1_chr01	112852	112853	+	cc522132-05af-402c-afb0-4d5c9430b4b1	435	436	.	.	+	GCGAAAGCA	28	0.857143	0.902759
Pv_Sal1_chr05	300490	300491	+	cdb00f33-4b7c-422f-9b5f-ea0e772df5b1	280	281	.	.	+	AAAAAAAAA	80	0.368421	0.950189
Pv_Sal1_chr10	1058607	1058608	+	ce8fdf56-2292-4695-82e1-0a843f504d8a	420	421	.	.	+	GACAATTAA	30	0.833333	0.99117
Pv_Sal1_chr10	1058630	1058631	+	ce8fdf56-2292-4695-82e1-0a843f504d8a	443	444	.	.	+	AATTAAAAA	23	0.588235	0.969257
Pv_Sal1_chr05	1198526	1198527	+	cfe02201-25d0-471c-b74f-b63297701608	1063	1064	.	.	+	CCAAATGCC	20	0.714286	0.967461
Pv_Sal1_chr08	914201	914202	-	d01f1912-2207-4a39-ba19-033012db67b7	283	284	.	.	+	ACCGATTAG	23	0.647059	0.968713
Pv_Sal1_chr11	640100	640101	-	d4217c67-de1e-405b-b4dc-eb6908901549	345	346	.	.	+	CTCAATTTG	20	0.333333	0.994452
Pv_Sal1_chr13	124947	124948	-	d7ad3ef0-b460-4c14-9e62-d664baa3ca7e	244	245	.	.	+	GCGCAGCCT	36	0.916667	0.999089
Pv_Sal1_chr13	124826	124827	-	d7ad3ef0-b460-4c14-9e62-d664baa3ca7e	365	366	.	.	+	CGCCAAACG	27	0.333333	0.99736
Pv_Sal1_chr11	1289941	1289942	-	d83dbf11-4db2-4006-bd9d-37195cded572	1295	1296	.	.	+	TGGTAACAG	29	0.961538	0.994871
Pv_Sal1_chr11	1289925	1289926	-	d83dbf11-4db2-4006-bd9d-37195cded572	1311	1312	.	.	+	AAAAAAAAA	35	0.321429	0.917632
Pv_Sal1_chr09	1811253	1811254	-	d8ffe284-3612-43aa-a69e-5d1a2cd95244	1021	1022	.	.	+	ACAGATTTA	33	0.48	0.949946
Pv_Sal1_chr14	2491688	2491689	-	ee307b4f-f889-4350-b307-3bed87ade323	1156	1157	.	.	+	GCTAAACGG	113	0.771739	0.981704
Pv_Sal1_chr09	1653908	1653909	-	daf7c3ca-0c2a-4ed7-a4c0-f08d32ce0ed9	1460	1461	.	.	+	TCGAATTCC	39	0.5	0.928986
Pv_Sal1_chr08	926146	926147	+	e13de7dd-f434-49f5-ae4c-0b0714a1dd31	210	211	.	.	+	AAAAATTAT	36	0.592593	0.997411
Pv_Sal1_chr05	541253	541254	-	e452f8d0-012a-4dd6-b27c-422b272eccb4	1078	1079	.	.	+	AGAGAAATC	22	0.2	0.927149
Pv_Sal1_chr05	540930	540931	-	e452f8d0-012a-4dd6-b27c-422b272eccb4	1401	1402	.	.	+	AATTAATCG	68	0.679245	0.982228
Pv_Sal1_chr12	576774	576775	+	e5b7176b-3a5c-4eb5-9d0b-fb3784855a0c	1576	1577	.	.	+	ATCGACTAA	37	0.833333	0.991014
Pv_Sal1_chr13	128597	128598	-	e7e3a7f3-bfef-422b-b304-04ca8bdec4cf	486	487	.	.	+	AAAAAAAAA	51	0.45	0.998985
Pv_Sal1_chr13	128537	128538	-	e7e3a7f3-bfef-422b-b304-04ca8bdec4cf	546	547	.	.	+	GCAGACTGT	63	0.25	0.99671
Pv_Sal1_chr08	1553210	1553211	-	e849e131-6bec-4a9d-97cf-7be803ff5fc9	1184	1185	.	.	+	TCAAACGCA	27	0.642857	0.913034
Pv_Sal1_chr07	848371	848372	+	e9a17c69-9911-43a8-bc69-448923054eda	927	928	.	.	+	CCCCAGGCG	28	0.5	0.915424
Pv_Sal1_chr12	1227650	1227651	-	eaaa49d3-e323-4662-83d5-b8aff3aba040	755	756	.	.	+	TTAAACGAA	40	0.636364	0.931497
Pv_Sal1_chr12	2535171	2535172	+	ebe18d7f-f9c6-403e-bdca-47fcbbdd723c	270	271	.	.	+	ATCGATTAT	45	0.352941	0.914938
Pv_Sal1_chr14	2492253	2492254	-	ee307b4f-f889-4350-b307-3bed87ade323	591	592	.	.	+	ATGAAGCAC	26	0.8	0.91237
Pv_Sal1_chr04	123944	123945	-	eeeb969c-34d1-4585-bfa9-b9020883cd64	1717	1718	.	.	+	TGTGAATTA	30	0.461538	0.921058
Pv_Sal1_chr12	131653	131654	+	f2316880-8906-4b2a-af7b-1016cb793caa	1229	1230	.	.	+	CCCAAAAAG	93	0.727273	0.97959
Pv_Sal1_chr02	402336	402337	+	f3fd0783-946d-4509-a444-43b4c334ee12	1171	1172	.	.	+	AACAACAAC	47	0.444444	0.944053
Pv_Sal1_chr06	660786	660787	-	fd66e503-7973-4c1c-b7d2-97a775227cec	1601	1602	.	.	+	AACAATCAC	323	0.258427	0.968127
Pv_Sal1_chr02	402362	402363	+	f3fd0783-946d-4509-a444-43b4c334ee12	1197	1198	.	.	+	TCGAAACAG	68	0.425926	0.900678
Pv_Sal1_chr02	402135	402136	+	f3fd0783-946d-4509-a444-43b4c334ee12	970	971	.	.	+	ACCGATTAG	25	0.75	0.998467
Pv_Sal1_chr11	1557924	1557925	+	f44ba1bc-ea48-4f30-9a3c-302f55940c2e	438	439	.	.	+	AAGGAAATA	62	0.145455	0.938557
Pv_Sal1_chr10	46917	46918	-	f5deac30-a714-4b3b-aa2a-0b2df3d6035c	793	794	.	.	+	ACAAACTTG	62	0.44	0.974614
Pv_Sal1_chr06	213089	213090	-	fec99a17-9a07-4297-abb2-4691a997495a	632	633	.	.	+	GTCAAACAG	57	0.568627	0.999701
Pv_Sal1_chr06	213048	213049	-	fec99a17-9a07-4297-abb2-4691a997495a	673	674	.	.	+	ACGAAAACA	42	0.305556	0.932199
Pv_Sal1_chr11	1770660	1770661	+	ffd95aea-5517-4e37-bd18-bfbf607ed144	371	372	.	.	+	AAAAAATCA	43	0.388889	0.907806
Pv_Sal1_chr14	1767343	1767344	+	ffdd6d37-53dc-4ccf-8982-a48fbc03aa1e	175	176	.	.	+	ATTTATTTC	43	0.354839	0.958825
Pv_Sal1_chr03	956152	956153	-	PVX_000005.1	1470	1471	.	.	+	TTTGACTCA	26	0.636364	0.998062
Pv_Sal1_chr03	478819	478820	-	PVX_000550.1	494	495	.	.	+	AAAAAACAA	21	0.631579	0.941676
Pv_Sal1_chr03	350382	350383	-	PVX_000725.1	1095	1096	.	.	+	ACCCAGAAC	67	0.537037	0.997868
Pv_Sal1_chr03	350759	350760	-	PVX_000725.1	718	719	.	.	+	CATGATAAG	37	0.64	0.994735
Pv_Sal1_chr06	134953	134954	+	PVX_001783.1	428	429	.	.	+	TTAAACGAT	22	0.470588	0.911244
Pv_Sal1_chr04	120120	120121	-	PVX_002585.1	313	314	.	.	+	TTTGATAAC	34	0.481481	0.915562
Pv_Sal1_chr04	119372	119373	-	PVX_002585.1	842	843	.	.	+	TGTAATTAT	28	0.772727	0.994045
Pv_Sal1_chr04	743560	743561	+	PVX_003605.1	1049	1050	.	.	+	CGAAACGGC	40	0.84375	0.992315
Pv_Sal1_chr04	468932	468933	-	PVX_003955.1	625	626	.	.	+	AAAAAAAAG	32	0.642857	0.998914
Pv_Sal1_chr10	46882	46883	-	PVX_079725.1	1047	1048	.	.	+	AGTGACTAA	72	0.389831	0.920353
Pv_Sal1_chr10	120687	120688	+	PVX_079805.1	991	992	.	.	+	GGAGAAAAA	24	0.0833333	0.918597
Pv_Sal1_chr10	739770	739771	+	PVX_080520.1	740	741	.	.	+	ACGAACTTC	41	0.333333	0.942109
Pv_Sal1_chr12	362045	362046	-	PVX_083150.1	1647	1648	.	.	+	AGAGACACC	26	0.130435	0.964549
Pv_Sal1_chr12	257636	257637	-	PVX_083275.1	1035	1036	.	.	+	ATAGACTGA	85	0.867647	0.999485
Pv_Sal1_chr12	258672	258673	-	PVX_083275.1	600	601	.	.	+	GCCGATTGC	33	0.76	0.971145
Pv_Sal1_chr12	30659	30660	+	PVX_083555.1	1035	1036	.	.	+	ACACATGTT	47	0.242424	0.994842
Pv_Sal1_chr12	30492	30493	+	PVX_083555.1	868	869	.	.	+	TTTCAAACA	55	0.511111	0.972042
Pv_Sal1_chr13	128600	128601	-	PVX_084260.1	1055	1056	.	.	+	GAAAAAAAA	54	0.55814	0.990272
Pv_Sal1_chr13	128293	128294	-	PVX_084260.1	1362	1363	.	.	+	GTGCAAACC	81	0.183099	0.966599
Pv_Sal1_chr05	1247284	1247285	-	PVX_090230.1	1019	1020	.	.	+	ACAAACGCC	195	0.829114	0.984999
Pv_Sal1_chr13	272629	272630	-	PVX_084400.1	596	597	.	.	+	TTTAAACAG	40	0.885714	0.992656
Pv_Sal1_chr13	272610	272611	-	PVX_084400.1	615	616	.	.	+	AAAAAAATA	21	0.444444	0.997795
Pv_Sal1_chr13	282722	282723	-	PVX_084420.1	1114	1115	.	.	+	CTAGATTTA	56	0.648649	0.907008
Pv_Sal1_chr13	1161147	1161148	+	PVX_085420.1	440	441	.	.	+	TTTAATTAA	22	0.55	0.908225
Pv_Sal1_chr13	1519376	1519377	+	PVX_085785.1	651	652	.	.	+	GGTAACACA	28	0.588235	0.956495
Pv_Sal1_chr13	1823540	1823541	+	PVX_086090.1	1004	1005	.	.	+	CGAGAAGTT	22	0.375	0.926573
Pv_Sal1_chr13	1823871	1823872	+	PVX_086090.1	1335	1336	.	.	+	GCAAACAAG	46	0.757576	0.998201
Pv_Sal1_chr13	1950299	1950300	-	PVX_086255.1	867	868	.	.	+	ATGGAGTTT	21	0.176471	0.906824
Pv_Sal1_chr07	1248786	1248787	+	PVX_087095.1	999	1000	.	.	+	AACCAAACG	68	0.811321	0.996755
Pv_Sal1_chr01	208644	208645	-	PVX_087830.1	494	495	.	.	+	AGCCAGGTC	22	0.789474	0.99958
Pv_Sal1_chr05	181829	181830	-	PVX_088955.1	815	816	.	.	+	GTGCAGAAT	66	0.204082	0.974182
Pv_Sal1_chr05	181802	181803	-	PVX_088955.1	842	843	.	.	+	ATTAATTTT	54	0.531915	0.999819
Pv_Sal1_chr05	673481	673482	+	PVX_089570.1	1674	1675	.	.	+	AAAAAAAAA	76	0.803279	0.998463
Pv_Sal1_chr05	673490	673491	+	PVX_089570.1	1683	1684	.	.	+	AAAAAAAAA	90	0.513514	0.953592
Pv_Sal1_chr05	679135	679136	-	PVX_089585.1	689	690	.	.	+	CACGATTGC	20	0.642857	0.953133
Pv_Sal1_chr05	958888	958889	+	PVX_089940.1	774	775	.	.	+	GACGAACGA	42	0.484848	0.957211
Pv_Sal1_chr05	1247928	1247929	-	PVX_090230.1	375	376	.	.	+	AGAAAAAAG	64	0.0625	0.905865
Pv_Sal1_chr05	1247851	1247852	-	PVX_090230.1	452	453	.	.	+	AAAAACAGC	69	0.634615	0.987329
Pv_Sal1_chr09	23556	23557	-	PVX_090845.1	503	504	.	.	+	AAAAAAAAA	27	0.565217	0.987735
Pv_Sal1_chr09	23268	23269	-	PVX_090845.1	791	792	.	.	+	TTCTATTAA	24	0.266667	0.917326
Pv_Sal1_chr09	361877	361878	+	PVX_091250.1	631	632	.	.	+	AACGAAAAC	41	0.37931	0.937804
Pv_Sal1_chr09	714833	714834	-	PVX_091680.1	713	714	.	.	+	AAGGAATGA	27	0.115385	0.909124
Pv_Sal1_chr09	914254	914255	+	PVX_091865.1	808	809	.	.	+	GCTAAACCG	33	0.32	0.992001
Pv_Sal1_chr09	953892	953893	-	PVX_091925.1	403	404	.	.	+	GCAGAATCA	20	0.2	0.992085
Pv_Sal1_chr09	1572270	1572271	+	PVX_092615.1	544	545	.	.	+	AGAGACTTT	26	0.333333	0.922582
Pv_Sal1_chr09	1736822	1736823	+	PVX_092805.1	483	484	.	.	+	CGAAAGACA	48	0.657143	0.998604
Pv_Sal1_chr09	1811382	1811383	-	PVX_092905.1	1121	1122	.	.	+	AAAGAACCT	131	0.0697674	0.990796
Pv_Sal1_chr03	696703	696704	+	PVX_096195.1	1373	1374	.	.	+	TTGGAAAGC	25	0.291667	0.971155
Pv_Sal1_chr10	947934	947935	+	PVX_098045.1	1954	1955	.	.	+	TTTAATCTC	67	0.288462	0.924997
Pv_Sal1_chr07	452196	452197	-	PVX_099015.1	949	950	.	.	+	TTTAATTTT	36	0.3125	0.952212
Pv_Sal1_chr07	546610	546611	+	PVX_099145.1	585	586	.	.	+	GAGCAGACT	33	0.48	0.919259
Pv_Sal1_chr07	674806	674807	-	PVX_099320.1	1699	1700	.	.	+	GCATAAACC	89	0.388889	0.964829
Pv_Sal1_chr07	769435	769436	+	PVX_099430.1	787	788	.	.	+	GAGAAACTT	36	0.205882	0.999967
Pv_Sal1_chr07	898186	898187	+	PVX_099585.1	702	703	.	.	+	CATCATTTA	23	0.545455	0.971959
Pv_Sal1_chr07	1077429	1077430	+	PVX_099845.1	624	625	.	.	+	GAAAAACCG	23	0.294118	0.992113
Pv_Sal1_chr07	1130225	1130226	-	PVX_099940.1	1092	1093	.	.	+	AGACATTTC	40	1	0.988519
Pv_Sal1_chr14	2309939	2309940	+	PVX_100695.1	641	642	.	.	+	CTTCACCCC	24	0.571429	0.988604
Pv_Sal1_chr14	2312905	2312906	-	PVX_100705.1	697	698	.	.	+	CCGAATGAT	34	0.96	0.972227
Pv_Sal1_chr14	2312745	2312746	-	PVX_100705.1	857	858	.	.	+	TGCAATATG	24	0.2	0.907079
Pv_Sal1_chr11	1852621	1852622	-	PVX_113385.1	835	836	.	.	+	GTGCAGATT	57	0.489362	0.998234
Pv_Sal1_chr11	1770660	1770661	+	PVX_113490.1	268	269	.	.	+	AAAAAATCA	46	0.324324	0.957509
Pv_Sal1_chr11	1553967	1553968	+	PVX_113725a.1	339	340	.	.	+	ATCGAGAGA	20	0.533333	0.939099
Pv_Sal1_chr11	1437286	1437287	+	PVX_113860.1	855	856	.	.	+	GATGAGATG	24	0.8	0.992973
Pv_Sal1_chr11	1296946	1296947	-	PVX_114040.1	1048	1049	.	.	+	TAAAAATGC	21	0.421053	0.917507
Pv_Sal1_chr11	1297116	1297117	-	PVX_114040.1	878	879	.	.	+	AATCACCCC	24	0.380952	0.988665
Pv_Sal1_chr11	777450	777451	-	PVX_114610.1	927	928	.	.	+	AATAATTCT	169	0.377622	0.983575
Pv_Sal1_chr11	786366	786367	+	PVX_114600.1	945	946	.	.	+	TTAAATTTG	39	0.354839	0.921656
Pv_Sal1_chr11	525329	525330	-	PVX_114910.1	885	886	.	.	+	AAAAACTTC	22	0.846154	0.998901
Pv_Sal1_chr11	380755	380756	-	PVX_115025.1	990	991	.	.	+	TTAAAGACA	40	0.625	0.997935
Pv_Sal1_chr11	332342	332343	-	PVX_115085.1	1228	1229	.	.	+	TCCAAACGT	60	0.44	0.999517
Pv_Sal1_chr11	201182	201183	-	PVX_115265.1	1362	1363	.	.	+	GCCGATCAA	26	0.526316	0.98827
Pv_Sal1_chr11	43235	43236	-	PVX_115450.1	1251	1252	.	.	+	TTCAACTTA	25	0.909091	0.98733
Pv_Sal1_chr12	1218998	1218999	+	PVX_116700.1	908	909	.	.	+	TCGAATTTA	24	0.571429	0.962525
Pv_Sal1_chr12	1879708	1879709	+	PVX_117440.1	642	643	.	.	+	TTGGACTGC	28	0.62963	0.999813
Pv_Sal1_chr12	2008802	2008803	-	PVX_117620.1	645	646	.	.	+	AATTAACTC	20	0.909091	0.936151
Pv_Sal1_chr12	2455544	2455545	+	PVX_118162.1	1072	1073	.	.	+	GCCGATGCC	30	0.35	0.927142
Pv_Sal1_chr08	1541615	1541616	-	PVX_119345.1	362	363	.	.	+	GCGGAGTTG	23	0.411765	0.991925
Pv_Sal1_chr08	1449756	1449757	+	PVX_119475.1	768	769	.	.	+	AAAAACTTT	20	1	0.99511
Pv_Sal1_chr14	120150	120151	-	PVX_121935.1	1804	1805	.	.	+	AAGGAGACA	32	0.592593	0.992243
Pv_Sal1_chr14	119996	119997	-	PVX_121935.1	1958	1959	.	.	+	TGAAATAAA	21	0.923077	0.90632
Pv_Sal1_chr14	414560	414561	+	PVX_122245.1	214	215	.	.	+	GGGGAAAAA	21	0.15	0.990385
Pv_Sal1_chr14	414835	414836	+	PVX_122245.1	489	490	.	.	+	AAAAAAACT	22	0.368421	0.967869
Pv_Sal1_chr14	739745	739746	-	PVX_122637.1	491	492	.	.	+	AAAAAACGT	31	0.478261	0.927626
Pv_Sal1_chr14	739720	739721	-	PVX_122637.1	516	517	.	.	+	TAAAACTTA	28	0.44	0.967668
Pv_Sal1_chr14	1049659	1049660	-	PVX_122975.1	390	391	.	.	+	CCCGAACGG	44	0.514286	0.998973
Pv_Sal1_chr14	1049625	1049626	-	PVX_122975.1	424	425	.	.	+	GAAAACGAT	37	0.555556	0.901814
Pv_Sal1_chr14	1428999	1429000	+	PVX_123410.1	1155	1156	.	.	+	GTTTAACAA	86	0.692308	0.958236
Pv_Sal1_chr14	1434285	1434286	+	PVX_123425.1	717	718	.	.	+	AACGACCGC	25	0.571429	0.916143
Pv_Sal1_chr14	1434433	1434434	+	PVX_123425.1	865	866	.	.	+	GTGCATTTT	28	0.925926	0.99993
Pv_Sal1_chr14	1767863	1767864	-	PVX_123770.1	1330	1331	.	.	+	CGCGAAAAG	29	0.384615	0.964288
Pv_Sal1_chr14	2099458	2099459	-	PVX_124155.1	95	96	.	.	+	ATCGATAAG	30	0.541667	0.989512
Pv_Sal1_chr07	1141075	1141076	+	0c4447e4-c664-4d21-8781-fe980881464e	904	905	.	.	+	CGAAACTAA	109	0.402597	0.900777
Pv_Sal1_chr03	811114	811115	+	00b87653-5dd0-4dc0-b7b7-3da3508933ba	1005	1006	.	.	+	GGTAAGGGA	33	0.25	0.974057
Pv_Sal1_chr10	1083398	1083399	+	02c35815-6332-4966-a71a-dddf8ec03261	1107	1108	.	.	+	GGAGAGGTG	40	0.913043	0.991608
Pv_Sal1_chr10	1326412	1326413	-	0490023b-b3cb-400b-b76f-89bbc9da4578	645	646	.	.	+	TTGTATGTA	24	0.866667	0.971486
Pv_Sal1_chr12	1365207	1365208	-	0522b44e-b578-4a5e-be07-14760b8ed611	1401	1402	.	.	+	ATTAATTTG	66	0.660714	0.999903
Pv_Sal1_chr12	1227202	1227203	-	06488ff1-24f3-4bf6-9a04-a7b09292a961	30	31	.	.	+	AGTGATTTA	25	0.227273	0.910647
Pv_Sal1_chr07	1140847	1140848	+	0c4447e4-c664-4d21-8781-fe980881464e	676	677	.	.	+	CGTTATTTC	99	0.513889	0.98494
Pv_Sal1_chr14	2714587	2714588	+	0cd86d71-58f3-4595-ac88-a329eef8e76a	1344	1345	.	.	+	AAAAACGGC	53	0.619048	0.997246
Pv_Sal1_chr14	2714856	2714857	+	0cd86d71-58f3-4595-ac88-a329eef8e76a	1613	1614	.	.	+	AAAAAAAAA	98	0.513158	0.984548
Pv_Sal1_chr08	1013653	1013654	-	0d742543-0a9f-4d79-90a3-c4b100cd5e37	1234	1235	.	.	+	CTGCATATT	50	0.766667	0.99996
Pv_Sal1_chr07	1041535	1041536	-	0f712093-7ce9-4446-b4d8-fef494bc172b	1328	1329	.	.	+	TGCAAACTC	30	0.375	0.953526
Pv_Sal1_chr07	1041517	1041518	-	0f712093-7ce9-4446-b4d8-fef494bc172b	1346	1347	.	.	+	ATAAACCAG	24	0.761905	0.998644
Pv_Sal1_chr11	362153	362154	-	12f20908-5096-4907-8bf3-313efa8998da	1251	1252	.	.	+	TGCTAGTGC	27	0.421053	0.952638
Pv_Sal1_chr11	361919	361920	-	12f20908-5096-4907-8bf3-313efa8998da	1485	1486	.	.	+	AAAAAAAAA	29	0.269231	0.928198
Pv_Sal1_chr11	361810	361811	-	12f20908-5096-4907-8bf3-313efa8998da	1594	1595	.	.	+	CCAAACGGA	27	0.809524	0.998059
Pv_Sal1_chr07	844814	844815	+	167c3a24-99fa-494e-aa15-d156c5cc82af	95	96	.	.	+	AAAAAAAAG	27	0.521739	0.978293
Pv_Sal1_chr12	501929	501930	-	183f7b60-0186-4e51-b286-19ba485627cc	1282	1283	.	.	+	TTGGATGCA	25	0.473684	0.924464
Pv_Sal1_chr05	368095	368096	+	18a9aa22-cf76-4dc9-8ee9-62d6091cefa5	363	364	.	.	+	ATCGACTTC	69	0.612245	0.92414
Pv_Sal1_chr06	664158	664159	-	1c02f3c3-8c8f-469b-bcd1-4f00a4e7d985	402	403	.	.	+	ACACAGATA	353	0.386617	0.947383
Pv_Sal1_chr12	22686	22687	-	1ad8fa26-da38-4ee9-99b4-20b411f89f88	663	664	.	.	+	CTGGAACCG	53	0.148936	0.997845
Pv_Sal1_chr12	22678	22679	-	1ad8fa26-da38-4ee9-99b4-20b411f89f88	671	672	.	.	+	GACGAACTG	50	0.372093	0.918898
Pv_Sal1_chr12	22660	22661	-	1ad8fa26-da38-4ee9-99b4-20b411f89f88	689	690	.	.	+	ACAGACGCT	42	0.441176	0.961724
Pv_Sal1_chr12	22645	22646	-	1ad8fa26-da38-4ee9-99b4-20b411f89f88	704	705	.	.	+	AATTATGCC	41	0.7	0.971483
Pv_Sal1_chr11	1521169	1521170	+	1af429a3-afb3-477b-883c-c7758f7c0f11	395	396	.	.	+	AAAAACGGC	69	0.773585	0.999035
Pv_Sal1_chr13	1811148	1811149	-	1b4a2508-ab48-4f9f-9695-1011056fadfc	1622	1623	.	.	+	TCCCAGACA	25	0.809524	0.994068
Pv_Sal1_chr13	1810684	1810685	-	1b4a2508-ab48-4f9f-9695-1011056fadfc	2086	2087	.	.	+	GCACAATCA	73	0.142857	0.957257
Pv_Sal1_chr09	535461	535462	+	1cf721ae-abc4-4659-8bc9-e8fa8be8357b	336	337	.	.	+	CGCCAAAGG	28	0.833333	0.996666
Pv_Sal1_chr12	1037862	1037863	-	1ee13c38-5424-47d0-a4ba-666e73bdb90f	933	934	.	.	+	TGAAATTTC	23	0.352941	0.978398
Pv_Sal1_chr14	1427432	1427433	+	212870b2-d5b1-4996-91f3-5f354c858dee	287	288	.	.	+	AATTATCAA	29	0.619048	0.997981
Pv_Sal1_chr14	1428885	1428886	+	212870b2-d5b1-4996-91f3-5f354c858dee	908	909	.	.	+	AAGGATTCA	96	0.328947	0.913439
PVAD80_MIT	2168	2169	-	27dfa0b9-c4ad-47ee-994d-5000fbfcab83	614	615	.	.	+	TATTAATAT	36	0.384615	0.93083
PVAD80_MIT	2019	2020	-	27dfa0b9-c4ad-47ee-994d-5000fbfcab83	763	764	.	.	+	ATAGAGTTC	35	0.666667	0.998064
Pv_Sal1_chr12	1050149	1050150	+	28718aa6-360f-42bc-bda5-7c34b99dc034	401	402	.	.	+	AGTAAAGGG	27	0.3	0.997576
Pv_Sal1_chr14	2938790	2938791	-	323c9d6f-f330-440e-81b2-4512a3f215f9	862	863	.	.	+	ATAAACAAT	20	0.588235	0.995506
Pv_Sal1_chr09	1758501	1758502	+	3309f45e-6cb3-4263-ad49-323fd60a6259	264	265	.	.	+	CCCAACTTG	27	0.8	0.998758
Pv_Sal1_chr10	825199	825200	+	36f5e705-757f-4d71-8501-8972b986f6b8	315	316	.	.	+	GAAAAAAAA	29	0.75	0.995557
Pv_Sal1_chr10	825217	825218	+	36f5e705-757f-4d71-8501-8972b986f6b8	333	334	.	.	+	AAAAAAAAA	25	0.789474	0.980533
Pv_Sal1_chr10	825244	825245	+	36f5e705-757f-4d71-8501-8972b986f6b8	360	361	.	.	+	AAAAAAAAC	22	0.5	0.921963
Pv_Sal1_chr06	52879	52880	+	38800f8f-0947-4687-97b9-9d92383be2b5	245	246	.	.	+	GCAAACGAT	32	0.541667	0.999923
Pv_Sal1_chr06	52914	52915	+	38800f8f-0947-4687-97b9-9d92383be2b5	280	281	.	.	+	GGAAACTTA	25	0.32	0.98591
Pv_Sal1_chr01	672073	672074	+	3b64911f-45a0-4edd-bb1f-66f9d7dfa169	1077	1078	.	.	+	ATTAATTTA	23	0.571429	0.918197
Pv_Sal1_chr02	721394	721395	+	3cea80e8-28ca-4167-8970-2a3c16a6be2b	126	127	.	.	+	AAAAACTTT	30	0.296296	0.925969
Pv_Sal1_chr09	1211383	1211384	+	444122d7-8684-4145-bb8a-e8ef4ae71e70	105	106	.	.	+	CGCAATCGT	88	0.233766	0.983473
Pv_Sal1_chr05	1236425	1236426	+	44805531-61cf-466f-93ea-c64a22001ba4	403	404	.	.	+	TATCACACC	43	0.617647	0.924585
Pv_Sal1_chr14	2956082	2956083	-	453d1754-68e1-47a7-9b81-5dbdcd23afdf	1151	1152	.	.	+	AAAGACTTT	26	0.611111	0.908727
Pv_Sal1_chr09	698493	698494	-	463a0d40-0003-4369-baa9-286a06d4f3a1	333	334	.	.	+	AAAAAAAAA	27	0.210526	0.917396
Pv_Sal1_chr14	1090442	1090443	+	463e73b5-8a62-439f-8313-8194a29bec8f	1116	1117	.	.	+	CGCCAAACC	70	0.184615	0.986923
Pv_Sal1_chr14	1089807	1089808	+	463e73b5-8a62-439f-8313-8194a29bec8f	481	482	.	.	+	ATTAATTAT	27	0.761905	0.967815
Pv_Sal1_chr05	1169993	1169994	+	473ba5ae-398c-401d-94f4-b53c94b944b3	334	335	.	.	+	CCAAACGCG	21	0.571429	0.909975
Pv_Sal1_chr10	786281	786282	-	4819d558-7bbc-4b29-8d18-3d7f8cfc5e7e	681	682	.	.	+	AAAAACGGC	33	0.965517	0.999201
Pv_Sal1_chr06	663627	663628	-	51fe2dbd-fe89-4b56-b92f-1b51dbca4b99	1418	1419	.	.	+	TAAAAATGA	669	0.32833	0.90298
Pv_Sal1_chr03	686508	686509	+	5ac4becc-75f1-4b60-a7f0-39208e535a21	234	235	.	.	+	CGTGATTCG	137	0.241071	0.967294
Pv_Sal1_chr10	13901	13902	-	4a9c5c1a-e6e8-4bba-8837-98925b6b6ee4	605	606	.	.	+	GCGAACGGC	43	0.852941	0.996153
Pv_Sal1_chr09	1812228	1812229	-	4b379f6d-6c3d-4a34-aad9-f72fd361063d	220	221	.	.	+	GGCTATTCC	22	0.5	0.97455
Pv_Sal1_chr10	8783	8784	-	539c7ab2-473e-470c-95eb-406f1530ee35	1016	1017	.	.	+	ATAGAGAAG	29	0.55	0.909726
Pv_Sal1_chr14	2425838	2425839	+	55c2549d-3806-470d-a34c-f31b960d9a97	321	322	.	.	+	TAAAAAGCA	23	0.714286	0.906956
Pv_Sal1_chr10	1041789	1041790	+	56825962-1c6b-4ece-9eb7-a55fd197098b	451	452	.	.	+	GCCGATTGT	22	0.615385	0.926661
Pv_Sal1_chr03	806005	806006	+	57772e56-18df-4939-981f-bbf79002a7ce	546	547	.	.	+	TCAAAGATT	43	0.333333	0.976809
Pv_Sal1_chr03	806070	806071	+	57772e56-18df-4939-981f-bbf79002a7ce	611	612	.	.	+	ATTAAAACA	36	0.56	0.994395
Pv_Sal1_chr12	1771800	1771801	-	580a5c3e-69b3-485b-96b0-87c8a288bba8	1340	1341	.	.	+	GCATATTTT	39	0.65	0.974089
Pv_Sal1_chr10	882045	882046	-	5a7eecdb-b20c-4159-8c40-d20b1d6efbe9	864	865	.	.	+	CAAAACTGA	48	0.6	0.97629
Pv_Sal1_chr09	698488	698489	-	5aed5377-12f0-49ac-a6ee-8343e6df0d38	1307	1308	.	.	+	AAAAAAAAA	41	0.305556	0.950071
Pv_Sal1_chr03	812665	812666	+	5d4c6f93-b47c-48b0-945c-af6e27e8a144	1050	1051	.	.	+	AGGCAATAG	21	0.285714	0.900791
Pv_Sal1_chr13	14910	14911	-	694c67a7-b120-41ca-9a6a-fb6038442eaf	417	418	.	.	+	AAGCAGTAT	163	0.904762	0.943624
Pv_Sal1_chr10	1135591	1135592	-	5e6f0c24-58ba-4f0f-a6ec-be2bbd934131	710	711	.	.	+	TTCGATTGT	26	0.777778	0.927605
Pv_Sal1_chr12	257617	257618	-	629d23ad-0d2f-4ab4-85c9-fe3fd2fcb359	855	856	.	.	+	ATGAAATGC	49	0.485714	0.941614
Pv_Sal1_chr12	1576251	1576252	-	641f99e2-0e07-49f1-8e55-b87d0b3e3cfd	365	366	.	.	+	ATTAATTTA	38	0.241379	0.959827
Pv_Sal1_chr09	481771	481772	-	6639674f-ec50-4f9a-8cd5-3c852fc62a93	1078	1079	.	.	+	GAGAAAGTT	34	0.461538	0.987105
Pv_Sal1_chr02	251481	251482	-	682b54f0-cb47-4ba0-be36-ceb4d39cd363	844	845	.	.	+	TGCCAGACC	26	0.7	0.973115
Pv_Sal1_chr11	1318166	1318167	+	68b8c787-e5f9-4d8f-9ee8-a5de91ff6232	1370	1371	.	.	+	GGAAATCAG	22	0.285714	0.915988
Pv_Sal1_chr05	296423	296424	-	69b959db-cac7-4208-9c81-68236af6ed06	1071	1072	.	.	+	GCGTATTTA	48	0.735294	0.999293
Pv_Sal1_chr14	932415	932416	+	6a7a7bb1-8a33-424a-9fa8-759959da45bc	793	794	.	.	+	GGGAATGTT	60	0.150943	0.984711
Pv_Sal1_chr09	115714	115715	+	6aff31d8-ec26-4314-8b97-14423c1f2445	1345	1346	.	.	+	GTCAAGTCC	35	1	0.909278
Pv_Sal1_chr03	686597	686598	-	6c1e9a87-7233-4036-b7dd-e65917d253c5	1140	1141	.	.	+	CGAGAACTT	21	0.210526	0.984084
Pv_Sal1_chr13	491242	491243	+	6e89bf6e-74f8-4be9-9039-60563c653368	229	230	.	.	+	ACATATGTG	105	0.55	0.926421
Pv_Sal1_chr14	2782842	2782843	+	7bc48328-caca-4e3d-8bb5-6cb40bc2ad1c	377	378	.	.	+	GAAAAGACG	243	0.81407	0.996058
Pv_Sal1_chr06	664404	664405	-	6cf7a427-238e-47a6-a67b-4d8b1337e8d9	312	313	.	.	+	ACCCAGACC	76	0.724138	0.989665
Pv_Sal1_chr13	491175	491176	+	6e89bf6e-74f8-4be9-9039-60563c653368	162	163	.	.	+	TGAAAGTGC	36	0.758621	0.99998
Pv_Sal1_chr13	1147885	1147886	+	6eca9edb-5e64-4986-96a7-2e0b77d14712	107	108	.	.	+	ATCGATTTG	49	0.585366	0.97733
Pv_Sal1_chr13	1148265	1148266	+	6eca9edb-5e64-4986-96a7-2e0b77d14712	487	488	.	.	+	AAATAACTC	47	0.852941	0.995541
Pv_Sal1_chr11	533888	533889	-	6ecf8347-d9d4-4868-98c8-68d40d7d8363	1473	1474	.	.	+	TCCAAACTG	70	0.37931	0.998434
Pv_Sal1_chr13	631652	631653	-	71c2f37c-7314-4f0b-9944-473a3294a35c	788	789	.	.	+	CCAAATGTT	33	0.541667	0.910917
Pv_Sal1_chr06	164300	164301	-	72fa97da-59f7-4039-a251-62297c2a0b88	513	514	.	.	+	CCGAATTGC	20	0.588235	0.939425
Pv_Sal1_chr14	139887	139888	-	77d88626-7ce2-43a8-869e-6f5e1aed8eb8	1117	1118	.	.	+	AAGGAATTA	37	0.212121	0.983761
Pv_Sal1_chr12	1576454	1576455	-	7b4a7f81-141b-450d-b63a-0499307d4aaf	146	147	.	.	+	GGGGAATCT	30	0.2	0.934231
Pv_Sal1_chr12	1575982	1575983	-	7b4a7f81-141b-450d-b63a-0499307d4aaf	525	526	.	.	+	GAAAAAACG	21	0.375	0.963661
Pv_Sal1_chr05	673644	673645	+	7c3af468-c633-4120-96f1-57e9a9da80ec	1131	1132	.	.	+	AATGAATTA	60	0.411765	0.985052
Pv_Sal1_chr05	673484	673485	+	7c3af468-c633-4120-96f1-57e9a9da80ec	971	972	.	.	+	AAAAAAAAA	73	0.660714	0.995282
PVAD80_MIT	997	998	-	87dc6f2d-d439-47a4-9139-492deeff8ea2	257	258	.	.	+	ATGAACGGT	145	0.727273	0.906503
Pv_Sal1_chr14	2444692	2444693	-	7f92f93f-0445-4d0a-a736-5f46983e0171	1156	1157	.	.	+	GCAAACACA	22	0.428571	0.959762
Pv_Sal1_chr14	2444548	2444549	-	7f92f93f-0445-4d0a-a736-5f46983e0171	1300	1301	.	.	+	GGCAAGGCC	24	0.642857	0.948061
Pv_Sal1_chr14	2444419	2444420	-	7f92f93f-0445-4d0a-a736-5f46983e0171	1429	1430	.	.	+	TTTGATTGT	45	0.457143	0.994633
Pv_Sal1_chr14	2444337	2444338	-	7f92f93f-0445-4d0a-a736-5f46983e0171	1511	1512	.	.	+	TTTAATAAT	32	0.458333	0.904925
Pv_Sal1_chr07	354231	354232	+	827fd587-3563-41a9-b09e-df337a197b14	446	447	.	.	+	CCCAACTGG	34	0.714286	0.974184
Pv_Sal1_chr12	257828	257829	-	8330fc0f-8e01-4acc-a4f9-7639f13bccf7	728	729	.	.	+	TACAATTAT	65	0.189655	0.91099
Pv_Sal1_chr12	257638	257639	-	8330fc0f-8e01-4acc-a4f9-7639f13bccf7	918	919	.	.	+	CCATAGACT	72	0.775862	0.98107
Pv_Sal1_chr14	2297474	2297475	-	84ce64b3-8b10-4a1d-a478-8ee8cb7a94af	430	431	.	.	+	TCTCAAACA	21	0.2	0.903739
Pv_Sal1_chr14	2297013	2297014	-	84ce64b3-8b10-4a1d-a478-8ee8cb7a94af	891	892	.	.	+	AATAATAAA	61	0.423077	0.931044
Pv_Sal1_chr07	848398	848399	+	85086950-03f1-468c-b55e-aa6bc6e7f9c6	462	463	.	.	+	AAATACGAA	31	0.625	0.986808
Pv_Sal1_chr10	1083502	1083503	+	872d8490-8de2-4dcb-a987-b399598b649d	645	646	.	.	+	AACGATTAC	44	0.424242	0.991851
Pv_Sal1_chr04	446516	446517	-	89f4c36f-8f54-4601-a0a5-8b73774906f0	61	62	.	.	+	GTGAACCTC	21	0.15	0.971536
Pv_Sal1_chr01	312720	312721	+	8c779425-537d-4cda-bb60-563291d10d30	121	122	.	.	+	GTGGAGTTG	37	0.346154	0.900246
Pv_Sal1_chr01	312845	312846	+	8c779425-537d-4cda-bb60-563291d10d30	246	247	.	.	+	AAAAAACAT	34	0.482759	0.977417
Pv_Sal1_chr12	2428765	2428766	+	8c7c232e-5b4d-4c41-9f0b-3a724e13c807	301	302	.	.	+	CTGCAGACT	60	0.55	0.935546
Pv_Sal1_chr12	2429473	2429474	+	8c7c232e-5b4d-4c41-9f0b-3a724e13c807	547	548	.	.	+	CATCAATTT	76	0.278689	0.994878
Pv_Sal1_chr12	535386	535387	+	8dad1a93-5865-4127-87c5-0caaba01ff5f	623	624	.	.	+	GCGAACTGC	25	0.521739	0.960348
Pv_Sal1_chr13	15066	15067	-	8f9a9138-77e9-4391-8f45-b53049d59dd1	1710	1711	.	.	+	GAAAAAAAA	109	0.470588	0.950855
Pv_Sal1_chr03	372012	372013	+	8f79168e-6363-414f-be1a-5daf49b49e8c	349	350	.	.	+	AATTATTAC	25	0.5	0.981264
Pv_Sal1_chr13	15254	15255	-	8f9a9138-77e9-4391-8f45-b53049d59dd1	1522	1523	.	.	+	AGTGATACC	94	0.534247	0.926132
Pv_Sal1_chr12	287398	287399	+	910b76e5-88bc-4551-9055-ec081856efbe	96	97	.	.	+	CATAATTGG	25	0.304348	0.962739
Pv_Sal1_chr09	1359667	1359668	+	91d90012-66c0-46ab-ab26-71f05d200b93	518	519	.	.	+	ACCCAGATT	22	0.705882	0.995353
Pv_Sal1_chr07	955306	955307	-	93170896-7522-4e36-a4ab-5a87b8927508	1169	1170	.	.	+	TTTAACTCC	34	0.545455	0.96324
Pv_Sal1_chr10	786305	786306	-	9556aaf2-93ae-4705-970b-6e071065d820	1367	1368	.	.	+	TTGAACTCA	34	0.37931	0.950571
Pv_Sal1_chr13	334647	334648	-	967f136f-5363-47c9-8e9a-1d1f3f33157e	2718	2719	.	.	+	CCCGATTTT	20	0.615385	0.978272
Pv_Sal1_chr02	74165	74166	-	9a963715-c4e3-430e-8381-2b70a5d8e093	963	964	.	.	+	TTTAATTAA	21	0.666667	0.997232
Pv_Sal1_chr14	3076242	3076243	-	9b8b29f5-ea03-4bc3-ace2-e4534139bc3d	725	726	.	.	+	TGTAATATC	21	0.277778	0.992075
Pv_Sal1_chr05	630580	630581	+	9e3326cf-a973-4e66-bb99-1e6f2c85d4c6	196	197	.	.	+	AGCAATTTT	38	0.222222	0.982635
Pv_Sal1_chr09	1148567	1148568	-	a080e8f4-4638-44e3-ad4a-e669d4f388e8	1450	1451	.	.	+	CGGCAGACC	40	0.928571	0.905339
Pv_Sal1_chr14	1039747	1039748	-	a3a4136f-ad3e-4e47-a775-5ea9a4423dcb	666	667	.	.	+	AAAGAGTGG	21	0.5	0.958009
Pv_Sal1_chr09	210726	210727	-	ad8642dd-70bc-463b-82a1-d3ce6a10eee2	1179	1180	.	.	+	CCCGATTGT	20	0.846154	0.996904
Pv_Sal1_chr09	210483	210484	-	ad8642dd-70bc-463b-82a1-d3ce6a10eee2	1422	1423	.	.	+	CAATATAGC	26	0.666667	0.922272
Pv_Sal1_chr10	885684	885685	+	add0d253-9887-48a8-a51f-84393a0cb846	180	181	.	.	+	CGAAAATGT	48	0.540541	0.98903
Pv_Sal1_chr06	213567	213568	-	aeee8c4e-561e-4183-ae0c-37cdbfe30690	1347	1348	.	.	+	TTCGACGGC	52	0.625	0.97942
Pv_Sal1_chr13	410959	410960	-	af4d278b-cafa-4481-b473-9f729d2ecdc8	432	433	.	.	+	TTTAATTAT	26	0.47619	0.97879
Pv_Sal1_chr13	33685	33686	-	afc158ab-1d41-47e9-866f-f757f4ba0cee	1092	1093	.	.	+	TATAAACAG	33	0.642857	0.990263
Pv_Sal1_chr13	33453	33454	-	afc158ab-1d41-47e9-866f-f757f4ba0cee	1324	1325	.	.	+	AAAAAACAA	33	0.666667	0.997518
Pv_Sal1_chr10	561254	561255	+	b06257a5-2232-4e46-bc79-eb77effe420e	1384	1385	.	.	+	TAATATGGG	70	0.433962	0.902648
Pv_Sal1_chr14	2091735	2091736	-	b3b90bc5-8e79-41d1-8fa2-fc098214e72d	1493	1494	.	.	+	GCGCATGCG	83	0.32	0.960577
Pv_Sal1_chr13	1810922	1810923	-	b4c01c15-360b-4e2e-ba4c-87b7333083f0	418	419	.	.	+	GAGGAGGCC	74	0.914894	0.933067
Pv_Sal1_chr04	778042	778043	-	b66f166d-e0c6-463b-b11d-1143c689cfa1	1280	1281	.	.	+	ATTGATTAT	47	0.558824	0.990845
Pv_Sal1_chr05	1057261	1057262	+	bb03dda0-3389-433f-8dcb-a87906c39c22	1334	1335	.	.	+	GGGGATTTC	48	0.133333	0.99466
Pv_Sal1_chr11	1799422	1799423	-	bb36b173-0c52-4739-bfc4-e648bf23e867	1006	1007	.	.	+	TTGGAGTAA	28	0.727273	0.957258
Pv_Sal1_chr11	1799498	1799499	-	bb36b173-0c52-4739-bfc4-e648bf23e867	930	931	.	.	+	GCAGACTTC	46	0.628571	0.999565
Pv_Sal1_chr10	692395	692396	+	bb4cc097-e961-4977-86ee-5a775cb60d73	517	518	.	.	+	TTAAATTTT	20	0.866667	0.9922
Pv_Sal1_chr03	864466	864467	+	bc10ec12-507c-4081-9fbf-9a7e37d1b256	1467	1468	.	.	+	GAAGAGTCG	22	0.666667	0.90337
Pv_Sal1_chr03	864619	864620	+	bc10ec12-507c-4081-9fbf-9a7e37d1b256	1620	1621	.	.	+	AAAAACAAA	23	0.35	0.938478
Pv_Sal1_chr05	300371	300372	+	cdb00f33-4b7c-422f-9b5f-ea0e772df5b1	161	162	.	.	+	TGGGATTAC	106	0.329114	0.981146
Pv_Sal1_chr03	385127	385128	-	c48394a2-3bb5-4951-8cb3-e37941a0bfef	804	805	.	.	+	CTGTATGAC	29	0.789474	0.929904
Pv_Sal1_chr03	384989	384990	-	c48394a2-3bb5-4951-8cb3-e37941a0bfef	942	943	.	.	+	GCCCAATGT	24	0.428571	0.938185
Pv_Sal1_chr12	2946808	2946809	+	c4afec47-e1c5-46d6-aa22-3b48f7236250	1126	1127	.	.	+	GAGAAATGC	21	0.157895	0.919735
Pv_Sal1_chr13	83862	83863	-	c68127d8-d0e0-456c-9a63-21e7a536dc50	628	629	.	.	+	CCCGATTTG	23	0.789474	0.998106
[truncated: 676 more rows]

## Sheet: m6A_FSM_Sense_PvSal1
TranscriptID	Position	Features	Chromosme	Product Description
[truncated: 214 more rows]

## Sheet: Liftover_m5C_PFC
chromosome	start	end	strand	transcript	start	end	name	score	strand	motif	coverage	stoichiometry	probability
[truncated: 2,584 more rows]

[truncated: 3 more sheets: Liftover_m6A_PFC, m5C_FSM_Sense_PFC, m6A_FSM_Sense_PFC]
